# Supplementary material for: Formation and structural characterization of a potassium amidino­guanidinate
Source: Acta Crystallogr E Crystallogr Commun. 2018 Nov 16;74(Pt 12):1795–9. doi: 10.1107/S2056989018015980 (PMC6281103; doi:10.1107/S2056989018015980)
Supplement: Supplementary file 1 [file e-74-01795-sup1.cif]

##############################################################################
#                                                                            #
# This CIF contains the data in a paper accepted for publication in          #
# Acta Crystallographica Section E. It conforms to the requirements of       #
# Notes for Authors for Acta Crystallographica Section E, and has been       #
# peer reviewed under the auspices of the IUCr Commission on Journals.       #
#                                                                            #
# Full details of the Crystallographic Information File format               #
# are given in the paper "The Crystallographic Information File (CIF):       #
# a New Standard Archive File for Crystallography" by S. R. Hall, F. H.      #
# Allen and I. D. Brown [Acta Cryst. (1991), A47, 655-685].                  #
#                                                                            #
# The current version of the core CIF dictionary is obtainable from          #
# ftp://ftp.iucr.org/pub/cif_core.dic.                                       #
#                                                                            #
# Software is freely available for graphical display of the structure(s)     #
# in this CIF. For information consult the CIF software page                 #
# http://www.iucr.org/resources/cif/software.                                #
#                                                                            #
# This file may be used for bona fide research purposes within the           #
# scientific community so long as proper attribution is given to the journal # 
# article from which it was obtained.                                        #
#                                                                            #
##############################################################################
data_I
_audit_creation_method     'SHELXL-2018/3'
_journal_date_recd_electronic     2018-11-09
_journal_date_accepted     2018-11-12
_journal_name_full     'Acta Crystallographica, Section E'
_journal_year     2018
_journal_volume     74
_journal_issue     12
_journal_page_first     1795
_journal_page_last     1799
_journal_paper_category     GM
_journal_paper_doi     10.1107/S2056989018015980
_journal_coeditor_code     ZL2742
_publ_contact_author_name     'Frank T. Edelmann'
_publ_contact_author_address
;
Chemisches Institut der Otto-von-Guericke-Universit\"at Magdeburg,
 Universit\"atsplatz 2, 39106 Magdeburg, Germany
;
_publ_contact_author_email     'frank.edelmann@ovgu.de'
_publ_contact_author_fax     '+49-391-67-42933'
_publ_contact_author_phone     '+49-391-67-58327'
_publ_section_title
;
Formation and structural characterization of a potassium amidinoguanidinate
;
loop_
    _publ_author_name
    _publ_author_footnote
    _publ_author_address
    'Lorenz, Volker' .
;
Chemisches Institut der Otto-von-Guericke-Universit\"at Magdeburg,
Universit\"atsplatz 2, 39106 Magdeburg, Germany
;
    'Liebing, Phil' .
;
Chemisches Institut der Otto-von-Guericke-Universit\"at Magdeburg,
Universit\"atsplatz 2, 39106 Magdeburg, Germany
;
    'Hilfert, Liane' .
;
Chemisches Institut der Otto-von-Guericke-Universit\"at Magdeburg,
Universit\"atsplatz 2, 39106 Magdeburg, Germany
;
    'Busse, Sabine' .
;
Chemisches Institut der Otto-von-Guericke-Universit\"at Magdeburg,
Universit\"atsplatz 2, 39106 Magdeburg, Germany
;
    'Edelmann, Frank T.' .
;
Chemisches Institut der Otto-von-Guericke-Universit\"at Magdeburg,
Universit\"atsplatz 2, 39106 Magdeburg, Germany
;
_publ_section_synopsis
;
In the polymeric potassium complex [{<i>^i^</i>PrN\\db
CHN(<i>^i^</i>Pr)N(N<i>^i^</i>Pr)~2~K}~2~(<i>\m</i>-DME)]<i>~n~</i>, the
amidinoguanidinate ligand adopts an unusual mixed \s-/\p-coordination mode.
;
_chemical_name_systematic
;\
<i>catena</i>-Poly[[bis(\m-1-amidinato-<i>N</i>,<i>N</i>',<i>N</i>'',\
<i>N</i>'''-tetraisopropylguanidinato-\k^5^<i>N</i>^1^:<i>N</i>^1^,\
<i>N</i>^2^:<i>N</i>^2^,<i>N</i>^4^)dipotassium]-\m-1,2-dimethoxyethane-\
\k^2^<i>O</i>:<i>O</i>']
;
_chemical_name_common     ?
_chemical_formula_moiety     'C16 H34 K N4 O'
_chemical_formula_sum     'C16 H34 K N4 O'
_chemical_formula_iupac     '[K2 (C14 H32 N4)2 (C4 H10 O2)]'
_chemical_formula_weight     337.57
_chemical_melting_point     ?
_space_group_crystal_system     triclinic
_space_group_name_H-M_alt     'P -1'
_space_group_name_Hall     '-P 1'
loop_
    _space_group_symop_operation_xyz
    'x, y, z'
    '-x, -y, -z'
_cell_length_a     10.3207(6)
_cell_length_b     10.5311(6)
_cell_length_c     11.6703(7)
_cell_angle_alpha     71.605(4)
_cell_angle_beta     64.168(4)
_cell_angle_gamma     63.516(4)
_cell_volume     1010.23(11)
_cell_formula_units_Z     2
_cell_measurement_reflns_used     12337
_cell_measurement_theta_min     1.961
_cell_measurement_theta_max     29.175
_cell_measurement_temperature     153(2)
_exptl_crystal_description     plate
_exptl_crystal_colour     colorless
_exptl_crystal_size_max     0.460
_exptl_crystal_size_mid     0.370
_exptl_crystal_size_min     0.160
_exptl_crystal_density_diffrn     1.110
_exptl_crystal_density_meas     ?
_exptl_crystal_density_method     ?
_exptl_crystal_F_000     370
_exptl_absorpt_coefficient_mu     0.270
_exptl_absorpt_correction_type     none
_exptl_absorpt_process_details     ?
_exptl_absorpt_correction_T_min     ?
_exptl_absorpt_correction_T_max     ?
_diffrn_ambient_temperature     153(2)
_diffrn_source     'fine-focus sealed tube'
_diffrn_radiation_type     MoK\a
_diffrn_radiation_wavelength     0.71073
_diffrn_measurement_device_type     'STOE IPDS 2T'
_diffrn_measurement_method     'area detector'
_diffrn_detector_area_resol_mean     6.67
_diffrn_reflns_number     9148
_diffrn_reflns_av_R_equivalents     0.1042
_diffrn_reflns_av_unetI/netI     0.0721
_diffrn_reflns_theta_min     2.351
_diffrn_reflns_theta_max     25.998
_diffrn_reflns_theta_full     25.242
_diffrn_measured_fraction_theta_max     0.993
_diffrn_measured_fraction_theta_full     0.993
_diffrn_reflns_limit_h_min     -12
_diffrn_reflns_limit_h_max     12
_diffrn_reflns_limit_k_min     -12
_diffrn_reflns_limit_k_max     12
_diffrn_reflns_limit_l_min     -14
_diffrn_reflns_limit_l_max     14
_refine_special_details     ?
_reflns_number_total     3941
_reflns_number_gt     3368
_reflns_threshold_expression     'I > 2\s(I)'
_refine_ls_structure_factor_coef     Fsqd
_refine_ls_matrix_type     full
_refine_ls_R_factor_all     0.0602
_refine_ls_R_factor_gt     0.0513
_refine_ls_wR_factor_gt     0.1332
_refine_ls_wR_factor_ref     0.1389
_refine_ls_goodness_of_fit_ref     1.032
_refine_ls_restrained_S_all     1.032
_refine_ls_number_reflns     3941
_refine_ls_number_parameters     208
_refine_ls_number_restraints     0
_refine_ls_hydrogen_treatment     constr
_refine_ls_weighting_scheme     calc
_refine_ls_weighting_details
                      'w=1/[\s^2^(Fo^2^)+(0.0873P)^2^] where P=(Fo^2^+2Fc^2^)/3'
_atom_sites_solution_hydrogens     geom
_atom_sites_solution_primary     heavy
_atom_sites_solution_secondary     difmap
_refine_ls_shift/su_max     0.001
_refine_ls_shift/su_mean     0.000
_refine_diff_density_max     0.406
_refine_diff_density_min     -0.682
_refine_ls_extinction_method     none
_refine_ls_extinction_coef     .
loop_
    _atom_type_symbol
    _atom_type_description
    _atom_type_scat_dispersion_real
    _atom_type_scat_dispersion_imag
    _atom_type_scat_source
    'C' 'C' 0.0033 0.0016
                         'International Tables Vol C Tables 4.2.6.8 and 6.1.1.4'
    'H' 'H' 0.0000 0.0000
                         'International Tables Vol C Tables 4.2.6.8 and 6.1.1.4'
    'N' 'N' 0.0061 0.0033
                         'International Tables Vol C Tables 4.2.6.8 and 6.1.1.4'
    'O' 'O' 0.0106 0.0060
                         'International Tables Vol C Tables 4.2.6.8 and 6.1.1.4'
    'K' 'K' 0.2009 0.2494
                         'International Tables Vol C Tables 4.2.6.8 and 6.1.1.4'
_computing_data_collection
;
X-Area (Stoe & Cie, 2002)
;
_computing_cell_refinement
;
X-Area (Stoe & Cie, 2002)
;
_computing_data_reduction
;
X-Area and X-Red (Stoe & Cie, 2002)
;
_computing_structure_solution
;
SIR-97 (Altomare <i>et al.</i>,  1999)
;
_computing_structure_refinement
;
<i>SHELXL2018/3</i> (Sheldrick, 2015)
;
_computing_molecular_graphics
;
DIAMOND (Brandenburg, 1999)
;
_computing_publication_material
;
publCIF (Westrip, 2010)
;
loop_
    _atom_site_type_symbol
    _atom_site_label
    _atom_site_fract_x
    _atom_site_fract_y
    _atom_site_fract_z
    _atom_site_U_iso_or_equiv
    _atom_site_adp_type
    _atom_site_calc_flag
    _atom_site_occupancy
    _atom_site_disorder_assembly
    _atom_site_disorder_group
    C C1 0.1180(2) 0.10787(17) 0.76592(16) 0.0246(4) Uani d 1 . .
    C C2 0.2802(2) -0.03149(19) 0.59010(17) 0.0258(4) Uani d 1 . .
    H H1 0.343661 -0.037395 0.502260 0.031 Uiso calc 1 . .
    C C3 -0.1057(2) 0.1371(2) 0.72593(19) 0.0334(4) Uani d 1 . .
    H H2 -0.033813 0.142578 0.634615 0.040 Uiso calc 1 . .
    C C4 -0.1524(3) 0.0079(2) 0.7597(2) 0.0423(5) Uani d 1 . .
    H H4 -0.207873 0.020053 0.704601 0.051 Uiso calc 1 . .
    H H3 -0.219625 0.000043 0.850132 0.051 Uiso calc 1 . .
    H H5 -0.059844 -0.079402 0.745993 0.051 Uiso calc 1 . .
    C C5 -0.2492(3) 0.2737(3) 0.7413(3) 0.0484(6) Uani d 1 . .
    H H7 -0.306745 0.278110 0.691062 0.073 Uiso calc 1 . .
    H H8 -0.218236 0.357464 0.710293 0.073 Uiso calc 1 . .
    H H6 -0.314695 0.273254 0.832358 0.073 Uiso calc 1 . .
    C C6 0.3490(2) 0.0683(2) 0.7999(2) 0.0333(4) Uani d 1 . .
    H H9 0.389908 0.086282 0.703653 0.040 Uiso calc 1 . .
    C C7 0.4370(3) -0.0860(3) 0.8468(2) 0.0436(5) Uani d 1 . .
    H H10 0.545801 -0.099728 0.821237 0.065 Uiso calc 1 . .
    H H12 0.429255 -0.151624 0.808497 0.065 Uiso calc 1 . .
    H H11 0.392692 -0.105796 0.940845 0.065 Uiso calc 1 . .
    C C8 0.3718(3) 0.1705(3) 0.8520(3) 0.0480(6) Uani d 1 . .
    H H14 0.481983 0.153889 0.821431 0.072 Uiso calc 1 . .
    H H15 0.331857 0.153064 0.946321 0.072 Uiso calc 1 . .
    H H13 0.315981 0.269944 0.821474 0.072 Uiso calc 1 . .
    C C9 0.2355(2) 0.22472(19) 0.53339(18) 0.0308(4) Uani d 1 . .
    H H16 0.349595 0.201466 0.493239 0.037 Uiso calc 1 . .
    C C10 0.1732(3) 0.2586(2) 0.4266(2) 0.0446(5) Uani d 1 . .
    H H17 0.205883 0.333363 0.360018 0.067 Uiso calc 1 . .
    H H19 0.060151 0.292378 0.462140 0.067 Uiso calc 1 . .
    H H18 0.213228 0.171778 0.388692 0.067 Uiso calc 1 . .
    C C11 0.1659(4) 0.3553(2) 0.5973(2) 0.0507(6) Uani d 1 . .
    H H21 0.182135 0.437472 0.531850 0.076 Uiso calc 1 . .
    H H22 0.215296 0.337369 0.658908 0.076 Uiso calc 1 . .
    H H20 0.054980 0.376198 0.642701 0.076 Uiso calc 1 . .
    C C12 0.3481(2) -0.2763(2) 0.60265(19) 0.0340(4) Uani d 1 . .
    H H23 0.414440 -0.253644 0.512021 0.041 Uiso calc 1 . .
    C C13 0.2278(3) -0.3213(3) 0.6014(3) 0.0536(6) Uani d 1 . .
    H H25 0.279619 -0.407185 0.559670 0.080 Uiso calc 1 . .
    H H26 0.164617 -0.243316 0.553660 0.080 Uiso calc 1 . .
    H H24 0.161667 -0.342468 0.690020 0.080 Uiso calc 1 . .
    C C14 0.4483(3) -0.3951(2) 0.6748(2) 0.0494(6) Uani d 1 . .
    H H27 0.502364 -0.480376 0.632053 0.074 Uiso calc 1 . .
    H H29 0.383544 -0.418301 0.763433 0.074 Uiso calc 1 . .
    H H28 0.523942 -0.363514 0.675633 0.074 Uiso calc 1 . .
    C C15 0.2643(4) -0.5193(4) 1.0541(3) 0.0671(8) Uani d 1 . .
    H H32 0.344120 -0.476641 1.009850 0.101 Uiso calc 1 . .
    H H31 0.312830 -0.623859 1.058811 0.101 Uiso calc 1 . .
    H H30 0.206810 -0.494569 1.141425 0.101 Uiso calc 1 . .
    C C16 0.0442(3) -0.5234(2) 1.0445(2) 0.0473(6) Uani d 1 . .
    H H34 -0.025475 -0.488497 1.127880 0.057 Uiso calc 1 . .
    H H33 0.089693 -0.629485 1.060744 0.057 Uiso calc 1 . .
    N N1 -0.02933(18) 0.12443(17) 0.81012(15) 0.0280(3) Uani d 1 . .
    N N2 0.18526(17) 0.09405(17) 0.84450(15) 0.0282(3) Uani d 1 . .
    N N3 0.20814(18) 0.09943(16) 0.62832(15) 0.0265(3) Uani d 1 . .
    N N4 0.26831(18) -0.14760(16) 0.66462(15) 0.0278(3) Uani d 1 . .
    O O1 0.1619(2) -0.46565(17) 0.98535(16) 0.0478(4) Uani d 1 . .
    K K1 0.08968(5) -0.15986(4) 0.94197(4) 0.02868(15) Uani d 1 . .
loop_
    _atom_site_aniso_label
    _atom_site_aniso_U_11
    _atom_site_aniso_U_22
    _atom_site_aniso_U_33
    _atom_site_aniso_U_12
    _atom_site_aniso_U_13
    _atom_site_aniso_U_23
    C1 0.0225(8) 0.0230(8) 0.0240(8) -0.0074(7) -0.0036(7) -0.0060(6)
    C2 0.0208(8) 0.0280(9) 0.0252(9) -0.0077(7) -0.0031(7) -0.0083(7)
    C3 0.0260(9) 0.0427(11) 0.0315(10) -0.0131(8) -0.0093(8) -0.0056(8)
    C4 0.0296(10) 0.0456(12) 0.0566(14) -0.0113(9) -0.0133(10) -0.0196(10)
    C5 0.0423(13) 0.0415(12) 0.0665(16) -0.0096(10) -0.0336(12) -0.0016(10)
    C6 0.0193(9) 0.0454(11) 0.0331(10) -0.0124(8) -0.0045(8) -0.0089(8)
    C7 0.0270(10) 0.0482(12) 0.0511(13) -0.0049(9) -0.0141(10) -0.0141(10)
    C8 0.0339(11) 0.0525(13) 0.0652(16) -0.0197(10) -0.0167(11) -0.0130(11)
    C9 0.0290(9) 0.0281(9) 0.0306(10) -0.0125(8) -0.0064(8) -0.0013(7)
    C10 0.0593(15) 0.0372(11) 0.0388(12) -0.0190(11) -0.0221(11) 0.0021(9)
    C11 0.0791(18) 0.0309(11) 0.0438(13) -0.0248(12) -0.0210(13) -0.0008(9)
    C12 0.0331(10) 0.0280(9) 0.0324(10) -0.0101(8) 0.0000(8) -0.0118(7)
    C13 0.0543(15) 0.0539(14) 0.0586(15) -0.0274(12) -0.0031(13) -0.0283(12)
    C14 0.0427(12) 0.0291(10) 0.0476(13) 0.0001(9) -0.0029(11) -0.0080(9)
    C15 0.077(2) 0.0673(18) 0.0608(18) -0.0303(16) -0.0307(16) 0.0023(14)
    C16 0.0517(14) 0.0360(11) 0.0388(12) -0.0176(10) -0.0021(11) -0.0035(9)
    N1 0.0207(7) 0.0335(8) 0.0283(8) -0.0087(6) -0.0071(6) -0.0064(6)
    N2 0.0192(7) 0.0338(8) 0.0294(8) -0.0084(6) -0.0057(6) -0.0078(6)
    N3 0.0257(7) 0.0244(7) 0.0251(8) -0.0092(6) -0.0038(6) -0.0053(6)
    N4 0.0242(8) 0.0260(8) 0.0284(8) -0.0072(6) -0.0035(7) -0.0090(6)
    O1 0.0516(10) 0.0365(8) 0.0448(9) -0.0172(7) -0.0098(8) -0.0012(6)
    K1 0.0274(2) 0.0255(2) 0.0275(2) -0.00806(16) -0.00473(17) -0.00624(14)
_geom_special_details
;
 All esds (except the esd in the dihedral angle between two l.s. planes)
 are estimated using the full covariance matrix.  The cell esds are taken
 into account individually in the estimation of esds in distances, angles
 and torsion angles; correlations between esds in cell parameters are only
 used when they are defined by crystal symmetry.  An approximate (isotropic)
 treatment of cell esds is used for estimating esds involving l.s. planes.
;
loop_
    _geom_bond_atom_site_label_1
    _geom_bond_atom_site_label_2
    _geom_bond_site_symmetry_2
    _geom_bond_distance
    _geom_bond_publ_flag
    C1 N2 . 1.313(2) ?
    C1 N1 . 1.321(2) ?
    C1 N3 . 1.472(2) ?
    C1 K1 . 2.9685(17) ?
    C1 K1 2_557 3.2060(18) ?
    C2 N4 . 1.279(2) ?
    C2 N3 . 1.356(2) ?
    C2 H1 . 0.9500 ?
    C3 N1 . 1.450(2) ?
    C3 C4 . 1.523(3) ?
    C3 C5 . 1.525(3) ?
    C3 H2 . 1.0000 ?
    C4 K1 . 3.495(2) ?
    C4 H4 . 0.9800 ?
    C4 H3 . 0.9800 ?
    C4 H5 . 0.9800 ?
    C5 H7 . 0.9800 ?
    C5 H8 . 0.9800 ?
    C5 H6 . 0.9800 ?
    C6 N2 . 1.454(2) ?
    C6 C7 . 1.523(3) ?
    C6 C8 . 1.531(3) ?
    C6 H9 . 1.0000 ?
    C7 H10 . 0.9800 ?
    C7 H12 . 0.9800 ?
    C7 H11 . 0.9800 ?
    C8 H14 . 0.9800 ?
    C8 H15 . 0.9800 ?
    C8 H13 . 0.9800 ?
    C9 N3 . 1.478(2) ?
    C9 C11 . 1.504(3) ?
    C9 C10 . 1.520(3) ?
    C9 H16 . 1.0000 ?
    C10 H17 . 0.9800 ?
    C10 H19 . 0.9800 ?
    C10 H18 . 0.9800 ?
    C11 H21 . 0.9800 ?
    C11 H22 . 0.9800 ?
    C11 H20 . 0.9800 ?
    C12 N4 . 1.464(2) ?
    C12 C14 . 1.511(3) ?
    C12 C13 . 1.520(3) ?
    C12 H23 . 1.0000 ?
    C13 H25 . 0.9800 ?
    C13 H26 . 0.9800 ?
    C13 H24 . 0.9800 ?
    C14 H27 . 0.9800 ?
    C14 H29 . 0.9800 ?
    C14 H28 . 0.9800 ?
    C15 O1 . 1.414(4) ?
    C15 K1 . 3.483(3) ?
    C15 H32 . 0.9800 ?
    C15 H31 . 0.9800 ?
    C15 H30 . 0.9800 ?
    C16 O1 . 1.409(3) ?
    C16 C16 2_547 1.502(5) ?
    C16 H34 . 0.9900 ?
    C16 H33 . 0.9900 ?
    N1 K1 2_557 2.7931(16) ?
    N1 K1 . 2.8809(16) ?
    N2 K1 2_557 2.8135(16) ?
    N2 K1 . 2.9786(16) ?
    N4 K1 . 2.9394(16) ?
    O1 K1 . 2.8880(16) ?
    K1 K1 2_557 3.4252(8) ?
loop_
    _geom_angle_atom_site_label_1
    _geom_angle_atom_site_label_2
    _geom_angle_atom_site_label_3
    _geom_angle_site_symmetry_1
    _geom_angle_site_symmetry_3
    _geom_angle
    _geom_angle_publ_flag
    N2 C1 N1 . . 120.49(16) ?
    N2 C1 N3 . . 120.05(15) ?
    N1 C1 N3 . . 119.42(15) ?
    N2 C1 K1 . . 77.68(10) ?
    N1 C1 K1 . . 73.27(10) ?
    N3 C1 K1 . . 118.28(10) ?
    N2 C1 K1 . 2_557 60.96(10) ?
    N1 C1 K1 . 2_557 60.10(10) ?
    N3 C1 K1 . 2_557 174.37(11) ?
    K1 C1 K1 . 2_557 67.26(4) ?
    N4 C2 N3 . . 124.26(17) ?
    N4 C2 H1 . . 117.9 ?
    N3 C2 H1 . . 117.9 ?
    N1 C3 C4 . . 110.43(17) ?
    N1 C3 C5 . . 109.08(17) ?
    C4 C3 C5 . . 109.46(17) ?
    N1 C3 H2 . . 109.3 ?
    C4 C3 H2 . . 109.3 ?
    C5 C3 H2 . . 109.3 ?
    C3 C4 K1 . . 87.31(11) ?
    C3 C4 H4 . . 109.5 ?
    K1 C4 H4 . . 159.9 ?
    C3 C4 H3 . . 109.5 ?
    K1 C4 H3 . . 73.4 ?
    H4 C4 H3 . . 109.5 ?
    C3 C4 H5 . . 109.5 ?
    K1 C4 H5 . . 52.6 ?
    H4 C4 H5 . . 109.5 ?
    H3 C4 H5 . . 109.5 ?
    C3 C5 H7 . . 109.5 ?
    C3 C5 H8 . . 109.5 ?
    H7 C5 H8 . . 109.5 ?
    C3 C5 H6 . . 109.5 ?
    H7 C5 H6 . . 109.5 ?
    H8 C5 H6 . . 109.5 ?
    N2 C6 C7 . . 110.45(16) ?
    N2 C6 C8 . . 109.34(17) ?
    C7 C6 C8 . . 109.17(18) ?
    N2 C6 H9 . . 109.3 ?
    C7 C6 H9 . . 109.3 ?
    C8 C6 H9 . . 109.3 ?
    C6 C7 H10 . . 109.5 ?
    C6 C7 H12 . . 109.5 ?
    H10 C7 H12 . . 109.5 ?
    C6 C7 H11 . . 109.5 ?
    H10 C7 H11 . . 109.5 ?
    H12 C7 H11 . . 109.5 ?
    C6 C8 H14 . . 109.5 ?
    C6 C8 H15 . . 109.5 ?
    H14 C8 H15 . . 109.5 ?
    C6 C8 H13 . . 109.5 ?
    H14 C8 H13 . . 109.5 ?
    H15 C8 H13 . . 109.5 ?
    N3 C9 C11 . . 111.21(16) ?
    N3 C9 C10 . . 112.21(15) ?
    C11 C9 C10 . . 109.47(18) ?
    N3 C9 H16 . . 107.9 ?
    C11 C9 H16 . . 107.9 ?
    C10 C9 H16 . . 107.9 ?
    C9 C10 H17 . . 109.5 ?
    C9 C10 H19 . . 109.5 ?
    H17 C10 H19 . . 109.5 ?
    C9 C10 H18 . . 109.5 ?
    H17 C10 H18 . . 109.5 ?
    H19 C10 H18 . . 109.5 ?
    C9 C11 H21 . . 109.5 ?
    C9 C11 H22 . . 109.5 ?
    H21 C11 H22 . . 109.5 ?
    C9 C11 H20 . . 109.5 ?
    H21 C11 H20 . . 109.5 ?
    H22 C11 H20 . . 109.5 ?
    N4 C12 C14 . . 109.95(18) ?
    N4 C12 C13 . . 108.55(17) ?
    C14 C12 C13 . . 110.70(19) ?
    N4 C12 H23 . . 109.2 ?
    C14 C12 H23 . . 109.2 ?
    C13 C12 H23 . . 109.2 ?
    C12 C13 H25 . . 109.5 ?
    C12 C13 H26 . . 109.5 ?
    H25 C13 H26 . . 109.5 ?
    C12 C13 H24 . . 109.5 ?
    H25 C13 H24 . . 109.5 ?
    H26 C13 H24 . . 109.5 ?
    C12 C14 H27 . . 109.5 ?
    C12 C14 H29 . . 109.5 ?
    H27 C14 H29 . . 109.5 ?
    C12 C14 H28 . . 109.5 ?
    H27 C14 H28 . . 109.5 ?
    H29 C14 H28 . . 109.5 ?
    O1 C15 K1 . . 53.99(12) ?
    O1 C15 H32 . . 109.5 ?
    K1 C15 H32 . . 72.0 ?
    O1 C15 H31 . . 109.5 ?
    K1 C15 H31 . . 160.6 ?
    H32 C15 H31 . . 109.5 ?
    O1 C15 H30 . . 109.5 ?
    K1 C15 H30 . . 87.3 ?
    H32 C15 H30 . . 109.5 ?
    H31 C15 H30 . . 109.5 ?
    O1 C16 C16 . 2_547 108.0(2) ?
    O1 C16 H34 . . 110.1 ?
    C16 C16 H34 2_547 . 110.1 ?
    O1 C16 H33 . . 110.1 ?
    C16 C16 H33 2_547 . 110.1 ?
    H34 C16 H33 . . 108.4 ?
    C1 N1 C3 . . 121.64(16) ?
    C1 N1 K1 . 2_557 95.69(11) ?
    C3 N1 K1 . 2_557 141.98(12) ?
    C1 N1 K1 . . 80.68(10) ?
    C3 N1 K1 . . 115.75(11) ?
    K1 N1 K1 2_557 . 74.25(4) ?
    C1 N2 C6 . . 121.77(16) ?
    C1 N2 K1 . 2_557 94.96(11) ?
    C6 N2 K1 . 2_557 142.90(12) ?
    C1 N2 K1 . . 76.81(10) ?
    C6 N2 K1 . . 117.91(11) ?
    K1 N2 K1 2_557 . 72.44(4) ?
    C2 N3 C1 . . 118.08(14) ?
    C2 N3 C9 . . 118.91(15) ?
    C1 N3 C9 . . 122.73(14) ?
    C2 N4 C12 . . 115.65(16) ?
    C2 N4 K1 . . 123.14(12) ?
    C12 N4 K1 . . 121.21(11) ?
    C16 O1 C15 . . 112.12(19) ?
    C16 O1 K1 . . 121.11(14) ?
    C15 O1 K1 . . 102.68(15) ?
    N1 K1 N2 2_557 2_557 48.14(4) ?
    N1 K1 N1 2_557 . 105.75(4) ?
    N2 K1 N1 2_557 . 88.98(5) ?
    N1 K1 O1 2_557 . 98.99(5) ?
    N2 K1 O1 2_557 . 97.20(5) ?
    N1 K1 O1 . . 151.41(5) ?
    N1 K1 N4 2_557 . 152.08(4) ?
    N2 K1 N4 2_557 . 153.54(5) ?
    N1 K1 N4 . . 70.20(4) ?
    O1 K1 N4 . . 94.19(5) ?
    N1 K1 C1 2_557 . 107.91(5) ?
    N2 K1 C1 2_557 . 109.93(5) ?
    N1 K1 C1 . . 26.05(5) ?
    O1 K1 C1 . . 150.33(5) ?
    N4 K1 C1 . . 56.14(5) ?
    N1 K1 N2 2_557 . 87.43(4) ?
    N2 K1 N2 2_557 . 107.56(4) ?
    N1 K1 N2 . . 45.91(4) ?
    O1 K1 N2 . . 151.32(5) ?
    N4 K1 N2 . . 69.83(4) ?
    C1 K1 N2 . . 25.51(5) ?
    N1 K1 C1 2_557 2_557 24.21(4) ?
    N2 K1 C1 2_557 2_557 24.08(4) ?
    N1 K1 C1 . 2_557 99.77(5) ?
    O1 K1 C1 . 2_557 96.93(5) ?
    N4 K1 C1 . 2_557 168.88(4) ?
    C1 K1 C1 . 2_557 112.74(4) ?
    N2 K1 C1 . 2_557 99.86(4) ?
    N1 K1 K1 2_557 2_557 54.05(3) ?
    N2 K1 K1 2_557 2_557 56.01(3) ?
    N1 K1 K1 . 2_557 51.71(3) ?
    O1 K1 K1 . 2_557 149.99(4) ?
    N4 K1 K1 . 2_557 115.82(3) ?
    C1 K1 K1 . 2_557 59.68(3) ?
    N2 K1 K1 . 2_557 51.55(3) ?
    C1 K1 K1 2_557 2_557 53.06(3) ?
    N1 K1 C15 2_557 . 82.81(6) ?
    N2 K1 C15 2_557 . 98.69(7) ?
    N1 K1 C15 . . 171.13(7) ?
    O1 K1 C15 . . 23.33(6) ?
    N4 K1 C15 . . 101.16(7) ?
    C1 K1 C15 . . 149.29(7) ?
    N2 K1 C15 . . 134.07(6) ?
    C1 K1 C15 2_557 . 89.00(6) ?
    K1 K1 C15 2_557 . 136.79(6) ?
    N1 K1 C4 2_557 . 128.35(5) ?
    N2 K1 C4 2_557 . 85.06(5) ?
    N1 K1 C4 . . 43.73(5) ?
    O1 K1 C4 . . 108.80(5) ?
    N4 K1 C4 . . 68.65(5) ?
    C1 K1 C4 . . 63.44(5) ?
    N2 K1 C4 . . 87.95(5) ?
    C1 K1 C4 2_557 . 107.77(5) ?
    K1 K1 C4 2_557 . 84.16(4) ?
    C15 K1 C4 . . 132.11(6) ?
loop_
    _geom_torsion_atom_site_label_1
    _geom_torsion_atom_site_label_2
    _geom_torsion_atom_site_label_3
    _geom_torsion_atom_site_label_4
    _geom_torsion_site_symmetry_1
    _geom_torsion_site_symmetry_2
    _geom_torsion_site_symmetry_3
    _geom_torsion_site_symmetry_4
    _geom_torsion
    _geom_torsion_publ_flag
    N1 C3 C4 K1 . . . . -13.87(15) ?
    C5 C3 C4 K1 . . . . -133.98(16) ?
    N2 C1 N1 C3 . . . . -178.76(16) ?
    N3 C1 N1 C3 . . . . -1.1(2) ?
    K1 C1 N1 C3 . . . . -114.58(16) ?
    K1 C1 N1 C3 2_557 . . . 172.45(19) ?
    N2 C1 N1 K1 . . . 2_557 8.79(17) ?
    N3 C1 N1 K1 . . . 2_557 -173.54(12) ?
    K1 C1 N1 K1 . . . 2_557 72.97(4) ?
    N2 C1 N1 K1 . . . . -64.18(16) ?
    N3 C1 N1 K1 . . . . 113.48(14) ?
    K1 C1 N1 K1 2_557 . . . -72.97(4) ?
    C4 C3 N1 C1 . . . . 113.8(2) ?
    C5 C3 N1 C1 . . . . -125.92(19) ?
    C4 C3 N1 K1 . . . 2_557 -78.5(2) ?
    C5 C3 N1 K1 . . . 2_557 41.8(3) ?
    C4 C3 N1 K1 . . . . 18.8(2) ?
    C5 C3 N1 K1 . . . . 139.15(14) ?
    N1 C1 N2 C6 . . . . 176.79(17) ?
    N3 C1 N2 C6 . . . . -0.9(3) ?
    K1 C1 N2 C6 . . . . 114.86(16) ?
    K1 C1 N2 C6 2_557 . . . -174.49(19) ?
    N1 C1 N2 K1 . . . 2_557 -8.72(17) ?
    N3 C1 N2 K1 . . . 2_557 173.63(13) ?
    K1 C1 N2 K1 . . . 2_557 -70.65(4) ?
    N1 C1 N2 K1 . . . . 61.93(15) ?
    N3 C1 N2 K1 . . . . -115.72(14) ?
    K1 C1 N2 K1 2_557 . . . 70.65(4) ?
    C7 C6 N2 C1 . . . . -107.2(2) ?
    C8 C6 N2 C1 . . . . 132.6(2) ?
    C7 C6 N2 K1 . . . 2_557 81.9(2) ?
    C8 C6 N2 K1 . . . 2_557 -38.3(3) ?
    C7 C6 N2 K1 . . . . -15.8(2) ?
    C8 C6 N2 K1 . . . . -136.00(15) ?
    N4 C2 N3 C1 . . . . 4.0(3) ?
    N4 C2 N3 C9 . . . . 178.04(16) ?
    N2 C1 N3 C2 . . . . 88.5(2) ?
    N1 C1 N3 C2 . . . . -89.2(2) ?
    K1 C1 N3 C2 . . . . -3.3(2) ?
    N2 C1 N3 C9 . . . . -85.4(2) ?
    N1 C1 N3 C9 . . . . 97.0(2) ?
    K1 C1 N3 C9 . . . . -177.14(12) ?
    C11 C9 N3 C2 . . . . -171.40(18) ?
    C10 C9 N3 C2 . . . . 65.6(2) ?
    C11 C9 N3 C1 . . . . 2.4(3) ?
    C10 C9 N3 C1 . . . . -120.61(19) ?
    N3 C2 N4 C12 . . . . 176.46(17) ?
    N3 C2 N4 K1 . . . . -2.6(2) ?
    C14 C12 N4 C2 . . . . 129.07(19) ?
    C13 C12 N4 C2 . . . . -109.7(2) ?
    C14 C12 N4 K1 . . . . -51.9(2) ?
    C13 C12 N4 K1 . . . . 69.4(2) ?
    C16 C16 O1 C15 2_547 . . . -172.2(3) ?
    C16 C16 O1 K1 2_547 . . . 66.3(3) ?
    K1 C15 O1 C16 . . . . -131.5(2) ?
_shelx_space_group_comment
;
The symmetry employed for this shelxl refinement is uniquely defined
by the following loop, which should always be used as a source of
symmetry information in preference to the above space-group names.
They are only intended as comments.
;
_shelx_estimated_absorpt_T_min     0.886
_shelx_estimated_absorpt_T_max     0.958
_shelx_hkl_file
;
  -6  -1 -15   35.66    4.72   2 0.59474-0.70369 0.44428-0.18923-0.75734-0.08574
  -6  -1 -14   35.98    4.35   2 0.59994-0.73256 0.43961-0.19459-0.75596-0.01926
  -6  -1 -13   80.58    4.85   2 0.59890-0.75440 0.44054-0.20657-0.75624 0.04900
  -6  -1 -12   37.95    5.66   2 0.58910-0.76925 0.44930-0.22581-0.75879 0.12146
  -6   0 -11  101.40    4.47   2 0.59578-0.82685 0.44335-0.15383-0.75706 0.17592
  -6   1 -10   32.89    5.54   2 0.58893-0.87170 0.44945-0.09363-0.75883 0.23492
  -6   2 -10   77.26    4.40   2 0.59474-0.90453 0.44428-0.01206-0.75734 0.22144
  -6   3 -10   36.14    4.20   2 0.59265-0.92987 0.44615 0.06269-0.75788 0.21048
  -6   4 -12   13.88    4.41   2 0.60305-0.92046 0.43679 0.16865-0.75512 0.06080
  -6   4 -11   65.46    4.50   2 0.59682-0.93729 0.44242 0.15293-0.75679 0.12943
  -6   4 -10    9.88    5.41   3 0.58483-0.94922 0.45307 0.13093-0.75986 0.20258
  -5  -3 -11  136.63    6.48   2 0.58741-0.65345 0.45080-0.42004-0.75921 0.18382
  -5  -1  -8   43.94    6.30   3 0.58405-0.77647 0.45376-0.30116-0.76005 0.36763
  -5   1  -7  105.88    4.63   2 0.59682-0.86842 0.44242-0.14802-0.75679 0.41024
  -5   5  -7   53.15    4.05   2 0.59474-0.97689 0.44428 0.15641-0.75734 0.36450
  -5   6  -8   12.06    3.76   2 0.60305-0.98779 0.43679 0.25038-0.75512 0.28183
  -5   7  -9   33.25    4.59   2 0.59682-0.98609 0.44242 0.33188-0.75679 0.20452
  -4  -4 -10    6.86    5.96   2 0.58706-0.56741 0.45111-0.53619-0.75930 0.23692
  -4  -1  -6 1167.04    9.58   2 0.59578-0.75334 0.44335-0.34181-0.75706 0.47391
  -4   7  -5  100.58    5.54   2 0.58812-0.99040 0.45017 0.25361-0.75904 0.45124
  -4   8  -6    1.78    3.78   2 0.59369-0.99964 0.44522 0.34299-0.75761 0.37095
  -3   1  -3  405.61    8.48   3 0.58684-0.78773 0.45130-0.25744-0.75936 0.62950
  -3   7  -3   30.77    4.09   2 0.60098-0.96922 0.43867 0.21435-0.75568 0.55745
  -3   9  -4   81.88    5.91   2 0.59055-0.98969 0.44801 0.36863-0.75842 0.46776
  -3  10  -5    7.47    5.64   2 0.58820-0.99126 0.45010 0.45287-0.75902 0.38870
  -2   3  -1   51.79    5.28   2 0.59890-0.82037 0.44054-0.14477-0.75624 0.71198
  -2   7  -1  281.27    5.44   2 0.59474-0.92729 0.44428 0.15861-0.75734 0.66634
  -2   9  -2  152.56    4.80   2 0.60098-0.96551 0.43867 0.32816-0.75568 0.57336
  -1  -6 -10    3.88    6.78   3 0.57096-0.25028 0.46512-0.79117-0.76315 0.17707
  -1   0  -1 9999.99   47.18   2 0.58691-0.64299 0.45124-0.41318-0.75934 0.72102
  -1   2   0  154.91    9.08   2 0.59143-0.72617 0.44724-0.26820-0.75819 0.76498
  -1   9   0   76.27    5.75   2 0.58916-0.91919 0.44925 0.26624-0.75877 0.68553
   0  -4  -4 4175.75   22.83   2 0.59228-0.38600 0.44647-0.71095-0.75797 0.53099
   0  10   1    4.02    3.71   2 0.59786-0.89642 0.44148 0.31048-0.75651 0.71032
   1  -5  -5  385.79    7.90   2 0.58741-0.24733 0.45080-0.81130-0.75921 0.44608
   1   6   3 1424.65   11.72   2 0.59890-0.75213 0.44054-0.04443-0.75624 0.86491
   1   7   3  109.74    4.98   2 0.59994-0.78082 0.43961 0.03281-0.75596 0.85328
   1   8   3  215.86    7.04   3 0.58678-0.79529 0.45135 0.09806-0.75937 0.84511
   1  11   2   59.54    4.20   2 0.59369-0.86120 0.44522 0.34387-0.75761 0.74045
   2  -6  -7  240.42    6.86   2 0.58867-0.09165 0.44968-0.89525-0.75890 0.29130
   2   6   4  387.43    9.28   2 0.59096-0.68607 0.44765-0.09117-0.75832 0.90700
   2   8   4  523.67    8.04   2 0.59890-0.74902 0.44054 0.06897-0.75624 0.88187
   3  -5  -4   77.94    6.31   2 0.59011-0.10953 0.44840-0.87801-0.75853 0.45597
   3   3   4   73.07    8.01   2 0.59179-0.52199 0.44691-0.34879-0.75810 0.91155
   3   7   5  144.10    9.19   3 0.57555-0.63961 0.46117-0.06799-0.76209 0.93899
   3   8   5   34.40    6.27   3 0.58741-0.67926 0.45080 0.01894-0.75921 0.92440
   3  12   4   29.27    4.24   2 0.59786-0.77612 0.44148 0.34470-0.75651 0.80743
   4  -6  -7   39.83    5.92   3 0.58662 0.07390 0.45149-0.95629-0.75941 0.23493
   4  -2   1   20.94    4.66   2 0.60305-0.24329 0.43679-0.71771-0.75512 0.73249
   4  -1   2  215.90    6.24   2 0.60202-0.29304 0.43773-0.65280-0.75540 0.78934
   4  14   4   88.83    5.91   2 0.59994-0.75079 0.43961 0.46856-0.75596 0.75553
   5  -6  -8   30.81    6.39   3 0.58238 0.18323 0.45522-0.97865-0.76046 0.13854
   5  -6  -7   -1.81    4.06   2 0.59994 0.14267 0.43961-0.97380-0.75596 0.20234
   5  -5  -4   20.52    5.25   3 0.58431 0.05954 0.45353-0.94260-0.75999 0.40033
   5  -3   0   -0.61    3.85   2 0.59682-0.10371 0.44242-0.81903-0.75679 0.64711
   5   1   4  133.55    5.08   2 0.59474-0.30610 0.44428-0.55700-0.75734 0.87635
   5   5   6  234.11    8.21   2 0.59174-0.46064 0.44696-0.27525-0.75812 0.96813
   6  -5  -4    8.87    3.92   2 0.59474 0.12967 0.44428-0.96222-0.75734 0.36989
   6  -3   0  862.03    8.28   2 0.59005-0.01381 0.44846-0.85479-0.75855 0.62139
   6   2   5    4.61    5.81   3 0.58564-0.26630 0.45236-0.52731-0.75966 0.90783
   7  -5  -5    1.54    5.68   3 0.58688 0.24531 0.45126-0.98933-0.75935 0.27380
   7  -4  -2   91.02    5.84   2 0.58898 0.14422 0.44940-0.94103-0.75882 0.46741
   7  -3   0   83.93    4.62   2 0.59265 0.06570 0.44615-0.88190-0.75788 0.59195
   7   3   6  146.74    5.13   2 0.59369-0.24317 0.44522-0.48504-0.75761 0.93386
   7   5   7  246.91    5.84   2 0.59994-0.32840 0.43961-0.33724-0.75596 0.97771
   7  14   7    0.40    5.93   2 0.58741-0.56255 0.45080 0.33773-0.75921 0.87763
   8  -3   0   62.97    4.09   2 0.60305 0.13712 0.43679-0.90230-0.75512 0.56074
   8   7   8  206.18    7.33   2 0.59073-0.31584 0.44785-0.23194-0.75837 0.99645
   9  -4  -3   60.78    4.75   2 0.60098 0.31892 0.43867-0.97928-0.75568 0.33918
   9  -2   1    4.43    5.23   2 0.58741 0.18648 0.45080-0.88215-0.75921 0.59236
   9   4   7   50.89    5.75   2 0.58741-0.12446 0.45080-0.48405-0.75921 0.93500
   9   6   8    4.94    5.39   2 0.59137-0.20701 0.44729-0.33801-0.75821 0.97897
  11  -2   0    6.14    3.89   2 0.59474 0.36410 0.44428-0.92224-0.75734 0.46571
  11  -1   2    9.05    3.65   2 0.59890 0.28437 0.44054-0.86307-0.75624 0.58992
  11   8   9   74.01    6.13   3 0.58210-0.11181 0.45547-0.26284-0.76053 0.97038
  12   0   3   15.16    3.99   2 0.60098 0.31362 0.43867-0.82536-0.75568 0.61795
  12   1   4   18.99    5.34   3 0.58509 0.27866 0.45285-0.77381-0.75979 0.67930
  12   4   7   18.52    5.58   3 0.58678 0.12208 0.45136-0.57297-0.75937 0.84944
  13   2   5   17.16    3.96   2 0.59682 0.29712 0.44242-0.72525-0.75679 0.70349
  13   3   6   31.69    4.00   2 0.59474 0.24837 0.44428-0.66164-0.75734 0.76140
  13   4   7    9.42    4.14   2 0.60098 0.19045 0.43867-0.58960-0.75568 0.81667
  14   6   8   17.78    5.96   2 0.59078 0.20445 0.44781-0.48605-0.75836 0.83626
  -6  -2 -15   10.17    5.76   3 0.56608-0.64814 0.46931-0.29093-0.76436-0.06623
  -6  -2 -14   68.87    6.25   3 0.56978-0.67503 0.46615-0.29797-0.76353-0.00019
  -6  -2 -13   86.85    5.95   3 0.56608-0.69482 0.46931-0.31142-0.76436 0.06889
  -6  -1 -11    2.00    3.70   3 0.57249-0.77637 0.46382-0.25018-0.76292 0.19396
  -6   0 -10   88.54    4.60   3 0.57462-0.82940 0.46198-0.18271-0.76243 0.25002
  -6   1  -9  147.32    6.09   4 0.56382-0.86974 0.47123-0.12604-0.76486 0.30964
  -6   2  -9   68.63    4.25   3 0.57142-0.90572 0.46474-0.04311-0.76316 0.29679
  -6   3  -9  178.46    4.73   3 0.57142-0.93366 0.46474 0.03360-0.76316 0.28542
  -6   4  -9   14.25    5.63   3 0.56608-0.95524 0.46931 0.10558-0.76436 0.27519
  -6   5 -11   13.18    4.36   3 0.58203-0.95090 0.45553 0.21586-0.76067 0.12363
  -6   5 -10    4.72    3.78   3 0.57142-0.96368 0.46474 0.19569-0.76316 0.19463
  -5  -2  -9   75.65    4.62   3 0.57780-0.71908 0.45922-0.37327-0.76168 0.31256
  -5   0  -7  409.67    6.16   3 0.57142-0.81497 0.46474-0.24654-0.76316 0.42790
  -5   2  -6  652.83    7.86   4 0.56549-0.88763 0.46981-0.10894-0.76449 0.47466
  -5   3  -6  469.54    6.09   3 0.57142-0.92224 0.46474-0.02751-0.76316 0.46245
  -5   4  -6   40.81    4.11   3 0.57142-0.94899 0.46474 0.04894-0.76316 0.45070
  -5   5  -6  255.19    6.31   4 0.56347-0.96866 0.47152 0.11925-0.76493 0.44053
  -5   6  -7   11.33    3.75   3 0.57992-0.98879 0.45738 0.22044-0.76118 0.35654
  -5   7  -8    1.38    4.00   3 0.58097-0.99391 0.45646 0.30681-0.76092 0.27734
  -4  -3  -8   71.92    4.94   3 0.57780-0.63281 0.45922-0.48933-0.76168 0.36383
  -4   0  -5  641.58    8.71   3 0.57020-0.77892 0.46579-0.29809-0.76344 0.53716
  -4   2  -4 1416.52    9.97   4 0.56373-0.85105 0.47131-0.16100-0.76488 0.58390
  -4   3  -4  106.95    4.46   3 0.57780-0.89369 0.45922-0.07266-0.76168 0.56956
  -4   4  -4   40.34    4.44   3 0.58203-0.92514 0.45553 0.00695-0.76067 0.55702
  -4   5  -4  193.24    4.68   3 0.57780-0.94847 0.45922 0.08082-0.76168 0.54573
  -4   6  -4   12.64    5.54   3 0.56608-0.96434 0.46931 0.14704-0.76436 0.53709
  -4   8  -5   84.76    5.86   4 0.56526-0.99423 0.47000 0.31070-0.76454 0.44549
  -4   9  -6   15.68    5.72   4 0.56545-0.99864 0.46985 0.39636-0.76450 0.36671
  -3  -5 -10    4.25    8.12   5 0.54409-0.41540 0.48771-0.67848-0.76890 0.22846
  -3  -2  -5   39.89    7.99   3 0.56692-0.63846 0.46859-0.48265-0.76417 0.53206
  -3   4  -2   13.83    5.89   3 0.56700-0.87479 0.46853-0.05602-0.76416 0.66817
  -3   5  -2  168.13    6.52   3 0.56892-0.90457 0.46689 0.02264-0.76373 0.65652
  -3   8  -3   92.06    4.37   3 0.57992-0.97428 0.45738 0.27257-0.76118 0.55032
  -2   8  -1  276.53    5.14   3 0.57355-0.93372 0.46290 0.21668-0.76267 0.66059
  -2  10  -2   26.49    5.57   3 0.56900-0.96059 0.46681 0.37518-0.76371 0.57128
  -2  11  -3    2.44    3.93   3 0.57355-0.96903 0.46290 0.46591-0.76267 0.49008
  -1  -5  -7  764.98   13.91   4 0.54988-0.32674 0.48293-0.76393-0.76777 0.37470
  -1  11  -1    2.81    3.97   3 0.57886-0.93921 0.45830 0.42022-0.76143 0.59678
  -1  12  -2   10.42    4.33   3 0.58203-0.94578 0.45553 0.50939-0.76067 0.51634
   0  -5  -6   11.17    6.22   4 0.56237-0.28187 0.47246-0.79302-0.76517 0.41200
   0   5   2  705.49    9.94   3 0.56666-0.75037 0.46881-0.10943-0.76423 0.84480
   0   6   2  455.32    6.73   3 0.58097-0.79272 0.45646-0.02023-0.76092 0.83011
   0   7   2  112.45    4.51   3 0.57780-0.81713 0.45922 0.05349-0.76168 0.81942
   0   8   2    9.45    6.02   4 0.56458-0.83156 0.47058 0.11867-0.76469 0.81004
   0  12   0   30.56    4.38   3 0.57886-0.90896 0.45830 0.45715-0.76143 0.62551
   1  -6  -8  219.99    7.13   4 0.56540-0.12673 0.46989-0.87618-0.76451 0.25676
   1   5   3  644.14   11.09   3 0.56732-0.69270 0.46825-0.14878-0.76409 0.88434
   1   9   3  199.89    6.62   4 0.56453-0.80026 0.47063 0.15543-0.76470 0.83916
   1  13   1   26.39    6.14   3 0.57036-0.86951 0.46565 0.48622-0.76340 0.65576
   2   9   4  185.57    5.68   3 0.57674-0.75441 0.46014 0.12594-0.76193 0.87624
   2  12   3  107.33    4.96   3 0.57780-0.81381 0.45922 0.36647-0.76168 0.77285
   3  -3  -1  169.96    6.74   4 0.56212-0.20900 0.47267-0.78008-0.76522 0.64533
   3   9   5  534.35    9.72   3 0.56889-0.68837 0.46691 0.07963-0.76373 0.91820
   4  -5  -4   17.41    3.93   3 0.58097-0.01952 0.45646-0.91538-0.76092 0.42983
   4  -4  -2  143.42    5.02   3 0.57992-0.09268 0.45738-0.86044-0.76118 0.55544
   4   2   4 3041.38   17.60   4 0.56316-0.38372 0.47179-0.47946-0.76500 0.90142
   4   4   5 2874.37   21.87   3 0.56747-0.46672 0.46812-0.33344-0.76405 0.94579
   5  -4  -2   47.52    4.18   3 0.57355-0.00499 0.46290-0.89536-0.76267 0.52868
   5  -2   1  119.32    4.75   3 0.57355-0.13085 0.46290-0.77369-0.76267 0.71107
   5   0   3  235.53    7.36   3 0.56685-0.22712 0.46865-0.64720-0.76419 0.82629
   6  -5  -5   60.25    5.86   4 0.56429 0.18497 0.47083-0.97906-0.76475 0.30857
   6  -4  -2   14.90    4.02   3 0.57780 0.07340 0.45922-0.92161-0.76168 0.49862
   6   4   6  200.01    6.78   3 0.56682-0.32567 0.46868-0.40266-0.76420 0.95715
   6   7   7   25.31    6.20   3 0.56564-0.43100 0.46968-0.18514-0.76446 0.99201
   6  12   7   -0.79    6.82   4 0.55497-0.55742 0.47869 0.18683-0.76674 0.93738
   7  -5  -6   26.24    5.98   4 0.56608 0.28945 0.46931-0.99667-0.76436 0.21024
   7  -2   1  276.12    6.40   4 0.56315 0.04370 0.47180-0.84228-0.76500 0.65626
   8  -4  -3   86.25    5.04   3 0.57568 0.26264 0.46106-0.97277-0.76218 0.37392
   8  -2   1  120.20    4.38   3 0.57142 0.11768 0.46474-0.86456-0.76316 0.62553
   8   3   6  175.68    6.62   4 0.56452-0.13175 0.47064-0.54031-0.76470 0.91234
   9  -3  -1   -1.00    3.92   3 0.58203 0.26415 0.45553-0.94058-0.76067 0.46824
  10  -2   0   -7.57    5.51   4 0.56662 0.31037 0.46885-0.91700-0.76424 0.50020
  10  -1   2  202.96    5.07   3 0.57780 0.22388 0.45922-0.85242-0.76168 0.62385
  10   4   7  180.35    5.24   3 0.57674-0.03114 0.46014-0.52223-0.76193 0.90864
  10   6   8  110.96    6.02   3 0.56679-0.09983 0.46870-0.38799-0.76420 0.95623
  10   9   9   65.19    6.16   3 0.57316-0.21229 0.46324-0.16433-0.76276 0.98870
  10  13   9   26.85    9.67   4 0.54784-0.29637 0.48461 0.11769-0.76817 0.94974
  11   0   3    6.54    3.65   3 0.57674 0.25602 0.46014-0.81609-0.76193 0.65207
  11   1   4   36.89    5.46   4 0.56287 0.21809 0.47204-0.76270-0.76506 0.71276
  11   4   7  116.66    4.67   3 0.57780 0.04997 0.45922-0.55081-0.76168 0.87976
  12   2   5   19.05    4.08   3 0.57568 0.23626 0.46106-0.71497-0.76218 0.73816
  12   3   6    2.55    3.87   3 0.57568 0.18552 0.46106-0.64844-0.76218 0.79468
  12   6   8   47.48    5.61   4 0.56439 0.06653 0.47075-0.45040-0.76473 0.90060
  12   8   9   -2.13    5.62   3 0.57142-0.01959 0.46474-0.30104-0.76316 0.94382
  13   6   8    4.92    3.87   3 0.57462 0.13818 0.46198-0.47161-0.76243 0.86905
  13   8   9    6.84    4.19   3 0.57462 0.06040 0.46198-0.32861-0.76243 0.91443
  14   5   7   35.27    4.58   3 0.57462 0.27208 0.46198-0.56733-0.76243 0.78318
  -7   1 -14   34.22    6.15   5 0.54363-0.81253 0.48809-0.06167-0.76934 0.00078
  -7   2 -13   -1.44    5.62   5 0.54378-0.86391 0.48797 0.00375-0.76931 0.05845
  -6  -2 -12   15.11    4.14   4 0.55409-0.70608 0.47943-0.33263-0.76727 0.14080
  -6  -1 -10   29.41    5.61   4 0.54432-0.77206 0.48752-0.28560-0.76921 0.26965
  -6   0  -9  461.70    7.57   5 0.54373-0.82222 0.48801-0.21938-0.76932 0.32549
  -6   2  -8   10.53    5.03   4 0.54301-0.89973 0.48860-0.07724-0.76946 0.37123
  -6   3  -8  270.77    6.50   4 0.54512-0.93052 0.48687 0.00085-0.76906 0.35979
  -6   4  -8  107.55    5.85   5 0.54261-0.95476 0.48893 0.07549-0.76954 0.34819
  -6   5  -9   11.26    4.07   4 0.55409-0.97108 0.47943 0.17098-0.76727 0.26728
  -6   6 -10   27.36    4.49   4 0.55409-0.97388 0.47943 0.25770-0.76727 0.18691
  -5  -4 -15   51.56    6.53   5 0.54039-0.48422 0.49074-0.49416-0.76995-0.06791
  -5  -4 -14   85.97    6.64   4 0.54432-0.51247 0.48752-0.50158-0.76921-0.00033
  -5  -4 -13   30.76    5.52   5 0.53997-0.53073 0.49108-0.51576-0.77003 0.06894
  -5  -3 -10   43.54    5.80   4 0.54702-0.63760 0.48530-0.46486-0.76868 0.26295
  -5   1  -6   92.02    5.81   4 0.54432-0.83935 0.48752-0.20362-0.76921 0.49171
  -5   6  -6  144.34    4.55   4 0.54976-0.98250 0.48303 0.18378-0.76814 0.43222
  -5   7  -7   30.11    3.99   4 0.55949-0.99602 0.47490 0.27820-0.76615 0.35077
  -4   7  -4   26.04    4.04   4 0.54976-0.97497 0.48303 0.20970-0.76814 0.52948
  -3  -3  -6  113.77    9.25   5 0.53474-0.55493 0.49533-0.57525-0.77099 0.48200
  -3  -1  -4    2.79    4.81   4 0.55084-0.67571 0.48213-0.42759-0.76793 0.59272
  -3   3  -2   66.31    4.81   4 0.55193-0.83167 0.48123-0.14533-0.76771 0.68394
  -3   6  -2  439.34    6.13   4 0.56056-0.92463 0.47400 0.09228-0.76592 0.64779
  -3   7  -2    2.84    5.04   4 0.54614-0.93811 0.48603 0.15710-0.76886 0.63964
  -3   9  -3   53.03    4.28   4 0.55193-0.97448 0.48123 0.32511-0.76771 0.54603
  -3  10  -4    9.82    4.42   4 0.55841-0.98501 0.47581 0.41714-0.76637 0.46492
  -2   0  -2    5.17    8.90   5 0.54537-0.65998 0.48666-0.40902-0.76901 0.69247
  -2   2  -1 2861.99   14.92   4 0.55409-0.74789 0.47943-0.25987-0.76727 0.73489
  -2   9  -1  143.66    6.25   4 0.54727-0.93523 0.48509 0.27090-0.76864 0.65550
  -1   5   1  234.98    6.99   4 0.54600-0.78822 0.48614-0.08702-0.76888 0.80993
  -1   6   1  231.83    5.42   4 0.55409-0.82413 0.47943-0.00337-0.76727 0.79689
  -1   7   1   15.30    5.87   4 0.54739-0.84485 0.48499 0.06673-0.76861 0.78823
  -1  10   0   40.74    4.16   4 0.55841-0.91532 0.47581 0.31673-0.76637 0.68125
   0  -6  -9   99.92    6.57   4 0.54991-0.16992 0.48291-0.84893-0.76811 0.22033
   0   9   2  129.35    6.11   5 0.54179-0.83604 0.48959 0.17666-0.76969 0.80429
   0  11   1   73.30    4.52   4 0.55949-0.88549 0.47490 0.35449-0.76615 0.70946
   1  -2  -1   89.51    7.97   5 0.54026-0.37920 0.49085-0.66230-0.76998 0.69661
   1  -1   0    4.28    6.32   4 0.55193-0.44209 0.48123-0.58667-0.76771 0.75154
   1  12   2  224.71    7.09   4 0.54925-0.84467 0.48346 0.38248-0.76825 0.74013
   2  -6  -8   17.22    5.49   4 0.54776-0.02835 0.48469-0.91958-0.76854 0.23228
   2  -4  -3 2361.72   12.66   4 0.55193-0.20545 0.48123-0.81507-0.76771 0.55092
   2  10   4  304.35    7.20   4 0.54577-0.75125 0.48633 0.17653-0.76893 0.87197
   3  -6  -8   15.95    5.69   4 0.55084 0.05193 0.48213-0.94745-0.76793 0.20258
   3   0   2 3752.68   17.88   5 0.54182-0.34223 0.48957-0.59931-0.76969 0.82073
   3  10   5  249.86    7.37   5 0.54293-0.68913 0.48866 0.13429-0.76947 0.91177
   3  13   4    8.94    5.60   4 0.54432-0.74984 0.48752 0.37401-0.76921 0.80891
   4  13   5    9.94    5.77   4 0.54821-0.69563 0.48432 0.33809-0.76845 0.84866
   5  -5  -5  244.83    6.48   4 0.54547 0.12198 0.48658-0.96484-0.76899 0.34057
   5  -1   2  139.84    4.83   4 0.56056-0.16910 0.47400-0.71838-0.76592 0.77031
   5   3   5  334.68    6.89   4 0.55193-0.34137 0.48123-0.45194-0.76771 0.93193
   5  13   6   15.37    5.86   5 0.53941-0.62723 0.49154 0.29025-0.77014 0.88870
   6  -2   1   35.28    4.25   4 0.56056-0.03568 0.47400-0.81368-0.76592 0.68461
   6  -1   2 1032.15    8.67   5 0.54369-0.06996 0.48804-0.76240-0.76933 0.74568
   6   1   4  747.98    7.03   4 0.54976-0.17822 0.48303-0.62510-0.76814 0.85784
   7  -4  -3   39.06    4.09   4 0.55193 0.20482 0.48123-0.96276-0.76771 0.40792
   7  -3  -1   77.59    5.72   5 0.54342 0.13840 0.48827-0.91453-0.76938 0.53495
   7   2   5 1667.82    9.88   4 0.54976-0.14743 0.48303-0.58850-0.76814 0.88629
   8  -4  -4   38.51    6.16   4 0.54654 0.31485 0.48569-0.98547-0.76878 0.31135
   8  -3  -1   22.90    4.07   4 0.56056 0.20340 0.47400-0.92958-0.76592 0.50223
   8  -1   2   65.65    5.68   4 0.54515 0.09271 0.48684-0.81981-0.76905 0.68718
   8   5   7    1.58    5.86   5 0.54432-0.19193 0.48752-0.41263-0.76921 0.96149
   8   8   8  368.86    8.82   5 0.53781-0.28984 0.49284-0.20074-0.77043 0.99768
   9  -3  -2   62.72    4.57   4 0.54976 0.31960 0.48303-0.95802-0.76814 0.40819
   9  -2   0    0.22    5.31   5 0.54105 0.25491 0.49020-0.90870-0.76983 0.53364
   9  -1   2  137.85    4.51   4 0.55841 0.16148 0.47581-0.83830-0.76637 0.65597
   9   0   3   69.22    5.54   5 0.54115 0.12706 0.49012-0.78720-0.76981 0.71756
   9   3   6 2691.37   12.00   4 0.55193-0.03676 0.48123-0.57994-0.76771 0.88589
   9   7   8  282.30    7.16   5 0.53777-0.18008 0.49287-0.30714-0.77044 0.98028
  10   0   3    1.15    3.83   4 0.55625 0.19318 0.47762-0.80386-0.76682 0.68539
  10   1   4  130.94    5.65   5 0.54432 0.15486 0.48752-0.74791-0.76921 0.74472
  10   2   5   92.39    6.06   5 0.54344 0.10481 0.48824-0.68312-0.76938 0.80270
  10   3   6  335.30    5.45   4 0.55193 0.04529 0.48123-0.60932-0.76771 0.85695
  10  10   9    1.98    5.67   5 0.54432-0.20953 0.48752-0.11414-0.76921 0.98399
  11  -1   1   33.43    4.35   4 0.56056 0.34634 0.47400-0.88589-0.76592 0.53109
  11   2   5   16.55    3.92   4 0.55625 0.17394 0.47762-0.70129-0.76682 0.77060
  11   3   6   33.04    4.12   4 0.56056 0.11853 0.47400-0.63161-0.76592 0.82637
  11   6   8   18.48    3.82   4 0.55949-0.01081 0.47490-0.42451-0.76615 0.92930
  11   9   9    8.82    5.70   5 0.54432-0.10122 0.48752-0.21823-0.76921 0.96695
  12   0   2   34.09    4.32   4 0.56056 0.37701 0.47400-0.84884-0.76592 0.55873
  13   2   4    3.23    3.94   4 0.55193 0.36662 0.48123-0.75401-0.76771 0.64564
  13   3   5   29.68    5.98   5 0.54348 0.32340 0.48822-0.69584-0.76937 0.70517
  13   4   6   13.81    5.71   5 0.54355 0.27249 0.48816-0.63000-0.76936 0.76235
  13   5   7    8.85    4.15   4 0.55193 0.21311 0.48123-0.55596-0.76771 0.81635
  13   9   9   -1.20    5.79   5 0.54159 0.06611 0.48976-0.28005-0.76973 0.91141
  14   7   8   -0.47    4.18   4 0.54976 0.21867 0.48303-0.44478-0.76814 0.83424
  -7   0 -14    2.06    4.04   5 0.53334-0.77518 0.49661-0.14611-0.77132 0.01440
  -7   0 -13    5.57    3.94   5 0.52893-0.79449 0.50015-0.16101-0.77210 0.08521
  -7   1 -13   13.07    4.10   5 0.53991-0.83296 0.49128-0.07581-0.77012 0.07049
  -7   1 -12  174.36    5.55   5 0.53114-0.84812 0.49838-0.09172-0.77172 0.13930
  -7   2 -12    2.58    4.12   5 0.53553-0.88034 0.49484-0.01231-0.77093 0.12796
  -7   2 -11   20.91    5.52   5 0.52230-0.89056 0.50544-0.03402-0.77323 0.19906
  -7   3 -12   50.48    4.51   5 0.53443-0.90590 0.49572 0.06349-0.77113 0.11649
  -7   3 -11   36.18    5.89   6 0.52167-0.91745 0.50594 0.04212-0.77333 0.18680
  -6  -3 -15    1.33    5.85   5 0.52230-0.57473 0.50544-0.40309-0.77323-0.04582
  -6  -3 -14   29.20    5.71   6 0.52012-0.59682 0.50716-0.41569-0.77358 0.02136
  -6  -2 -11   79.86    4.56   5 0.53003-0.70623 0.49927-0.36251-0.77191 0.21398
  -6   1  -8    5.25    3.89   5 0.52783-0.85760 0.50104-0.16720-0.77229 0.38721
  -6   5  -8   16.56    3.59   5 0.53224-0.97234 0.49750 0.14237-0.77152 0.33988
  -6   6  -9   47.48    4.45   5 0.53882-0.98265 0.49217 0.23583-0.77033 0.25831
  -5  -4 -12   66.78    6.28   6 0.51592-0.53023 0.51047-0.54585-0.77426 0.14151
  -5  -2  -8   42.69    5.58   6 0.52000-0.68408 0.50726-0.43181-0.77360 0.39288
  -5  -1  -7  344.24    7.71   5 0.52230-0.73829 0.50544-0.36388-0.77323 0.44977
  -5   3  -5   20.28    5.94   6 0.52170-0.89591 0.50591-0.07843-0.77332 0.54035
  -5   4  -5   30.64    5.64   5 0.52533-0.92718 0.50303 0.00008-0.77272 0.52876
  -5   5  -5  148.44    6.00   6 0.52230-0.95122 0.50544 0.07446-0.77323 0.51724
  -5   7  -6   50.28    4.22   5 0.53224-0.99178 0.49750 0.24616-0.77152 0.42378
  -5   8  -7    3.05    3.88   5 0.53663-0.99954 0.49395 0.33404-0.77073 0.34455
  -4  -5 -15    0.83    7.40   6 0.50790-0.34176 0.51672-0.62632-0.77549-0.07926
  -4  -5 -14   10.34    7.32   6 0.51883-0.37679 0.50818-0.62874-0.77379-0.01279
  -4  -5 -13   78.97    8.34   6 0.51367-0.39482 0.51223-0.64296-0.77461 0.05631
  -4   1  -4  281.11    5.98   5 0.53003-0.78960 0.49927-0.26546-0.77191 0.60237
  -4   5  -3  431.27    7.04   6 0.52058-0.91452 0.50680 0.02257-0.77351 0.62576
  -4   8  -4  117.41    4.48   5 0.52783-0.98084 0.50104 0.26864-0.77229 0.52206
  -4   9  -5   24.87    4.17   5 0.53663-0.99415 0.49395 0.36226-0.77073 0.44095
  -3   8  -2   72.67    4.16   5 0.52783-0.94665 0.50104 0.21851-0.77229 0.63053
  -3  10  -3   11.26    5.66   6 0.52153-0.97131 0.50605 0.37596-0.77335 0.54019
  -2   5   0 1014.29    9.27   6 0.51834-0.81913 0.50856-0.06940-0.77387 0.77456
  -2   6   0  107.99    6.35   5 0.52230-0.85104 0.50544 0.01017-0.77323 0.76241
  -2  10  -1   13.23    5.80   6 0.51786-0.93303 0.50894 0.32310-0.77395 0.64904
  -2  11  -2    7.37    3.94   5 0.53443-0.95248 0.49572 0.42256-0.77113 0.56677
  -1  -6 -11  277.54   11.13   6 0.50414-0.15841 0.51962-0.83591-0.77604 0.12006
  -1   8   1   31.39    4.09   5 0.53443-0.85972 0.49572 0.13340-0.77113 0.77756
  -1  11   0   22.17    5.60   5 0.52294-0.90749 0.50493 0.36415-0.77312 0.67642
  -1  12  -1    6.24    4.18   5 0.53882-0.92605 0.49217 0.46220-0.77033 0.59440
   0   4   2 3366.36   19.68   6 0.51749-0.67329 0.50924-0.22641-0.77401 0.86542
   0  12   1  186.13    6.95   6 0.52052-0.87302 0.50685 0.39865-0.77352 0.70394
   1  -6  -9   12.30    5.31   6 0.52086-0.05946 0.50657-0.90239-0.77346 0.19807
   1  10   3  171.36    5.20   5 0.53443-0.79805 0.49572 0.20703-0.77113 0.83414
   2  -6  -9    2.72    5.43   5 0.52230 0.02056 0.50544-0.93239-0.77323 0.16879
   2  13   3  145.39    7.37   5 0.52669-0.79038 0.50195 0.40022-0.77249 0.77269
   3  -6  -9   28.08    5.69   5 0.52568 0.09963 0.50275-0.95623-0.77266 0.13901
   3  -5  -5   25.93    3.99   5 0.53224-0.02851 0.49750-0.91680-0.77152 0.40040
   3  -4  -3  363.99    7.51   5 0.52230-0.09338 0.50544-0.86876-0.77323 0.52804
   3  -2   0 1818.71   11.35   5 0.53224-0.22989 0.49750-0.73876-0.77152 0.70851
   3  -1   1 2107.33   13.24   5 0.52230-0.27158 0.50544-0.68068-0.77323 0.76736
   4  -5  -5   63.10    4.20   5 0.53334 0.05244 0.49661-0.94507-0.77132 0.37131
   4  -3  -1    2.97    3.82   5 0.53443-0.09744 0.49572-0.83360-0.77113 0.62121
   4   9   6  301.72   10.33   6 0.50583-0.56686 0.51832-0.01153-0.77579 0.96924
   5  -4  -3  153.88    5.98   6 0.51936 0.07362 0.50776-0.93013-0.77371 0.47132
   5  -3  -1  385.31    7.01   5 0.52535-0.00718 0.50301-0.86911-0.77271 0.59489
   6  -5  -7   14.28    5.72   6 0.51921 0.27784 0.50788-0.99626-0.77373 0.18008
   6  -5  -6   46.10    4.47   5 0.53773 0.23497 0.49306-0.99045-0.77053 0.24514
   6  -4  -3   12.78    4.05   5 0.53224 0.14132 0.49750-0.94894-0.77152 0.44008
   6  -3  -1  256.43    5.31   5 0.53003 0.06998 0.49927-0.89519-0.77191 0.56558
   6   0   3  312.88    5.41   5 0.53882-0.11658 0.49217-0.70040-0.77033 0.80388
   7  -4  -4   34.26    5.95   6 0.51897 0.26183 0.50807-0.97931-0.77377 0.34608
   7  -1   2   58.82    4.30   5 0.53882 0.01597 0.49217-0.79505-0.77033 0.71781
   7   0   3  156.80    4.75   5 0.52783-0.02356 0.50104-0.73838-0.77229 0.77683
   7   1   4    6.25    4.05   5 0.53003-0.07741 0.49927-0.67048-0.77191 0.83345
   7   6   7   45.39    6.18   6 0.52230-0.27818 0.50544-0.32638-0.77323 0.98328
   8  -4  -5    7.45    5.73   5 0.52400 0.36185 0.50409-0.99346-0.77294 0.24771
   8  -3  -2    7.62    5.49   5 0.52184 0.26579 0.50580-0.95106-0.77330 0.44239
   8  -2   0   59.74    5.41   6 0.51912 0.19338 0.50795-0.89664-0.77375 0.56777
   8   0   3  144.09    4.62   5 0.53003 0.05637 0.49927-0.76615-0.77191 0.74796
   8   1   4   81.12    6.01   5 0.52529 0.00971 0.50306-0.70377-0.77273 0.80555
   8   2   5 1044.93    7.89   5 0.53553-0.05147 0.49484-0.62979-0.77093 0.86081
   9  -3  -3   24.55    5.77   6 0.52139 0.37157 0.50616-0.97115-0.77338 0.34579
   9   1   4   -0.18    3.72   5 0.53224 0.08484 0.49750-0.72868-0.77152 0.77619
   9   2   5   58.61    4.45   5 0.53443 0.03184 0.49572-0.66027-0.77113 0.83247
   9   5   7   71.26    6.05   6 0.52230-0.08628 0.50544-0.46165-0.77323 0.93729
  10  -2  -1   41.98    4.48   5 0.53224 0.36763 0.49750-0.93537-0.77152 0.43849
  10  -1   1   -1.66    3.70   5 0.53224 0.29362 0.49750-0.87942-0.77152 0.56482
  10  11   9   20.30    6.18   6 0.52285-0.21732 0.50500-0.05338-0.77313 0.97675
  10  12   9   77.03    8.80   6 0.51686-0.23823 0.50973 0.01740-0.77411 0.96638
  11  -1   0   65.04    6.02   5 0.52443 0.40602 0.50375-0.90485-0.77287 0.46879
  11   0   2   -2.06    3.81   5 0.53224 0.32456 0.49750-0.84334-0.77152 0.59384
  11   5   7   28.85    5.39   6 0.52151 0.07853 0.50607-0.52133-0.77336 0.88041
  12   0   1   77.93    6.38   5 0.52428 0.43661 0.50387-0.86842-0.77290 0.49721
  12   1   3   -2.89    3.99   5 0.53882 0.34936 0.49217-0.80136-0.77033 0.62047
  12   2   4   98.59    5.88   6 0.52281 0.31304 0.50504-0.74828-0.77314 0.68025
  12   4   6   21.83    5.51   6 0.51902 0.21377 0.50803-0.61882-0.77376 0.79542
  12   5   7   -1.69    3.87   5 0.53443 0.14809 0.49572-0.54102-0.77113 0.84933
  12   9   9   45.70    4.81   5 0.53553-0.01015 0.49484-0.25616-0.77093 0.94014
  13   7   8   36.07    4.35   5 0.53114 0.15499 0.49838-0.43169-0.77172 0.86727
  14   5   6   35.83    6.02   6 0.51932 0.35001 0.50779-0.60226-0.77371 0.72719
  14   6   7    6.62    4.32   5 0.52783 0.29042 0.50104-0.52914-0.77229 0.78178
  -7  -1 -15   11.50    4.17   6 0.51114-0.70140 0.51424-0.23020-0.77480-0.03966
  -7  -1 -14   34.18    4.48   6 0.51114-0.72536 0.51424-0.24061-0.77480 0.02855
  -7  -1 -13    0.45    5.48   7 0.50218-0.74160 0.52117-0.25839-0.77612 0.09950
  -7   0 -12  210.42    5.61   6 0.51672-0.80567 0.50988-0.18046-0.77394 0.15241
  -7   0 -11   11.78    5.40   7 0.49767-0.81031 0.52462-0.20610-0.77674 0.22345
  -7   1 -11    7.11    3.75   6 0.51560-0.85560 0.51076-0.11605-0.77411 0.21125
  -7   2 -10   67.41    5.58   6 0.50249-0.89422 0.52093-0.05941-0.77607 0.26907
  -7   3 -10   46.06    4.24   6 0.50330-0.92349 0.52031 0.01743-0.77596 0.25890
  -7   4 -11    1.98    4.17   6 0.51449-0.93839 0.51163 0.11290-0.77429 0.17757
  -7   4 -10    7.73    5.45   6 0.49957-0.94631 0.52317 0.09036-0.77648 0.24808
  -6  -3 -13   -0.24    4.01   6 0.51114-0.61249 0.51424-0.43269-0.77480 0.09260
  -6  -2 -10   40.07    6.14   7 0.49658-0.69522 0.52545-0.39918-0.77689 0.28701
  -6  -1  -9   82.43    4.40   6 0.50667-0.75749 0.51771-0.32572-0.77547 0.34341
  -6   0  -8  247.38    6.86   6 0.50078-0.80299 0.52224-0.26442-0.77632 0.40139
  -6   2  -7  237.99    6.27   6 0.50082-0.88228 0.52221-0.12181-0.77631 0.44738
  -6   3  -7   70.87    3.99   6 0.51002-0.91877 0.51511-0.03782-0.77497 0.43359
  -6   4  -7   23.04    3.87   6 0.51002-0.94605 0.51511 0.03803-0.77497 0.42270
  -6   5  -7   50.53    5.63   6 0.50305-0.96691 0.52050 0.10983-0.77599 0.41207
  -6   6  -8   11.84    4.03   6 0.51894-0.98538 0.50813 0.20844-0.77358 0.32983
  -6   7  -8   16.06    5.75   7 0.49927-0.99379 0.52340 0.26973-0.77653 0.32139
  -5   0  -6  119.45    4.78   6 0.50667-0.77381 0.51771-0.30995-0.77547 0.50913
  -5   2  -5  322.32    5.51   6 0.50554-0.85200 0.51858-0.16867-0.77564 0.55498
  -5   6  -5   11.10    3.64   6 0.51226-0.96835 0.51337 0.14365-0.77463 0.50817
  -5   7  -5   20.66    5.28   7 0.49664-0.98028 0.52540 0.20872-0.77688 0.49714
  -5   8  -6   51.39    4.60   6 0.50890-0.99660 0.51598 0.30377-0.77514 0.41628
  -4  -4  -9   59.98    6.77   7 0.49506-0.49792 0.52661-0.62257-0.77710 0.32191
  -4  -2  -6   19.32    6.85   7 0.49716-0.62704 0.52501-0.49874-0.77681 0.50470
  -4   3  -3   97.06    4.54   6 0.50554-0.84406 0.51858-0.14235-0.77564 0.65129
  -4   4  -3    7.11    4.19   6 0.51894-0.88626 0.50813-0.05281-0.77358 0.63667
  -4   6  -3   86.57    4.36   6 0.51449-0.93587 0.51163 0.09477-0.77429 0.61499
  -4   7  -3  113.67    6.00   6 0.50056-0.95011 0.52241 0.16055-0.77635 0.60568
  -4   9  -4   15.18    5.42   7 0.50016-0.98220 0.52271 0.32252-0.77640 0.51679
  -3   0  -3  229.93    6.52   6 0.50779-0.68107 0.51685-0.39931-0.77531 0.65737
  -3   2  -2 1020.33    9.01   6 0.51672-0.76893 0.50988-0.25020-0.77394 0.70118
  -3   9  -2   45.50    5.73   6 0.50283-0.94969 0.52067 0.27482-0.77603 0.62357
  -2   4   0  103.70    6.65   7 0.49841-0.77080 0.52406-0.16217-0.77664 0.78913
  -2   7   0  460.99    6.22   6 0.51560-0.87220 0.51076 0.08172-0.77411 0.75216
  -2   8   0  251.59    6.55   6 0.50069-0.88512 0.52231 0.14685-0.77633 0.74318
  -1  -6 -14   16.28    9.03   7 0.48005-0.06348 0.53786-0.82313-0.77897-0.08215
  -1   4   1 4431.13   18.17   6 0.51560-0.73036 0.51076-0.18807-0.77411 0.82653
  -1   9   1  150.91    4.92   6 0.51337-0.86659 0.51250 0.19353-0.77446 0.76900
   0  -6 -10   29.21    5.79   7 0.49993-0.09593 0.52290-0.87875-0.77643 0.16044
   0  -3  -3  290.44    9.50   6 0.50226-0.34745 0.52111-0.71941-0.77611 0.60590
   0  10   2   46.04    4.27   6 0.51337-0.83597 0.51250 0.23004-0.77446 0.79747
   1  -5  -6   84.85    6.32   7 0.49918-0.13561 0.52346-0.87374-0.77654 0.39482
   1  11   3   41.19    5.44   6 0.50052-0.79204 0.52244 0.25611-0.77635 0.82783
   1  13   2  124.90    6.84   6 0.50263-0.82601 0.52082 0.42116-0.77605 0.73637
   2  -6 -10    3.98    5.57   7 0.49492 0.07212 0.52671-0.94156-0.77712 0.10488
   2   5   4   42.78    8.74   7 0.48923-0.55637 0.53101-0.25152-0.77786 0.93744
   2  11   4    4.18    3.76   6 0.51114-0.74392 0.51424 0.22308-0.77480 0.86661
   3  -6 -11    9.22    6.10   6 0.50659 0.16674 0.51777-0.95118-0.77548 0.00512
   3  -6 -10   12.50    4.33   6 0.51337 0.13640 0.51250-0.95693-0.77446 0.07308
   3  11   5   26.56    5.78   6 0.50558-0.68049 0.51856 0.18074-0.77563 0.90668
   4  -4  -3   46.52    4.14   6 0.51449-0.00404 0.51163-0.90430-0.77429 0.50068
   4  -2   0 1485.73   10.44   7 0.49912-0.11474 0.52351-0.79478-0.77655 0.68531
   4  10   6   17.74    5.77   7 0.49720-0.58611 0.52498 0.05822-0.77681 0.95866
   5  -5  -6  145.93    5.17   6 0.51337 0.17836 0.51250-0.98068-0.77446 0.27814
   7  -3  -2   61.22    5.88   7 0.49680 0.20884 0.52528-0.94110-0.77686 0.47455
   7  -2   0  559.32    7.20   6 0.50061 0.13006 0.52237-0.88142-0.77634 0.59844
   7   4   6  130.55    4.97   6 0.51002-0.18707 0.51511-0.47843-0.77497 0.93964
   9  -3  -4    8.62    6.04   7 0.49655 0.41993 0.52547-0.97984-0.77690 0.28066
   9  -2  -1  155.81    6.08   6 0.50052 0.31759 0.52244-0.93022-0.77635 0.47275
   9  -1   1  111.95    4.44   6 0.50667 0.23673 0.51771-0.86991-0.77547 0.59774
  10  -2  -2   12.19    5.79   6 0.50181 0.42185 0.52145-0.94850-0.77617 0.37535
  10   0   2    2.53    5.28   7 0.49993 0.27235 0.52290-0.83641-0.77643 0.62486
  10   5   7   12.48    4.22   6 0.51560 0.00262 0.51076-0.49667-0.77411 0.90927
  10   7   8    1.07    3.81   6 0.51449-0.07652 0.51163-0.35465-0.77429 0.95611
  11   1   3   59.31    4.01   6 0.51002 0.29473 0.51511-0.79489-0.77497 0.65431
  11   2   4   17.45    5.32   7 0.49712 0.25654 0.52504-0.73920-0.77682 0.71377
  11   4   6   21.33    5.62   7 0.49927 0.15129 0.52340-0.60441-0.77653 0.82678
  11   7   8   25.18    3.99   6 0.50890 0.01211 0.51598-0.38897-0.77514 0.92771
  11  10   9    4.29    3.95   6 0.51114-0.09554 0.51424-0.16906-0.77480 0.96172
  12   1   2    8.10    5.74   7 0.49718 0.41484 0.52499-0.82507-0.77681 0.55849
  12   3   5    0.69    3.74   6 0.51672 0.26856 0.50988-0.68747-0.77394 0.73857
  12   7   8   82.35    4.50   6 0.51560 0.08746 0.51076-0.41362-0.77411 0.89805
  12  10   9   81.22    6.67   7 0.50093-0.00422 0.52213-0.20660-0.77630 0.93450
  13   2   3    7.18    4.06   6 0.51002 0.43253 0.51511-0.77836-0.77497 0.58495
  13   6   7    3.49    5.53   7 0.49993 0.23589 0.52290-0.52037-0.77643 0.81352
  13  10   9   27.30    6.29   6 0.50480 0.07424 0.51916-0.23270-0.77574 0.90442
  -7  -2 -15   12.27    5.90   7 0.47669-0.63958 0.54034-0.33305-0.77919-0.02307
  -7  -2 -14   72.00    6.54   8 0.47655-0.66295 0.54045-0.34237-0.77921 0.04429
  -7  -1 -12    2.61    3.88   7 0.49082-0.75267 0.52981-0.27647-0.77749 0.16886
  -7   1 -10   34.46    4.04   7 0.49195-0.85652 0.52896-0.14374-0.77735 0.28248
  -7   2  -9   82.08    5.90   8 0.47633-0.89192 0.54061-0.08809-0.77923 0.34112
  -7   3  -9  171.60    6.41   7 0.48004-0.92343 0.53787-0.00987-0.77881 0.32905
  -7   4  -9   25.68    5.53   8 0.47768-0.94855 0.53961 0.06494-0.77908 0.31834
  -7   5 -10   41.80    4.52   7 0.48968-0.96357 0.53067 0.15985-0.77764 0.23719
  -6  -3 -12   63.02    4.60   7 0.49082-0.61490 0.52981-0.45931-0.77749 0.16214
  -6   1  -7  134.56    4.85   7 0.48287-0.83582 0.53577-0.21146-0.77848 0.46028
  -6   6  -7   76.01    4.55   7 0.49195-0.98227 0.52896 0.17850-0.77735 0.40094
  -6   7  -7   10.92    5.60   8 0.47512-0.99204 0.54150 0.23999-0.77937 0.39389
  -5  -4 -11   64.32    6.10   8 0.47323-0.51181 0.54289-0.58768-0.77958 0.21542
  -5  -3  -9  221.29    5.94   7 0.48741-0.60030 0.53237-0.52250-0.77792 0.33985
  -5   1  -5  144.88    6.27   8 0.47652-0.79502 0.54047-0.26610-0.77921 0.56986
  -5   8  -5   10.52    5.51   8 0.47657-0.98690 0.54043 0.26773-0.77921 0.48869
  -4  -5 -12   40.31    7.50   8 0.46995-0.37542 0.54528-0.68572-0.77993 0.12990
  -4  -1  -5 7286.21   22.72   7 0.49308-0.67393 0.52810-0.43656-0.77720 0.56223
  -4   2  -3 3511.76   14.36   8 0.47653-0.78732 0.54046-0.24030-0.77921 0.66690
  -4   8  -3   52.68    4.15   7 0.48287-0.95906 0.53577 0.22333-0.77848 0.59656
  -4  10  -4    3.36    5.66   7 0.47716-0.98091 0.53999 0.38079-0.77914 0.50435
  -3   5  -1  512.91    6.11   7 0.48514-0.84453 0.53407-0.05481-0.77820 0.73937
  -3   6  -1    4.05    4.01   7 0.48741-0.87483 0.53237 0.02308-0.77792 0.72638
  -3   7  -1  411.51    6.95   7 0.47899-0.89417 0.53864 0.09396-0.77893 0.71766
  -3  10  -2   25.84    5.66   8 0.47648-0.94891 0.54050 0.33067-0.77922 0.61496
  -2   9   0  136.11    6.00   7 0.48009-0.89199 0.53783 0.20786-0.77881 0.73430
  -2  11  -1   37.89    4.38   7 0.48514-0.92708 0.53407 0.37452-0.77820 0.64173
  -1  -6 -13    2.92    7.08   8 0.46094-0.06834 0.55181-0.84745-0.78084-0.01191
  -1  -6 -12   49.12    7.91   8 0.46730-0.09833 0.54722-0.85269-0.78021 0.05567
  -1  10   1    9.56    3.80   7 0.48628-0.86702 0.53322 0.24873-0.77806 0.76162
  -1  12   0   40.40    4.54   7 0.48401-0.89607 0.53492 0.40951-0.77834 0.67128
   0  -6 -11   59.31    7.36   8 0.46472-0.03763 0.54908-0.89406-0.78047 0.09554
   0  11   2   22.91    5.58   7 0.47999-0.82987 0.53790 0.28053-0.77882 0.79135
   1  -6 -11    2.81    5.53   7 0.47366 0.03561 0.54257-0.91969-0.77953 0.06657
   1  -6 -10    6.67    5.37   7 0.48495-0.00006 0.53421-0.91872-0.77823 0.13442
   2  -6 -12    7.57    6.14   7 0.48008 0.13435 0.53784-0.93083-0.77881-0.03176
   2  -6 -11   10.28    5.94   7 0.48052 0.11091 0.53751-0.94100-0.77876 0.03663
   2  -3  -2   22.69    4.64   7 0.49082-0.19676 0.52981-0.79682-0.77749 0.61865
   2  12   4   97.52    6.45   8 0.47091-0.73051 0.54459 0.27061-0.77983 0.86000
   3  -5  -6  343.83    7.07   7 0.47949 0.04788 0.53827-0.94687-0.77887 0.33900
   4  -5  -6  218.01    5.41   7 0.49308 0.11659 0.52810-0.96660-0.77720 0.30904
   4  -1   1  159.67    8.03   8 0.47423-0.14184 0.54215-0.74707-0.77947 0.74433
   4   1   3 2344.47   13.39   7 0.49421-0.26394 0.52725-0.60030-0.77705 0.85616
   4   8   6  123.19   10.50   9 0.45363-0.48653 0.55704-0.12731-0.78151 0.98698
   4  11   6   -0.35    6.84   8 0.46570-0.58179 0.54838 0.11037-0.78037 0.95170
   4  14   5    3.07    4.47   7 0.48741-0.66177 0.53237 0.36552-0.77792 0.84665
   5  -5  -7  136.13    5.27   7 0.48628 0.22888 0.53322-0.99059-0.77806 0.21229
   5  -2   0  275.99    5.16   7 0.48741-0.02090 0.53237-0.83312-0.77792 0.65786
   5   2   4    5.75    6.76   7 0.47797-0.21862 0.53940-0.57642-0.77905 0.88577
   5  14   6    1.82    7.31   7 0.47253-0.58751 0.54340 0.31400-0.77965 0.88600
   6  -4  -4  225.58    5.31   7 0.49195 0.20650 0.52896-0.97033-0.77735 0.37709
   6  -3  -2    7.76    5.48   7 0.47647 0.14672 0.54051-0.92748-0.77922 0.50535
   6  -2   0  719.81    6.94   7 0.48968 0.05897 0.53067-0.86078-0.77764 0.62867
   6   3   5   54.24    4.45   7 0.48628-0.19424 0.53322-0.53341-0.77806 0.91433
   6  13   7    3.48    7.18   8 0.46997-0.50081 0.54527 0.19711-0.77993 0.93941
   7  -4  -5    6.48    4.07   7 0.49082 0.31201 0.52981-0.99071-0.77749 0.28136
   8  -3  -3  120.30    5.02   7 0.48628 0.32468 0.53322-0.96779-0.77806 0.37786
   8  -1   1   40.87    4.30   7 0.48514 0.17600 0.53407-0.85727-0.77820 0.62925
   8   4   6   36.16    4.29   7 0.48401-0.07906 0.53492-0.52706-0.77834 0.91414
   8   6   7  234.81    6.94   8 0.47116-0.14432 0.54440-0.39605-0.77980 0.96148
   8   9   8   99.22    7.06   8 0.47716-0.25650 0.53999-0.17255-0.77914 0.99511
   9   0   2  245.73    6.28   7 0.47793 0.21429 0.53943-0.82533-0.77905 0.65731
   9   4   6  258.95    6.55   7 0.47858 0.00841 0.53895-0.56141-0.77898 0.88593
   9   8   8  345.92    7.89   8 0.47773-0.14777 0.53958-0.27764-0.77908 0.97741
  10  -2  -3   13.56    5.79   8 0.47716 0.47116 0.53999-0.95771-0.77914 0.30985
  10  -1   0   48.58    4.25   7 0.49195 0.35702 0.52896-0.90158-0.77735 0.50284
  10   1   3   44.06    4.10   7 0.48287 0.23951 0.53577-0.78547-0.77848 0.68606
  10   4   6  212.05    4.84   7 0.48514 0.08378 0.53407-0.58568-0.77820 0.85691
  11  -1  -1    1.46    3.90   7 0.49421 0.46100 0.52725-0.91901-0.77705 0.40462
  11   0   1   20.70    3.87   7 0.48968 0.38997 0.53067-0.86621-0.77764 0.53109
  11   3   5  150.01    4.66   7 0.49195 0.21049 0.52896-0.67669-0.77735 0.77041
  11  11   9    6.55    5.86   7 0.48067-0.09260 0.53740-0.11654-0.77874 0.95398
  12   2   3   12.71    5.50   8 0.47445 0.38548 0.54199-0.77631-0.77944 0.61821
  12   6   7   35.92    5.60   7 0.47848 0.17589 0.53902-0.50707-0.77899 0.84547
  12  11   9    1.14    5.93   8 0.47144-0.00255 0.54420-0.15322-0.77977 0.92711
  13   3   4    2.65    3.94   7 0.49421 0.39632 0.52725-0.72433-0.77705 0.64482
  13   4   5   -1.13    3.77   7 0.48514 0.35427 0.53407-0.66393-0.77820 0.70178
  13   5   6   43.08    4.50   7 0.48855 0.29871 0.53152-0.59647-0.77778 0.75965
  13   8   8    8.30    4.03   7 0.48628 0.17207 0.53322-0.39023-0.77806 0.86222
  14   7   7    4.99    5.80   8 0.47716 0.31192 0.53999-0.48997-0.77914 0.77513
  -8   1 -13    6.76    5.85   9 0.45409-0.82925 0.55658-0.11066-0.78167 0.11009
  -8   2 -12    5.22    5.90   9 0.45061-0.87667 0.55905-0.04669-0.78197 0.16732
  -8   3 -12   16.57    5.97   9 0.45164-0.90458 0.55832 0.02932-0.78188 0.15599
  -7  -2 -13   11.41    4.05   8 0.46563-0.67614 0.54829-0.36132-0.78058 0.11483
  -7  -1 -11    3.74    3.87   8 0.46793-0.75236 0.54663-0.30566-0.78034 0.24100
  -7   0 -10    3.98    3.97   8 0.47138-0.80821 0.54411-0.23501-0.77998 0.29614
  -7   1  -9    6.19    4.13   8 0.46218-0.84994 0.55079-0.17570-0.78092 0.35452
  -7   5  -9   -5.34    3.81   8 0.46908-0.96719 0.54579 0.13384-0.78022 0.30843
  -7   6  -9    5.75    5.74   9 0.45433-0.98110 0.55641 0.20006-0.78165 0.29934
  -6  -3 -11  259.73    7.07   8 0.45764-0.60636 0.55404-0.49309-0.78135 0.23487
  -6  -1  -8   51.94    6.07   8 0.45567-0.73068 0.55545-0.37279-0.78153 0.41821
  -6   2  -6   53.95    5.85   9 0.45215-0.85673 0.55795-0.16689-0.78184 0.52090
  -6   3  -6    8.74    3.73   8 0.46563-0.89832 0.54829-0.08041-0.78058 0.50842
  -6   4  -6   31.78    3.94   8 0.47023-0.93017 0.54495-0.00062-0.78010 0.49666
  -6   5  -6    1.53    3.90   8 0.46678-0.95357 0.54746 0.07124-0.78046 0.48597
  -6   6  -6    8.55    5.29   9 0.45512-0.97147 0.55585 0.14130-0.78158 0.47578
  -5   3  -4  149.63    6.28   8 0.45738-0.85527 0.55423-0.13749-0.78137 0.61838
  -5   4  -4    0.79    3.84   8 0.46908-0.89494 0.54579-0.05168-0.78022 0.60492
  -5   5  -4  402.42    5.57   8 0.47137-0.92402 0.54411 0.02630-0.77998 0.59344
  -5   6  -4  124.61    4.42   8 0.46448-0.94497 0.54913 0.09746-0.78069 0.58288
  -5   7  -4   34.44    5.44   9 0.45336-0.96044 0.55709 0.16598-0.78173 0.57080
  -5   9  -5   10.03    5.69   9 0.45105-0.98933 0.55874 0.32559-0.78193 0.48115
  -4  -3  -7   33.14    5.94   8 0.45801-0.53705 0.55378-0.59353-0.78132 0.45258
  -4   0  -4   94.26    5.64   8 0.46678-0.69876 0.54746-0.38961-0.78046 0.62299
  -4   9  -3   80.16    6.09   8 0.45803-0.96281 0.55377 0.28252-0.78131 0.58870
  -3   4  -1   88.02    4.67   8 0.47023-0.80166 0.54495-0.14207-0.78010 0.75357
  -3   8  -1  249.45    5.21   8 0.46563-0.90755 0.54829 0.16132-0.78058 0.70758
  -2   1  -1  950.13   10.66   8 0.45871-0.62415 0.55328-0.40983-0.78125 0.76015
  -2   3   0  670.95    9.40   9 0.45333-0.69788 0.55712-0.27109-0.78174 0.80576
  -2  10   0    4.71    5.29   8 0.45409-0.89342 0.55658 0.26366-0.78167 0.72589
  -1  11   1  121.76    6.21   8 0.45409-0.86241 0.55658 0.30227-0.78167 0.75384
   0  -6 -13    6.16    6.29   9 0.45077 0.02429 0.55893-0.88439-0.78196-0.03871
   0  -6 -12   16.55    6.03   9 0.45006 0.00107 0.55944-0.89519-0.78202 0.02985
   0  -5  -7  138.74    7.13   9 0.44673-0.14179 0.56178-0.87230-0.78229 0.36046
   1  -6 -12   11.51    5.71   9 0.45698 0.07617 0.55452-0.91853-0.78141-0.00028
   1   4   3   65.52    8.06   9 0.45282-0.55028 0.55748-0.31423-0.78178 0.91327
   1  12   3   27.26    4.21   8 0.46218-0.77999 0.55079 0.30415-0.78092 0.82116
   2  -4  -4  281.15    6.70   9 0.45409-0.08408 0.55658-0.88008-0.78167 0.49634
   2   1   2    2.23    6.65   8 0.46793-0.37770 0.54663-0.55022-0.78034 0.84871
   3  -3  -2 2302.55   12.75   8 0.45800-0.08129 0.55379-0.85072-0.78132 0.59251
   3   6   5   36.15   10.22  10 0.42661-0.46280 0.57571-0.25923-0.78371 0.97195
   3  12   5   83.43    6.37   8 0.46261-0.66457 0.55047 0.22519-0.78088 0.90104
   4  -5  -7  118.38    6.18   8 0.45882 0.17409 0.55320-0.98126-0.78124 0.24413
   4  -4  -4  967.03    8.93   9 0.45409 0.08029 0.55658-0.93955-0.78167 0.43903
   4  -3  -2  543.70    7.82   9 0.45216 0.00706 0.55795-0.88494-0.78184 0.56474
   4   0   2   30.23    5.05   8 0.46908-0.18609 0.54579-0.68533-0.78022 0.80169
   5  -5  -9   24.21    5.90   9 0.45455 0.30811 0.55625-0.99334-0.78163 0.07974
   5  -5  -8    3.81    4.05   8 0.46793 0.27130 0.54663-0.99460-0.78034 0.14703
   5  -4  -4  189.41    5.12   8 0.47023 0.14589 0.54495-0.95730-0.78010 0.40839
   5  -3  -2   26.15    5.92   8 0.45816 0.08283 0.55367-0.90976-0.78130 0.53498
   5  -1   1  392.95    7.26   8 0.45690-0.04207 0.55458-0.78925-0.78142 0.71755
   5   6   6   52.64    7.91   9 0.44264-0.33846 0.56465-0.31707-0.78262 0.98162
   6  -4  -5   47.64    5.61   8 0.45681 0.26517 0.55464-0.98556-0.78143 0.31229
   6  -1   1  183.04    6.35   8 0.45590 0.04107 0.55529-0.81918-0.78151 0.68861
   6   5   6  846.67   10.35   8 0.45866-0.24458 0.55331-0.41153-0.78125 0.96215
   6   8   7  229.19   10.46   9 0.44598-0.33845 0.56231-0.20174-0.78235 0.99845
   7  -4  -7    4.77    5.85   8 0.45352 0.39831 0.55698-0.99894-0.78172 0.14837
   7  -4  -6   83.56    5.00   8 0.46793 0.35896 0.54663-0.99720-0.78034 0.21497
   7  -3  -3  104.89    5.77   9 0.45409 0.27508 0.55658-0.96184-0.78167 0.40991
   7  -1   1   54.04    4.22   8 0.46678 0.11202 0.54746-0.84085-0.78046 0.65932
   7   3   5  539.35    8.19   8 0.45580-0.08119 0.55536-0.58503-0.78152 0.88784
   8  -3  -4    0.11    5.61   9 0.45582 0.37878 0.55534-0.97923-0.78152 0.31226
   8  -2  -1  229.54    5.18   8 0.47138 0.26472 0.54411-0.92325-0.77998 0.50444
   8   0   2  445.20    7.04   8 0.45700 0.15286 0.55450-0.81129-0.78141 0.68812
   8   3   5 1484.89   10.36   9 0.45129 0.00511 0.55856-0.61789-0.78191 0.86068
   9  -2  -2  132.47    4.85   8 0.46448 0.37709 0.54913-0.94702-0.78069 0.40791
   9  -1   0   68.73    5.54   8 0.45704 0.31009 0.55447-0.89633-0.78140 0.53358
   9   1   3  143.69    4.65   8 0.45987 0.18113 0.55245-0.77335-0.78114 0.71653
   9   2   4   18.13    5.34   9 0.45133 0.13742 0.55854-0.71262-0.78191 0.77496
   9   3   5  235.79    6.75   8 0.45662 0.08183 0.55477-0.64358-0.78144 0.83095
   9   6   7   26.66    5.46   9 0.45165-0.04318 0.55831-0.43861-0.78188 0.93456
  10  -1  -1   48.17    5.59   9 0.45457 0.41854 0.55624-0.91815-0.78163 0.43838
  10   0   1    2.95    5.21   8 0.45524 0.34271 0.55576-0.86179-0.78157 0.56354
  10   2   4   17.41    3.91   8 0.47138 0.19941 0.54411-0.72851-0.77998 0.74408
  10   3   5   17.30    4.08   8 0.47138 0.14894 0.54411-0.66257-0.77998 0.80099
  10   6   7  123.32    5.94   9 0.45225 0.03814 0.55789-0.46819-0.78183 0.90632
  10   8   8   11.69    5.41   8 0.45814-0.04628 0.55369-0.32260-0.78130 0.95096
  11   0   0  130.27    6.18   9 0.45315 0.45018 0.55725-0.88346-0.78175 0.46774
  11   1   2    0.57    3.83   8 0.45987 0.36876 0.55245-0.82127-0.78114 0.59127
  11   6   7   11.22    3.80   8 0.46102 0.11182 0.55162-0.49179-0.78103 0.87559
  11   8   8   21.27    5.49   8 0.45587 0.03813 0.55531-0.35215-0.78151 0.92188
  11  12   9    1.84    5.81   9 0.45626-0.09606 0.55503-0.05708-0.78148 0.94374
  12   1   1   17.63    5.65   8 0.45679 0.47777 0.55465-0.84315-0.78143 0.49352
  12   3   4   71.66    4.29   8 0.45987 0.34837 0.55245-0.72064-0.78114 0.67715
  12   4   5  105.66    5.93   9 0.45328 0.30331 0.55716-0.65781-0.78174 0.73430
  12   5   6   17.99    4.01   8 0.45987 0.24536 0.55245-0.58722-0.78114 0.79117
  12   8   8   24.39    4.18   8 0.46793 0.10812 0.54663-0.37395-0.78034 0.89274
  13   7   7    9.79    5.54   8 0.45317 0.25565 0.55724-0.47981-0.78175 0.80971
  14   6   6   15.38    4.30   8 0.46908 0.37278 0.54579-0.56438-0.78022 0.72205
  -8   0 -14    2.27    4.28   9 0.44714-0.77124 0.56163-0.18229-0.78238 0.05515
  -8   0 -13   36.53    4.41   9 0.43897-0.78632 0.56733-0.19801-0.78301 0.12246
  -8   1 -12    1.53    3.96   9 0.44131-0.84031 0.56571-0.13072-0.78284 0.18003
  -8   2 -11   23.16    5.86   9 0.43371-0.88340 0.57097-0.06994-0.78338 0.23727
  -8   3 -11   14.55    4.38   9 0.43664-0.91339 0.56895 0.00823-0.78318 0.22472
  -7  -2 -12   -0.43    3.97   9 0.44714-0.68061 0.56163-0.38586-0.78238 0.18436
  -7  -1 -10   14.46    5.49   9 0.43383-0.74411 0.57089-0.33863-0.78337 0.31198
  -7   0  -9  361.35    6.90   9 0.43516-0.79576 0.56997-0.27189-0.78328 0.36827
  -7   2  -8   34.68    3.99   9 0.44131-0.88010 0.56571-0.12523-0.78284 0.41309
  -7   3  -8   10.09    3.86   9 0.44830-0.91549 0.56081-0.04434-0.78229 0.40092
  -7   4  -8   10.66    3.82   9 0.45062-0.94446 0.55917 0.03531-0.78209 0.38917
  -7   5  -8   11.86    3.86   9 0.44364-0.96508 0.56408 0.10517-0.78266 0.37899
  -7   6  -8   12.34    5.51   9 0.43141-0.98085 0.57255 0.17355-0.78353 0.36926
  -6  -4 -15   18.59    5.90  10 0.43016-0.45586 0.57340-0.54755-0.78361-0.02530
  -6  -4 -14   36.76    5.89  10 0.42838-0.47760 0.57463-0.55900-0.78373 0.04254
  -6  -2  -9  147.67    5.26   9 0.44597-0.66921 0.56245-0.44656-0.78248 0.36175
  -6   0  -7   45.84    4.26   9 0.44830-0.77354 0.56081-0.31289-0.78229 0.47545
  -6   7  -6   47.37    4.24   9 0.44131-0.98401 0.56571 0.20727-0.78284 0.46433
  -5  -2  -7  474.60    8.14   9 0.43629-0.62468 0.56919-0.50363-0.78320 0.47135
  -5  -1  -6 1898.54   11.27   9 0.44131-0.68071 0.56571-0.43410-0.78284 0.52797
  -5   2  -4  156.20    6.06   9 0.43397-0.80339 0.57079-0.23105-0.78336 0.63113
  -5   8  -4  115.81    6.20   9 0.43397-0.96942 0.57079 0.22812-0.78336 0.56194
  -4   4  -2    1.25    4.13   9 0.43664-0.82805 0.56895-0.12546-0.78318 0.71562
  -4   5  -2  810.67    7.34   9 0.44830-0.86628 0.56081-0.04150-0.78229 0.70387
  -4   6  -2   20.05    3.80   9 0.44830-0.89405 0.56081 0.03516-0.78229 0.69263
  -4   7  -2  191.65    4.86   9 0.44131-0.91433 0.56571 0.10708-0.78284 0.68073
  -4   8  -2  261.20    6.55  10 0.42751-0.92732 0.57522 0.17457-0.78378 0.67022
  -4  10  -3    7.21    5.84   9 0.43078-0.96230 0.57299 0.33899-0.78357 0.57990
  -3   1  -2    9.23    4.86   9 0.44830-0.67420 0.56081-0.37617-0.78229 0.71994
  -3   3  -1   20.90    4.62   9 0.43664-0.73992 0.56895-0.24396-0.78318 0.76789
  -3   9  -1   71.26    4.22   9 0.44481-0.91474 0.56326 0.22243-0.78257 0.69762
  -3  11  -2   25.06    4.29   9 0.44364-0.94408 0.56408 0.38307-0.78266 0.60608
  -1   1   0    5.16    8.95  10 0.42936-0.53813 0.57396-0.46874-0.78366 0.80112
  -1   3   1  386.54    7.38   9 0.44714-0.63348 0.56163-0.31534-0.78238 0.84589
  -1   7   2  537.87    7.89  10 0.42918-0.75033 0.57408-0.03159-0.78368 0.87004
  -1   8   2  241.99    7.15  10 0.42890-0.77734 0.57427 0.04523-0.78369 0.85832
   0   7   3    5.68    5.71  10 0.42639-0.68969 0.57598-0.07323-0.78385 0.90874
   0   8   3  408.02    7.83   9 0.43139-0.72184 0.57256 0.00657-0.78353 0.89818
   0  12   2   19.78    4.20   9 0.44248-0.82042 0.56489 0.32995-0.78275 0.78290
   2  -2  -1  548.30    7.86   9 0.43781-0.19432 0.56814-0.76951-0.78310 0.68052
   2  13   4    6.07    5.75  10 0.42521-0.71309 0.57678 0.31455-0.78392 0.85182
   3  -4  -4   14.21    4.41   9 0.44597 0.00585 0.56245-0.91531-0.78248 0.46860
   4  -5  -8  156.48    6.66   9 0.43204 0.22454 0.57212-0.98949-0.78349 0.17802
   4  12   6   74.39    6.65  10 0.42689-0.56990 0.57564 0.16003-0.78382 0.94290
   5  -4  -5  658.70    8.06  10 0.42651 0.21352 0.57590-0.97749-0.78384 0.34335
   5   0   2 1118.52    8.74   9 0.44131-0.07759 0.56571-0.73412-0.78284 0.77617
   5   1   3  520.56    7.22   9 0.44597-0.13369 0.56245-0.66502-0.78248 0.83287
   6  -4  -6   94.56    6.11  10 0.42986 0.31554 0.57362-0.99501-0.78363 0.24695
   6   0   2  136.83    6.20   9 0.43393 0.01179 0.57082-0.76808-0.78337 0.74764
   6   1   3   95.07    6.20  10 0.42987-0.03592 0.57361-0.70583-0.78363 0.80564
   6   2   4 3389.05   14.00   9 0.44364-0.10029 0.56408-0.63024-0.78266 0.86153
   7  -2  -1    1.97    3.93   9 0.44364 0.21079 0.56408-0.91310-0.78266 0.53544
   7   0   2  311.45    5.49   9 0.44248 0.08540 0.56489-0.79219-0.78275 0.71886
   7   1   3  210.97    6.27  10 0.42996 0.04662 0.57355-0.73499-0.78363 0.77666
   7   2   4  574.30    7.80   9 0.43245-0.00708 0.57183-0.66704-0.78346 0.83323
   7   7   7   40.16    6.22  10 0.43004-0.21328 0.57349-0.31829-0.78362 0.98242
   8  -3  -5  137.59    6.67  10 0.43192 0.42590 0.57220-0.98587-0.78350 0.24644
   8  -2  -2  266.12    6.50  10 0.42973 0.32996 0.57370-0.94308-0.78364 0.44053
   8  -1   0   61.59    5.39  10 0.42741 0.25746 0.57529-0.88803-0.78379 0.56575
   8   1   3   54.29    4.44   9 0.44131 0.11705 0.56571-0.75641-0.78284 0.74728
   8   2   4  320.45    5.62   9 0.43897 0.06860 0.56733-0.69261-0.78301 0.80494
   8  10   8  176.52    9.06  10 0.41523-0.22230 0.58351-0.13937-0.78446 0.98864
   9  -2  -3   -4.10    5.41  10 0.43254 0.43286 0.57178-0.95816-0.78346 0.34228
  11   2   3   98.41    4.28   9 0.43897 0.33833 0.56733-0.77070-0.78301 0.65050
  11   5   6   69.69    5.75   9 0.43338 0.19037 0.57120-0.57574-0.78340 0.82083
  12   2   2    4.90    5.57  10 0.42985 0.45367 0.57362-0.79696-0.78363 0.55479
  13   3   3   -0.78    3.98   9 0.44830 0.46699 0.56081-0.74717-0.78229 0.57997
  13   4   4   50.90    5.93   9 0.43299 0.42974 0.57147-0.69135-0.78343 0.63852
  13   5   5  122.39    6.57  10 0.42859 0.38313 0.57448-0.62961-0.78371 0.69629
  13   6   6   38.95    5.95   9 0.43287 0.32721 0.57154-0.55944-0.78344 0.75275
  13   9   8    3.15    4.05   9 0.44364 0.18658 0.56408-0.34271-0.78266 0.85550
  -8  -1 -14   28.18    4.48  10 0.42241-0.71887 0.57866-0.27503-0.78419 0.06677
  -8  -1 -13    4.69    5.43  10 0.41177-0.73130 0.58579-0.29309-0.78474 0.13469
  -8   0 -12   40.21    4.41  10 0.42359-0.79515 0.57786-0.21887-0.78412 0.19220
  -8   1 -11   29.61    4.27  10 0.42241-0.84554 0.57866-0.15297-0.78419 0.24930
  -8   2 -10   10.49    5.42  10 0.41059-0.88407 0.58658-0.09602-0.78479 0.30724
  -8   3 -10  110.34    4.94  10 0.41533-0.91707 0.58342-0.01534-0.78457 0.29548
  -8   4 -10   10.00    3.75  10 0.41296-0.94214 0.58500 0.05849-0.78468 0.28407
  -7  -3 -15   42.10    4.77  10 0.42123-0.55692 0.57945-0.44751-0.78426-0.00762
  -7  -3 -14   20.16    4.19  10 0.41651-0.57632 0.58263-0.46095-0.78451 0.06085
  -7  -3 -13   25.08    5.67  11 0.40377-0.58654 0.59108-0.48017-0.78507 0.13030
  -7  -2 -11  111.57    4.72  10 0.41887-0.67685 0.58104-0.41459-0.78438 0.25481
  -7   1  -8   -2.75    3.97  10 0.42241-0.83411 0.57866-0.21419-0.78419 0.42610
  -7   3  -7   18.48    5.19  10 0.41038-0.90057 0.58671-0.08069-0.78480 0.47243
  -7   4  -7   62.23    4.21  10 0.41414-0.93261 0.58421-0.00010-0.78462 0.46100
  -7   5  -7   46.38    5.52  10 0.40995-0.95624 0.58700 0.07260-0.78482 0.44990
  -6  -4 -13   86.04    6.33  10 0.41077-0.48462 0.58646-0.58133-0.78478 0.11241
  -6  -3 -10  174.85    6.35  10 0.40891-0.58135 0.58769-0.53785-0.78486 0.30731
  -6   1  -6  100.26    4.65  10 0.42477-0.80180 0.57706-0.26298-0.78405 0.53430
  -6   3  -5   13.18    5.45  11 0.40789-0.86507 0.58836-0.13299-0.78491 0.58334
  -6   4  -5  197.56    4.98  10 0.42005-0.90411 0.58025-0.04711-0.78432 0.56936
  -6   5  -5  330.85    5.50  10 0.42241-0.93310 0.57866 0.03141-0.78419 0.55681
  -6   6  -5    5.69    3.85  10 0.41533-0.95330 0.58342 0.10110-0.78457 0.54708
  -6   7  -5   12.05    5.34  11 0.40346-0.96899 0.59128 0.17121-0.78509 0.53462
  -6   8  -6   75.05    4.90  10 0.42241-0.99153 0.57866 0.27050-0.78419 0.45442
  -5  -4 -10    6.09    5.83  11 0.40484-0.46604 0.59037-0.64701-0.78503 0.29041
  -5  -3  -8  123.36    6.79  11 0.40106-0.53789 0.59285-0.59309-0.78517 0.41559
  -5   0  -5  164.79    4.83  10 0.42359-0.71429 0.57786-0.38050-0.78412 0.58635
  -5   5  -3  246.82    6.43  10 0.40795-0.88493 0.58832-0.02925-0.78490 0.66722
  -5   6  -3  207.98    6.25  10 0.40782-0.91189 0.58841 0.04728-0.78491 0.65513
  -5   9  -4   14.58    4.30  10 0.41059-0.97366 0.58658 0.28797-0.78479 0.55317
  -4   1  -3   20.13    5.26  10 0.42241-0.70472 0.57866-0.35640-0.78419 0.68409
  -4   3  -2    2.36    3.97  10 0.41296-0.77474 0.58500-0.21998-0.78468 0.72838
  -4   9  -2    8.14    5.64  11 0.40627-0.93392 0.58943 0.23433-0.78497 0.66071
  -3  10  -1   38.07    4.20  10 0.41887-0.91598 0.58104 0.28091-0.78438 0.68872
  -2   6   1   31.71    6.09  10 0.41177-0.76364 0.58579-0.08034-0.78474 0.84250
  -2   7   1   28.59    4.05  10 0.41651-0.79640 0.58263-0.00096-0.78451 0.83152
  -2   8   1   45.91    5.67  10 0.41150-0.81913 0.58597 0.07254-0.78475 0.82012
  -2  11   0   37.41    4.34  10 0.42359-0.88976 0.57786 0.32007-0.78412 0.71637
  -1   6   2  212.24    5.12  10 0.41533-0.70877 0.58342-0.11754-0.78457 0.88224
  -1   9   2   99.78    4.54  10 0.41651-0.79275 0.58263 0.11320-0.78451 0.84770
  -1  12   1   13.73    4.23  10 0.41887-0.85359 0.58104 0.35317-0.78438 0.74452
   0  -4  -5  596.45   10.05  10 0.40913-0.17939 0.58754-0.84163-0.78485 0.48887
   0  -2  -2  210.22    9.85  10 0.40940-0.30645 0.58737-0.71905-0.78484 0.67201
   0   9   3  561.89    7.05  10 0.42359-0.74160 0.57786 0.07800-0.78412 0.88729
   0  10   3    7.26    5.49  10 0.40650-0.75197 0.58928 0.14217-0.78497 0.87636
   1  -5  -7  477.71    7.38  10 0.41887-0.03178 0.58104-0.92080-0.78438 0.33371
   1   8   4   11.13    5.81  10 0.41211-0.64429 0.58556-0.04635-0.78472 0.93912
   1   9   4  232.86    6.85  10 0.41346-0.67327 0.58467 0.03105-0.78466 0.92775
   1  10   4   81.97    6.14  11 0.40299-0.68971 0.59159 0.10069-0.78510 0.91579
   1  13   3    4.74    4.14  10 0.41769-0.76354 0.58184 0.34799-0.78445 0.81344
   2  -5  -7  215.77    5.54  10 0.42123 0.04766 0.57945-0.94878-0.78426 0.30520
   3  13   5    2.37    5.59  11 0.40703-0.63795 0.58893 0.26310-0.78494 0.89633
   4  -5  -9    1.11    3.96  10 0.41533 0.26621 0.58342-0.99145-0.78457 0.11138
   5  -2  -1   45.45    5.70  11 0.40392 0.08568 0.59097-0.88128-0.78507 0.59638
   5   4   5  252.82    8.12  10 0.41211-0.22944 0.58556-0.47979-0.78472 0.93746
   6  -4  -7   50.81    5.98  11 0.40703 0.36205 0.58893-0.99933-0.78494 0.18012
   6  -3  -3  318.61    5.58  10 0.42359 0.22351 0.57786-0.95325-0.78412 0.44093
   6  -2  -1  516.57    6.26  10 0.42005 0.15217 0.58025-0.89943-0.78432 0.56625
   7  -3  -4   39.70    3.91  10 0.41769 0.33474 0.58184-0.97642-0.78445 0.34457
   7   5   6  477.92    7.95  10 0.40961-0.11412 0.58722-0.47405-0.78483 0.93720
   8  -3  -6   17.95    4.30  10 0.41414 0.46732 0.58421-0.98831-0.78462 0.17913
   9  -2  -4   11.35    5.60  10 0.40787 0.48153 0.58838-0.96522-0.78491 0.27576
   9  -1  -1  334.82    5.69  10 0.41533 0.37526 0.58342-0.91590-0.78457 0.46979
   9   0   1   53.92    4.04  10 0.42241 0.29328 0.57866-0.85507-0.78419 0.59522
   9   9   8  159.50    5.79  10 0.41769-0.11508 0.58184-0.24300-0.78445 0.97110
  10  -1  -2   10.27    3.93  10 0.42241 0.47370 0.57866-0.93016-0.78419 0.37277
  10   0   0    6.01    5.01  11 0.40806 0.41260 0.58825-0.88186-0.78490 0.49687
  10   1   2   54.61    4.23  10 0.42595 0.32069 0.57626-0.81598-0.78398 0.62277
  10   2   3  661.84    7.54  11 0.40607 0.28932 0.58957-0.76361-0.78498 0.68141
  10   5   6   -0.39    3.68  10 0.41414 0.12797 0.58421-0.55997-0.78462 0.85132
  10   9   8   25.10    5.46  11 0.40426-0.02034 0.59075-0.28260-0.78505 0.94412
  11   0  -1   36.36    4.33  10 0.42005 0.50645 0.58025-0.89614-0.78432 0.40206
  11   1   1    4.95    3.72  10 0.41533 0.43728 0.58342-0.84155-0.78457 0.52640
  11   3   4    7.04    3.64  10 0.42477 0.30110 0.57706-0.71338-0.78405 0.70788
  11   4   5  315.21    5.58  10 0.42359 0.25139 0.57786-0.64908-0.78412 0.76516
  11   7   7  114.29    5.81  11 0.40274 0.14211 0.59175-0.45500-0.78511 0.86991
  11   9   8    4.21    5.55  11 0.40703 0.05955 0.58893-0.30917-0.78494 0.91478
  12   1   0   13.88    4.29  10 0.42477 0.53292 0.57706-0.85686-0.78405 0.42938
  12   3   3   25.91    5.55  11 0.40622 0.42551 0.58946-0.74532-0.78498 0.61224
  12   7   7  114.26    4.87  10 0.42359 0.20377 0.57786-0.47015-0.78412 0.83873
  12   9   8    8.01    4.03  10 0.42123 0.12780 0.57945-0.32848-0.78426 0.88493
  13   3   2   61.85    6.38  11 0.40730 0.52975 0.58875-0.76463-0.78493 0.51566
  13   8   7   24.06    5.82  11 0.40227 0.27832 0.59206-0.43751-0.78513 0.80112
  13  10   8   -3.45    5.76  11 0.40525 0.19851 0.59011-0.29329-0.78502 0.84682
  14   7   6    1.60    4.12  10 0.41887 0.39574 0.58104-0.52247-0.78438 0.71422
  -8  -2 -15    6.47    6.34  11 0.38596-0.63163 0.60254-0.36611-0.78558 0.01213
  -8  -2 -14   39.17    5.95  12 0.38242-0.65089 0.60479-0.37780-0.78565 0.07905
  -8  -1 -12    2.77    3.80  11 0.39266-0.73718 0.59824-0.31542-0.78541 0.20497
  -8   0 -11   28.81    4.00  11 0.40102-0.79643 0.59281-0.24421-0.78515 0.26137
  -8   1 -10    9.21    4.07  11 0.39625-0.84271 0.59592-0.18132-0.78531 0.31894
  -8   2  -9   80.54    5.81  12 0.38005-0.87819 0.60629-0.12473-0.78569 0.37605
  -8   3  -9   25.70    4.06  11 0.38907-0.91341 0.60055-0.04398-0.78551 0.36418
  -8   4  -9    2.71    4.02  11 0.38907-0.94165 0.60055 0.03337-0.78551 0.35337
  -8   5  -9   -2.17    5.48  12 0.38307-0.96294 0.60438 0.10515-0.78564 0.34233
  -7  -3 -12   21.86    5.51  12 0.37911-0.58562 0.60688-0.50608-0.78571 0.19917
  -7  -2 -10   27.14    5.60  12 0.38053-0.66197 0.60599-0.44949-0.78568 0.32473
  -7  -1  -9  173.59    4.86  11 0.39266-0.72583 0.59824-0.37647-0.78541 0.38184
  -7   0  -8  216.53    5.16  11 0.39027-0.77429 0.59978-0.31185-0.78548 0.43868
  -7   2  -7   21.34    4.10  11 0.39625-0.86006 0.59592-0.16539-0.78531 0.48483
  -7   6  -7    8.95    4.14  11 0.40102-0.97426 0.59281 0.14299-0.78515 0.43869
  -6  -4 -12   21.68    5.54  12 0.38142-0.47875 0.60543-0.61023-0.78567 0.18162
  -6  -2  -8   30.48    6.18  12 0.38232-0.62935 0.60485-0.49871-0.78565 0.43253
  -6  -1  -7  107.11    4.84  11 0.39027-0.68834 0.59978-0.42824-0.78548 0.49055
  -6   0  -6   40.71    5.62  12 0.38024-0.72888 0.60617-0.36904-0.78569 0.54753
  -6   2  -5   75.32    4.45  11 0.38907-0.81764 0.60055-0.22093-0.78551 0.59338
  -6   8  -5   26.86    5.81  11 0.38407-0.97822 0.60374 0.23424-0.78562 0.52465
  -5  -5 -15    1.62    7.13  12 0.36900-0.28564 0.61322-0.69255-0.78581-0.03980
  -5  -5 -14   22.29    7.14  12 0.36573-0.30676 0.61525-0.70505-0.78583 0.02809
  -5   1  -4   53.45    4.45  11 0.39147-0.73308 0.59901-0.33551-0.78545 0.64410
  -5   3  -3  131.71    6.34  12 0.38224-0.80284 0.60491-0.19855-0.78565 0.68945
  -5   4  -3  286.74    5.23  11 0.40102-0.84974 0.59281-0.11015-0.78515 0.67799
  -5   7  -3   51.41    4.04  11 0.39864-0.93081 0.59436 0.11803-0.78523 0.64375
  -5   8  -3  203.53    6.43  11 0.38389-0.94366 0.60386 0.18518-0.78562 0.63249
  -4  -5 -11    3.68    6.62  12 0.37059-0.30055 0.61223-0.76326-0.78580 0.20651
  -4  10  -2   20.61    5.73  12 0.38236-0.93650 0.60483 0.29596-0.78565 0.64867
  -3   5   0  251.71    6.44  12 0.38221-0.76467 0.60492-0.13596-0.78565 0.81467
  -3   6   0   41.58    4.57  11 0.39505-0.80566 0.59669-0.05111-0.78534 0.80317
  -3   7   0   51.73    4.21  11 0.39625-0.83481 0.59592 0.02656-0.78531 0.79174
  -3   8   0   71.72    4.16  11 0.38907-0.85472 0.60055 0.09781-0.78551 0.78029
  -3  11  -1   92.73    5.16  11 0.38907-0.91353 0.60055 0.33728-0.78551 0.67730
  -2   5   1   48.49    4.49  11 0.38907-0.71352 0.60055-0.17149-0.78551 0.85485
  -2   9   1   42.57    4.08  11 0.39744-0.83305 0.59514 0.13990-0.78527 0.80869
  -2  10   1   62.87    5.89  12 0.37852-0.84014 0.60726 0.20464-0.78572 0.79701
  -1  -5  -8  381.95    9.66  12 0.38154-0.13483 0.60535-0.87601-0.78567 0.32420
  -1   5   2  484.69    8.15  12 0.37893-0.64457 0.60700-0.21800-0.78571 0.89453
  -1  10   2   33.43    4.03  11 0.39625-0.80025 0.59592 0.17618-0.78531 0.83689
   0   3   2 2511.89   19.75  12 0.38307-0.51085 0.60438-0.39811-0.78564 0.88817
   0   6   3 2653.88   14.46  11 0.39505-0.63008 0.59669-0.17087-0.78534 0.92267
   0  11   3    5.76    5.42  12 0.37946-0.75296 0.60666 0.20129-0.78570 0.86606
   1   7   4  216.67    7.43  11 0.38675-0.59124 0.60203-0.13950-0.78556 0.95134
   1  11   4   19.26    5.74  12 0.37890-0.69337 0.60702 0.16207-0.78571 0.90489
   2  -1   0   26.52    5.47  11 0.40102-0.21080 0.59281-0.72686-0.78515 0.73987
   2   0   1  871.38   11.54  11 0.39864-0.25776 0.59436-0.66393-0.78523 0.79606
   3  -5  -9  131.96    6.47  12 0.37618 0.22176 0.60873-0.98686-0.78575 0.14120
   3  -4  -5  241.27    7.07  12 0.37723 0.09858 0.60807-0.95071-0.78573 0.40378
   3  -2  -1 1049.48    9.14  11 0.40102-0.07558 0.59281-0.82359-0.78515 0.65399
   3   2   3    9.59    5.45  11 0.39505-0.27438 0.59669-0.56346-0.78534 0.88201
   4  -4  -5  119.88    4.59  11 0.39983 0.15832 0.59359-0.96603-0.78519 0.37441
   4  -2  -1  145.98    4.76  11 0.39386 0.01388 0.59746-0.85769-0.78538 0.62533
   4   3   4  716.96   11.45  11 0.38661-0.23476 0.60212-0.53330-0.78557 0.91008
   4  13   6   55.99    6.80  12 0.37766-0.54824 0.60780 0.20417-0.78573 0.93301
   5  -4  -6   64.45    4.41  11 0.39027 0.27319 0.59978-0.99076-0.78548 0.27742
   5  -3  -3 1167.38    8.52  11 0.39625 0.16884 0.59592-0.94164-0.78531 0.47112
   6  -4  -8   12.79    4.07  11 0.39266 0.39993 0.59824-0.99885-0.78541 0.11309
   6  -3  -4  278.25    6.50  12 0.37976 0.29086 0.60647-0.97178-0.78570 0.37457
   6  14   7   -2.11    7.40  12 0.37464-0.43262 0.60970 0.20886-0.78577 0.93465
   7  -3  -5    2.57    5.67  12 0.38307 0.39063 0.60438-0.98557-0.78564 0.27709
   7  -2  -2  227.64    5.07  11 0.39386 0.28410 0.59746-0.93686-0.78538 0.47143
   7  -1   0   56.64    4.17  11 0.39864 0.20380 0.59436-0.87704-0.78523 0.59662
   8  -2  -3   33.48    3.92  11 0.39147 0.39254 0.59901-0.95725-0.78545 0.37394
   8   0   1  327.68    5.35  11 0.39027 0.24351 0.59978-0.84640-0.78548 0.62491
   8   5   6   54.18    4.48  11 0.39625-0.01879 0.59592-0.51232-0.78531 0.90964
   8   7   7  981.03   10.24  11 0.38447-0.08579 0.60348-0.37740-0.78561 0.95528
   8  11   8   58.86    8.97  13 0.35886-0.19304 0.61947-0.09949-0.78583 0.97877
   9  -2  -5   28.04    4.42  11 0.38907 0.52371 0.60055-0.96832-0.78551 0.20972
   9   1   2  320.40    5.35  11 0.39266 0.27184 0.59824-0.80829-0.78541 0.65312
   9   5   6    3.99    4.05  11 0.39983 0.05748 0.59359-0.53988-0.78519 0.88145
   9   7   7   86.14    5.95  12 0.37792 0.00283 0.60764-0.41182-0.78572 0.92768
  10  -1  -3   74.19    5.01  11 0.39625 0.52341 0.59592-0.93785-0.78531 0.30682
  10   3   4   31.97    4.18  11 0.39386 0.25002 0.59746-0.70443-0.78538 0.73841
  10   4   5   -2.01    3.86  11 0.39625 0.19652 0.59592-0.63721-0.78531 0.79544
  10   7   7  152.63    6.12  11 0.38368 0.07895 0.60399-0.43704-0.78563 0.89840
  11   0  -2   17.33    4.18  11 0.39147 0.55963 0.59901-0.90415-0.78545 0.33422
  11   2   2   47.05    5.40  11 0.38527 0.41523 0.60297-0.79512-0.78559 0.58451
  12   2   1    3.68    3.70  11 0.38907 0.51815 0.60055-0.81307-0.78551 0.48844
  12   4   4    1.38    3.86  11 0.39386 0.38747 0.59746-0.68808-0.78538 0.66995
  12   5   5  166.16    5.20  11 0.39147 0.33787 0.59901-0.62399-0.78545 0.72779
  12   6   6   -0.50    3.95  11 0.39983 0.27889 0.59359-0.55189-0.78519 0.78350
  12  10   8   36.15    6.31  12 0.37854 0.14312 0.60725-0.28239-0.78572 0.87584
  13   4   3   27.72    5.85  11 0.38523 0.50112 0.60300-0.71253-0.78560 0.57247
  13   7   6   13.55    5.86  12 0.37946 0.35298 0.60666-0.51936-0.78570 0.74467
  -9   1 -13   11.40    4.39  12 0.36841-0.82540 0.61340-0.13910-0.78562 0.14323
  -9   2 -12    4.24    4.35  12 0.36478-0.87254 0.61565-0.07492-0.78563 0.19977
  -8  -2 -13   20.88    4.15  12 0.36841-0.66068 0.61340-0.39677-0.78562 0.14723
  -8  -1 -11   12.37    3.82  12 0.36599-0.73399 0.61490-0.34323-0.78563 0.27469
  -8   0 -10   57.06    4.31  12 0.37083-0.79005 0.61190-0.27364-0.78561 0.33088
  -8   1  -9   90.38    5.74  12 0.36179-0.83239 0.61749-0.21324-0.78564 0.38808
  -8   3  -8   11.74    5.33  13 0.35589-0.90378 0.62110-0.07405-0.78562 0.43324
  -8   4  -8   54.52    5.91  13 0.35796-0.93432 0.61984 0.00375-0.78563 0.42193
  -8   5  -8   13.80    5.89  13 0.35507-0.95826 0.62160 0.07820-0.78561 0.41005
  -7   1  -7   33.43    4.09  12 0.37203-0.80776 0.61115-0.25757-0.78560 0.49653
  -7   3  -6   50.43    5.57  12 0.36164-0.87679 0.61759-0.12095-0.78564 0.54225
  -7   4  -6  183.39    4.84  12 0.37083-0.91296 0.61190-0.03856-0.78561 0.53013
  -7   5  -6   44.39    4.04  12 0.37083-0.94042 0.61190 0.03756-0.78561 0.51854
  -7   6  -6    5.79    3.87  12 0.36478-0.96128 0.61565 0.11004-0.78563 0.50692
  -6   4  -4  190.92    6.26  12 0.36176-0.86896 0.61751-0.09458-0.78564 0.63867
  -6   5  -4   92.05    4.35  12 0.36720-0.90221 0.61415-0.01492-0.78563 0.62736
  -6   6  -4   15.50    3.87  12 0.36478-0.92752 0.61565 0.06008-0.78563 0.61563
  -6   7  -4   -3.33    5.37  13 0.35507-0.94517 0.62160 0.12916-0.78561 0.60557
  -5  -5 -13   46.94    7.67  13 0.34149-0.30584 0.62976-0.73005-0.78543 0.09590
  -5   9  -3    1.50    3.86  12 0.36478-0.95094 0.61565 0.24823-0.78563 0.62135
  -4  -1  -4   -1.20    7.33  13 0.35507-0.55871 0.62160-0.54090-0.78561 0.63811
  -4   2  -2   29.16    4.73  12 0.36720-0.70154 0.61415-0.32462-0.78563 0.74136
  -4   5  -1  382.05    7.22  12 0.36182-0.80342 0.61748-0.10849-0.78564 0.77535
  -4   6  -1   15.80    4.11  12 0.36962-0.83939 0.61265-0.02740-0.78561 0.76409
  -4   7  -1    3.11    3.84  12 0.36962-0.86615 0.61265 0.04948-0.78561 0.75229
  -4   8  -1  125.42    5.97  12 0.35942-0.88409 0.61895 0.11999-0.78563 0.74100
  -3   2  -1 1509.46   10.57  12 0.37686-0.65254 0.60812-0.35858-0.78554 0.78102
  -3   9   0   53.35    4.10  12 0.37324-0.86681 0.61039 0.16508-0.78558 0.76945
  -2   2   0  715.29    8.84  12 0.36478-0.58150 0.61565-0.40611-0.78563 0.82045
  -1  -3  -4 1892.73   25.43  13 0.34490-0.24851 0.62773-0.78629-0.78549 0.57558
  -1  11   2   12.02    3.94  12 0.36962-0.80121 0.61265 0.23517-0.78561 0.82610
   0  -5  -8  578.02   10.05  13 0.34837-0.01989 0.62565-0.92566-0.78554 0.29495
   1  -5  -8  155.94    6.69  13 0.35342 0.05697 0.62260-0.95197-0.78560 0.26636
   1  -4  -5   34.48    4.17  12 0.36599-0.05471 0.61490-0.89812-0.78563 0.46069
   2  -5  -8   25.66    4.24  12 0.37324 0.11968 0.61039-0.96929-0.78558 0.23810
   2  -3  -3   33.96    6.57  12 0.35949-0.04198 0.61890-0.87542-0.78563 0.55810
   2   9   5  634.46    9.68  12 0.36855-0.57033 0.61332-0.03713-0.78562 0.96867
   2  10   5   51.03    5.70  12 0.37014-0.59903 0.61233 0.04022-0.78561 0.95675
   2  11   5   27.22    5.60  13 0.35383-0.60978 0.62235 0.10679-0.78560 0.94516
   3  -5 -11    1.99    5.79  13 0.35628 0.28991 0.62086-0.97935-0.78562 0.00487
   3  -5 -10    9.49    5.61  13 0.35913 0.26260 0.61912-0.98646-0.78563 0.07309
   3  -3  -3  488.57    7.71  12 0.35938 0.04127 0.61897-0.90555-0.78563 0.52868
   3  -1   0  561.95    9.04  13 0.35538-0.08136 0.62141-0.78643-0.78561 0.71129
   4  -4  -6  313.97    6.90  13 0.35414 0.22732 0.62216-0.98424-0.78560 0.30579
   4  -3  -3  558.98    6.90  12 0.37445 0.10845 0.60964-0.92602-0.78557 0.50032
   5  -4  -7  120.70    6.07  12 0.36223 0.32488 0.61722-0.99808-0.78564 0.20873
   5  -1   0 1364.67    9.89  13 0.35545 0.08295 0.62137-0.84556-0.78561 0.65379
   6  -2  -2  264.60    6.56  13 0.35871 0.23657 0.61938-0.92878-0.78563 0.49983
   6  -1   0   22.54    4.21  12 0.37445 0.14565 0.60964-0.86340-0.78557 0.62530
   6   4   5  427.39    7.96  12 0.36133-0.09694 0.61778-0.54147-0.78564 0.90994
   7  -3  -6  142.50    5.25  12 0.36478 0.43534 0.61565-0.99032-0.78563 0.20884
   7   0   1  101.12    6.04  12 0.36050 0.19088 0.61829-0.83504-0.78563 0.65333
   8  -2  -4   18.39    5.57  13 0.35918 0.44708 0.61909-0.96663-0.78563 0.30548
   8  -1  -1  223.97    5.04  12 0.37445 0.33373 0.60964-0.91138-0.78557 0.49927
   8   1   2  449.15    7.36  12 0.36132 0.22059 0.61778-0.79824-0.78564 0.68193
   8   4   5    4.73    5.93  13 0.35628 0.07178 0.62086-0.60353-0.78562 0.85297
   8  13   8   22.59   11.08  15 0.30204-0.19147 0.65249 0.02006-0.78400 0.95443
   9  -1  -2   52.82    4.31  12 0.37686 0.43661 0.60812-0.93020-0.78554 0.40332
   9   0   0   27.29    3.87  12 0.36962 0.36952 0.61265-0.87873-0.78561 0.52797
   9   2   3  274.73    4.96  12 0.37324 0.23959 0.61039-0.75428-0.78558 0.71055
   9   3   4   14.62    4.15  12 0.36599 0.19454 0.61490-0.69300-0.78563 0.76801
   9   4   5   47.60    4.26  12 0.37324 0.13638 0.61039-0.62233-0.78558 0.82473
   9  10   8   15.15    5.81  13 0.35871-0.08339 0.61938-0.20552-0.78563 0.96127
  10   0  -1   83.56    4.21  12 0.37203 0.47241 0.61115-0.89678-0.78560 0.43137
  10   1   1    3.30    3.80  12 0.37445 0.39464 0.60964-0.83988-0.78557 0.55732
  10  10   8   -4.21    5.37  13 0.35385 0.00268 0.62234-0.23756-0.78560 0.93454
  11   1   0   17.49    3.95  12 0.37686 0.49950 0.60812-0.85759-0.78554 0.45948
  11   3   3   84.48    4.35  12 0.36478 0.38460 0.61565-0.74237-0.78563 0.64195
  11   5   5    9.60    5.47  13 0.35497 0.29290 0.62166-0.61833-0.78561 0.75579
  11   6   6    7.21    3.72  12 0.36841 0.22805 0.61340-0.54202-0.78562 0.81273
  11  10   8   40.75    6.21  13 0.35871 0.08038 0.61938-0.26462-0.78563 0.90443
  12   3   2  106.24    6.10  13 0.35913 0.49614 0.61912-0.76549-0.78563 0.54463
  12   8   7   79.93    4.58  12 0.37083 0.22867 0.61190-0.42892-0.78561 0.83040
  13   5   4   20.29    4.43  12 0.37445 0.46016 0.60964-0.65471-0.78557 0.63148
  13   6   5  121.34    5.20  12 0.36962 0.41404 0.61265-0.59067-0.78561 0.68685
  13   9   7    0.27    5.80  13 0.35507 0.29867 0.62160-0.39231-0.78561 0.79043
  -9  -1 -14    0.25    5.78  14 0.33426-0.71226 0.63393-0.30149-0.78544 0.09701
  -9   0 -13   43.79    4.76  13 0.35015-0.77992 0.62447-0.22568-0.78574 0.15421
  -9   0 -12    7.36    5.56  14 0.33303-0.78557 0.63465-0.24718-0.78541 0.22250
  -9   1 -12   55.64    5.14  13 0.35259-0.83374 0.62300-0.15841-0.78576 0.21118
  -9   1 -11   -1.99    5.69  14 0.33303-0.83645 0.63465-0.18037-0.78541 0.27916
  -9   2 -11   35.51    4.38  13 0.34527-0.87726 0.62740-0.09613-0.78567 0.26797
  -8  -3 -15   38.28    6.42  14 0.32869-0.54657 0.63719-0.47553-0.78529 0.02277
  -8  -2 -12   22.94    4.05  13 0.34527-0.66213 0.62740-0.42096-0.78567 0.21667
  -8  -1 -10  122.34    6.11  14 0.33254-0.72374 0.63494-0.37288-0.78540 0.34190
  -8   0  -9   51.75    5.60  14 0.33363-0.77573 0.63430-0.30657-0.78543 0.39882
  -8   2  -8   18.69    3.94  13 0.34283-0.86400 0.62886-0.15873-0.78563 0.44558
  -7  -4 -15   11.88    6.15  14 0.32965-0.43742 0.63663-0.58093-0.78532 0.00530
  -7  -3 -11  274.14    7.36  13 0.33982-0.57072 0.63065-0.54061-0.78557 0.26798
  -7  -1  -8  417.09    7.55  13 0.33890-0.69571 0.63119-0.41973-0.78555 0.45096
  -7   0  -7    2.05    5.85  13 0.33426-0.74239 0.63393-0.35544-0.78544 0.50725
  -7   2  -6   84.29    4.51  13 0.34527-0.83185 0.62740-0.20691-0.78567 0.55291
  -7   7  -6   14.81    4.11  13 0.35259-0.97596 0.62300 0.17819-0.78576 0.49647
  -6  -4 -11    6.64    5.52  14 0.33240-0.45368 0.63502-0.65019-0.78539 0.25077
  -6  -3  -9   94.20    5.04  13 0.34527-0.54079 0.62740-0.58768-0.78567 0.37627
  -6   1  -5   53.71    4.16  13 0.35502-0.75542 0.62152-0.31723-0.78578 0.60466
  -6   3  -4   14.49    4.08  13 0.34527-0.82454 0.62740-0.18119-0.78567 0.65177
  -6   8  -4   38.90    4.37  13 0.34038-0.95808 0.63031 0.19776-0.78558 0.59320
  -5  -2  -6 1611.34   12.00  14 0.33155-0.54282 0.63552-0.57996-0.78537 0.54150
  -5  -1  -5  988.40    9.69  13 0.33741-0.60037 0.63207-0.51070-0.78552 0.59927
  -5   2  -3  469.53    5.95  13 0.34527-0.73848 0.62740-0.29757-0.78567 0.70197
  -5   5  -2  190.94    6.00  13 0.33508-0.83526 0.63345-0.08445-0.78546 0.73581
  -5   6  -2  101.80    4.39  13 0.34038-0.86821 0.63031-0.00494-0.78558 0.72410
  -5   7  -2  134.03    5.90  13 0.33729-0.89256 0.63214 0.07009-0.78552 0.71220
  -4  -4  -8  381.30   10.19  13 0.33426-0.36162 0.63393-0.73966-0.78544 0.39876
  -4  -2  -5    6.17    5.41  13 0.34649-0.50031 0.62667-0.61061-0.78569 0.58142
  -4   0  -3  184.01    7.84  14 0.33358-0.58873 0.63433-0.48700-0.78543 0.69577
  -4   4  -1 1271.05    8.18  13 0.34038-0.75393 0.63031-0.19767-0.78558 0.78699
  -4   9  -1   -2.94    3.93  13 0.34283-0.89507 0.62886 0.18589-0.78563 0.72988
  -3  -4  -7  109.09   10.68  14 0.31182-0.28076 0.64689-0.79230-0.78465 0.43771
  -3  -2  -4 1164.14   14.00  14 0.33284-0.42742 0.63477-0.65852-0.78541 0.62152
  -3  -1  -3  407.08    7.92  13 0.34893-0.49450 0.62520-0.58316-0.78572 0.67912
  -3   4   0  836.23    7.58  13 0.35015-0.70523 0.62447-0.23197-0.78574 0.82715
  -3  10   0   -3.99    3.84  13 0.35137-0.87238 0.62373 0.22679-0.78575 0.75855
  -2   4   1  219.02    5.62  13 0.34405-0.64027 0.62813-0.27594-0.78565 0.86653
  -2  11   1    8.18    4.14  13 0.35015-0.84018 0.62447 0.26313-0.78574 0.78638
  -1  12   2    9.06    5.80  13 0.33573-0.79507 0.63307 0.29073-0.78548 0.81542
   0   5   3   11.34    6.29  14 0.32750-0.53470 0.63788-0.28876-0.78525 0.93378
   0  12   3    4.66    4.08  13 0.34771-0.74866 0.62594 0.25828-0.78571 0.85436
   1  12   4   67.69    4.87  13 0.34649-0.68882 0.62667 0.21809-0.78569 0.89401
   2  -5  -9  267.28    7.30  13 0.33729 0.17885 0.63215-0.98034-0.78552 0.16915
   2   8   5  556.87    9.81  13 0.34113-0.51495 0.62987-0.13030-0.78560 0.97994
   2  12   5    6.99    5.69  14 0.32693-0.61036 0.63822 0.16673-0.78523 0.93256
   4  -1   0 2708.13   12.81  13 0.34527 0.01090 0.62740-0.82168-0.78567 0.68232
   4   5   5  237.79   10.02  14 0.31909-0.24592 0.64274-0.43175-0.78496 0.95530
   5  -4  -9    0.14    5.66  14 0.33242 0.40266 0.63501-0.99694-0.78540 0.07263
   5  -4  -8    2.09    3.88  13 0.34405 0.36747 0.62813-0.99995-0.78565 0.14106
   5  -3  -4  200.54    4.86  13 0.34283 0.24572 0.62886-0.96497-0.78563 0.40314
   5   3   4  672.52   10.29  14 0.32874-0.09535 0.63716-0.59773-0.78529 0.88159
   6  -3  -5   74.86    4.40  13 0.34283 0.35149 0.62886-0.98413-0.78563 0.30577
   6   0   1  120.61    5.97  13 0.33509 0.13400 0.63344-0.82060-0.78546 0.68157
   6   6   6    8.60    6.05  14 0.32908-0.14366 0.63696-0.41918-0.78530 0.95610
   7  -3  -7   37.45    4.32  13 0.34771 0.47548 0.62594-0.99031-0.78571 0.14135
   7  -2  -3   22.70    4.09  13 0.34771 0.35357 0.62594-0.95467-0.78571 0.40239
   7  -1  -1   -4.56    5.32  14 0.33610 0.28855 0.63285-0.90527-0.78549 0.52851
   7   1   2  117.00    6.21  14 0.33343 0.16687 0.63442-0.78537-0.78542 0.71023
   7   4   5   19.27    4.43  13 0.35015-0.00390 0.62447-0.57808-0.78574 0.88152
   7   8   7   18.39    7.45  14 0.32041-0.13064 0.64198-0.31088-0.78501 0.97197
   8  -2  -5   25.47    5.80  14 0.33467 0.49553 0.63369-0.97116-0.78545 0.23736
   8  -1  -2  315.58    6.87  14 0.33076 0.40135 0.63599-0.92868-0.78535 0.43119
   8   2   3  114.35    4.60  13 0.34527 0.18565 0.62740-0.74273-0.78567 0.73918
   8   3   4   68.46    4.48  13 0.34161 0.13840 0.62959-0.67828-0.78561 0.79602
   8  12   8   28.26    8.77  15 0.31229-0.17425 0.64662-0.05021-0.78467 0.96602
   9  -1  -3    3.39    3.95  13 0.34527 0.49348 0.62740-0.93986-0.78567 0.33383
   9   1   1   38.53    5.50  14 0.33058 0.35681 0.63609-0.83570-0.78534 0.58445
  10   0  -2   90.21    6.03  13 0.33797 0.53033 0.63174-0.90649-0.78553 0.36221
  10   2   2   58.21    4.15  13 0.34405 0.37461 0.62813-0.79198-0.78565 0.61322
  10   6   6   96.63    5.92  13 0.33915 0.17469 0.63105-0.53015-0.78556 0.84087
  11   1  -1   32.52    4.15  13 0.34283 0.55588 0.62886-0.86843-0.78563 0.39228
  11   2   1   28.07    4.01  13 0.34038 0.48490 0.63031-0.81370-0.78558 0.51633
  11   4   4   28.34    3.97  13 0.35259 0.34503 0.62300-0.68380-0.78576 0.69866
  11   8   7    1.81    5.45  13 0.34038 0.17599 0.63031-0.41706-0.78558 0.85866
  12   2   0   -3.96    3.93  13 0.35259 0.57792 0.62300-0.82452-0.78576 0.41916
  12   4   3   11.43    5.59  14 0.33601 0.46691 0.63290-0.71205-0.78549 0.60047
  12   7   6   14.29    4.13  13 0.34038 0.30915 0.63031-0.51240-0.78558 0.77364
  12  11   8   39.18    6.25  14 0.33656 0.15672 0.63258-0.23067-0.78550 0.86340
  13   4   2   85.34    4.99  13 0.34527 0.56443 0.62740-0.72847-0.78567 0.50612
  -9  -1 -13   -0.52    3.95  14 0.31959-0.72219 0.64259-0.32030-0.78494 0.16522
  -9   0 -11  121.91    6.41  15 0.30887-0.78549 0.64869-0.27014-0.78448 0.28909
  -9   2 -10   45.42    4.50  14 0.31836-0.87513 0.64330-0.12261-0.78489 0.33687
  -9   3 -10    5.31    3.90  14 0.32821-0.91060 0.63762-0.04039-0.78524 0.32397
  -8  -3 -14   32.52    4.65  14 0.31959-0.56130 0.64259-0.49151-0.78494 0.09051
  -8  -3 -13  100.12    6.19  15 0.30281-0.56750 0.65209-0.51157-0.78418 0.15752
  -8  -2 -11    7.44    5.63  14 0.31284-0.65370 0.64644-0.45098-0.78466 0.28570
  -8   1  -8    8.27    3.94  14 0.32082-0.81465 0.64189-0.24798-0.78499 0.45556
  -8   3  -7   31.52    5.30  14 0.31298-0.88580 0.64636-0.11013-0.78467 0.50107
  -8   4  -7  137.08    4.92  14 0.32082-0.92073 0.64189-0.02821-0.78499 0.48923
  -8   5  -7   14.85    3.89  14 0.31959-0.94707 0.64259 0.04695-0.78494 0.47839
  -8   6  -7   -3.56    5.91  15 0.31094-0.96705 0.64752 0.11816-0.78458 0.46715
  -7  -4 -14   22.56    5.83  14 0.31959-0.45175 0.64259-0.59723-0.78494 0.07284
  -7  -4 -13   26.78    5.69  15 0.30215-0.45678 0.65246-0.61754-0.78414 0.14031
  -7  -2  -9   -0.26    3.89  14 0.32821-0.63264 0.63762-0.49265-0.78524 0.39294
  -7   1  -6 1209.98    9.43  14 0.31309-0.77240 0.64631-0.30300-0.78467 0.56414
  -7   3  -5   79.87    5.76  15 0.30689-0.84492 0.64981-0.16344-0.78438 0.60879
  -7   4  -5  162.09    4.69  14 0.32082-0.88599 0.64189-0.07854-0.78499 0.59756
  -7   5  -5  213.01    5.04  14 0.32329-0.91685 0.64047-0.00113-0.78508 0.58706
  -7   6  -5  164.03    5.19  14 0.32082-0.94130 0.64189 0.07428-0.78499 0.57492
  -7   7  -5   10.93    5.73  14 0.31044-0.95848 0.64780 0.14365-0.78456 0.56375
  -6  -1  -6  123.65    6.28  14 0.30971-0.63095 0.64822-0.48713-0.78452 0.55790
  -6   2  -4    2.12    4.10  14 0.31589-0.76881 0.64471-0.27442-0.78479 0.66006
  -6   6  -3  146.78    5.94  15 0.30664-0.89291 0.64995 0.01597-0.78437 0.68288
  -5  -4  -9   11.12    6.16  15 0.30615-0.39221 0.65022-0.71562-0.78435 0.35824
  -5   0  -4  106.12    4.85  14 0.32082-0.63457 0.64189-0.45524-0.78499 0.65583
  -5   4  -2  330.40    5.68  14 0.32082-0.79271 0.64189-0.16926-0.78499 0.74591
  -5   8  -2   78.12    4.49  14 0.32575-0.90905 0.63904 0.13968-0.78516 0.70103
  -5   9  -2   18.26    5.75  15 0.30971-0.91967 0.64822 0.20627-0.78452 0.68868
  -4  10  -1    4.65    4.16  14 0.32082-0.90089 0.64189 0.24953-0.78499 0.71738
  -3   0  -2 3768.67   17.52  14 0.32205-0.51833 0.64118-0.53391-0.78503 0.73506
  -3  11   0    6.58    4.04  14 0.32452-0.87299 0.63976 0.28741-0.78512 0.74618
  -2  -5  -9    3.31    8.41  15 0.28816-0.10066 0.66017-0.89090-0.78331 0.28312
  -2   8   2  272.22    6.58  15 0.30400-0.73500 0.65143-0.00271-0.78424 0.88753
  -1   4   2  652.78   10.09  15 0.30668-0.54424 0.64992-0.33739-0.78437 0.90445
   1  -5  -9    1.42    5.38  15 0.30352 0.13090 0.65170-0.97067-0.78421 0.19664
   1   6   4  867.96   11.32  14 0.31828-0.49534 0.64334-0.25709-0.78489 0.96206
   1  13   4   25.61    6.30  15 0.30823-0.67829 0.64905 0.27164-0.78445 0.88121
   2  -5 -12   26.19    6.29  15 0.30599 0.28192 0.65031-0.96889-0.78434-0.03570
   2  -5 -11   73.31    6.43  15 0.30648 0.25796 0.65004-0.97903-0.78436 0.03202
   2  -5 -10   13.67    5.53  14 0.31414 0.22556 0.64571-0.98335-0.78472 0.10004
   3  -4  -6  251.25    5.71  14 0.31959 0.18037 0.64259-0.97532-0.78494 0.33427
   3   0   1  618.31    8.20  14 0.32698-0.10437 0.63833-0.73716-0.78520 0.76776
   4  -4  -7    9.15    3.83  14 0.31836 0.28719 0.64330-0.99515-0.78489 0.23657
   4  -3  -4  904.81    8.92  15 0.30750 0.19921 0.64946-0.95606-0.78442 0.43066
   4   0   1 2780.16   14.55  14 0.31044-0.00566 0.64781-0.77607-0.78455 0.73829
   4   2   3 2296.14   14.99  14 0.31336-0.11094 0.64615-0.64301-0.78469 0.85221
   4  14   6   39.31    6.87  14 0.31560-0.51503 0.64488 0.24374-0.78478 0.92193
   5  -2  -2  306.71    5.50  14 0.32698 0.18653 0.63833-0.91803-0.78520 0.52830
   5   0   1  712.23    7.32  14 0.31836 0.06857 0.64330-0.80125-0.78489 0.71035
   5  11   7   13.75    8.93  16 0.27010-0.32851 0.66987-0.05029-0.78200 0.99265
   6  -3  -6  123.82    5.85  14 0.31239 0.40572 0.64670-0.99078-0.78464 0.23590
   6  -2  -3  391.23    7.02  15 0.30487 0.31449 0.65094-0.95028-0.78428 0.43009
   6   1   2    7.70    5.96  14 0.31068 0.10553 0.64767-0.76880-0.78457 0.73874
   6   3   4   76.24    6.47  14 0.31446 0.00084 0.64552-0.63479-0.78473 0.85215
   7  -2  -4   66.59    5.40  15 0.31025 0.41493 0.64791-0.96616-0.78455 0.33318
   7   2   3    0.94    3.76  14 0.32082 0.12763 0.64189-0.72689-0.78499 0.76778
   7   3   4  514.33    6.66  14 0.32329 0.07424 0.64047-0.65953-0.78508 0.82415
   8  -2  -6   43.11    4.61  14 0.31712 0.53696 0.64401-0.97176-0.78484 0.16853
   8   0   0    2.70    3.87  14 0.32821 0.32867 0.63762-0.87380-0.78524 0.55606
   9  -1  -4   52.11    4.54  14 0.31836 0.54301 0.64330-0.94475-0.78489 0.26497
   9   0  -1   28.17    3.89  14 0.32329 0.43923 0.64047-0.89587-0.78508 0.45874
   9   6   6  808.00    8.07  14 0.31712 0.11473 0.64401-0.51367-0.78484 0.86945
   9  11   8    2.86    5.35  15 0.30715-0.06066 0.64966-0.15870-0.78440 0.94942
  10   0  -3   72.48    5.63  15 0.31025 0.58136 0.64791-0.91197-0.78455 0.29257
  10   1   0   24.72    3.91  14 0.32821 0.46582 0.63762-0.85759-0.78524 0.48746
  10   3   3  105.61    4.53  14 0.32329 0.34388 0.64047-0.73786-0.78508 0.66960
  10   4   4   10.74    5.47  14 0.31248 0.30222 0.64665-0.67683-0.78465 0.72634
  10   5   5    9.66    3.98  14 0.31836 0.24589 0.64330-0.60896-0.78489 0.78369
  10   8   7    2.16    5.47  14 0.31589 0.11889 0.64471-0.40142-0.78479 0.88623
  10  11   8  144.15    7.28  15 0.30164 0.02775 0.65274-0.19185-0.78411 0.92007
  11   1  -2   34.08    5.65  14 0.31182 0.61037 0.64703-0.87411-0.78462 0.32086
  11   3   2   25.77    5.28  15 0.31021 0.46224 0.64793-0.76455-0.78454 0.57245
  11  11   8   47.29    6.37  14 0.31313 0.09811 0.64628-0.21474-0.78468 0.89120
  12   2  -1    8.65    4.16  14 0.32329 0.63028 0.64047-0.83220-0.78508 0.35034
  12   3   1   25.40    4.04  14 0.31836 0.55990 0.64330-0.78022-0.78489 0.47596
  12   5   4   42.50    3.96  14 0.32821 0.42450 0.63762-0.65263-0.78524 0.65902
  12   6   5   44.30    4.30  14 0.32698 0.37465 0.63833-0.58684-0.78520 0.71526
  12   9   7    3.64    3.92  14 0.31836 0.25381 0.64330-0.38353-0.78489 0.81792
  12  12   8    8.19    6.15  15 0.30475 0.16133 0.65100-0.17319-0.78428 0.85131
  13   4   1   39.34    6.09  15 0.30868 0.62496 0.64880-0.73912-0.78447 0.43609
  13   5   3    2.99    4.02  14 0.32575 0.53246 0.63904-0.67312-0.78516 0.56309
  13   6   4   -0.94    5.41  15 0.31156 0.49478 0.64717-0.61326-0.78461 0.61707
  13   7   5   12.30    5.80  15 0.31126 0.44411 0.64734-0.54782-0.78459 0.67360
  13   8   6    2.46    3.90  14 0.32698 0.37850 0.63833-0.47411-0.78520 0.73248
  13  10   7   11.80    5.89  15 0.31010 0.31627 0.64800-0.34208-0.78454 0.77725
  -9  -2 -14    9.10    4.23  15 0.29241-0.64275 0.65793-0.40146-0.78364 0.10639
  -9  -1 -12   55.28    4.51  15 0.29987-0.72563 0.65381-0.34175-0.78407 0.23231
  -9   1 -10   12.01    3.84  15 0.30359-0.83163 0.65174-0.20757-0.78427 0.34657
  -9   2  -9    4.73    5.41  16 0.28640-0.86668 0.66121-0.15131-0.78325 0.40341
  -9   3  -9   -2.96    3.94  15 0.29863-0.90505 0.65450-0.06806-0.78400 0.39179
  -9   4  -9   42.29    4.73  15 0.30111-0.93514 0.65312 0.00987-0.78414 0.37992
  -8  -1  -9  546.61    8.06  15 0.28813-0.70325 0.66027-0.40865-0.78337 0.40828
  -8   0  -8   95.12    5.70  15 0.28587-0.75213 0.66150-0.34424-0.78322 0.46586
  -8   2  -7    1.70    3.70  15 0.29863-0.84341 0.65450-0.19380-0.78400 0.51176
  -7  -3 -10   87.94    6.10  15 0.29105-0.54485 0.65868-0.57936-0.78355 0.33465
  -7   2  -5  537.91    7.30  16 0.28406-0.79377 0.66248-0.25254-0.78309 0.61838
  -6  -2  -7   28.05    4.36  15 0.30111-0.57119 0.65312-0.55774-0.78414 0.50045
  -6   0  -5  428.51    5.78  15 0.29863-0.67127 0.65450-0.42689-0.78400 0.61427
  -6   4  -3   63.16    4.34  15 0.29365-0.82376 0.65725-0.14474-0.78371 0.70475
  -6   5  -3    5.68    3.76  15 0.30359-0.86191 0.65174-0.06329-0.78427 0.69534
  -6   7  -3  199.47    5.16  15 0.30111-0.91508 0.65312 0.08891-0.78414 0.67092
  -6   8  -3    6.35    4.03  15 0.28867-0.93056 0.65997 0.15852-0.78340 0.65904
  -5  -5 -12   36.17    6.34  15 0.28493-0.27261 0.66201-0.77289-0.78315 0.16231
  -5  -3  -7  373.62    8.04  15 0.28493-0.44550 0.66201-0.67236-0.78315 0.48225
  -5   1  -3  408.26    7.40  15 0.28832-0.65366 0.66017-0.40675-0.78338 0.71095
  -5   3  -2  580.45    6.40  15 0.29117-0.73526 0.65861-0.26241-0.78356 0.75602
  -4  -3  -6   71.75    7.26  15 0.28493-0.38695 0.66201-0.71207-0.78315 0.52245
  -4   1  -2  229.42    6.47  15 0.29365-0.59990 0.65725-0.44371-0.78371 0.75070
  -4   3  -1 1310.15    8.88  15 0.30111-0.68689 0.65312-0.29719-0.78414 0.79685
  -4   7   0   32.61    5.76  15 0.28493-0.80504 0.66201-0.01130-0.78315 0.81858
  -4   8   0   54.73    5.68  16 0.28300-0.83059 0.66305 0.06554-0.78302 0.80590
  -3   3   0  316.91    5.95  15 0.29614-0.62318 0.65588-0.34019-0.78386 0.83641
  -3   6   1  132.42    6.35  16 0.28493-0.71911 0.66201-0.12672-0.78315 0.86948
  -3   7   1  291.23    5.43  15 0.29738-0.75925 0.65519-0.04314-0.78393 0.85878
  -3   8   1   25.06    3.82  15 0.29738-0.78767 0.65519 0.03338-0.78393 0.84710
  -3   9   1    8.93    5.65  15 0.28966-0.80656 0.65944 0.10508-0.78346 0.83506
  -2   7   2  528.86    6.84  15 0.29738-0.70071 0.65519-0.08294-0.78393 0.89853
  -2   9   2   -0.13    3.70  15 0.29863-0.75728 0.65450 0.07054-0.78400 0.87598
  -2  10   2   72.14    5.55  16 0.28493-0.77150 0.66201 0.13948-0.78315 0.86309
  -1  -4  -6   17.87    7.26  16 0.26984-0.09853 0.67009-0.88418-0.78204 0.44666
  -1   2   1   95.18    6.13  15 0.29490-0.45289 0.65656-0.48710-0.78379 0.85801
  -1   8   3  571.73    7.04  15 0.29365-0.66659 0.65725-0.04846-0.78371 0.92695
  -1   9   3  165.89    4.95  15 0.29614-0.69642 0.65588 0.02966-0.78386 0.91527
  -1  10   3    5.22    5.28  15 0.28593-0.71372 0.66147 0.09948-0.78322 0.90335
   0  -5  -9   62.85    6.01  16 0.27389 0.07883 0.66794-0.95745-0.78236 0.22339
   2  13   5   71.93    6.86  15 0.28567-0.59855 0.66161 0.22020-0.78320 0.91993
   3  10   6   22.30    7.20  16 0.27447-0.44523 0.66763-0.05504-0.78240 0.99299
   3  11   6   27.70    6.03  16 0.28087-0.47912 0.66420 0.02491-0.78287 0.98183
   4  -4  -8  195.95    6.57  15 0.29129 0.33803 0.65855-0.99969-0.78357 0.16732
   4  -2  -2  364.01    5.89  15 0.29863 0.13270 0.65450-0.90477-0.78400 0.55552
   4   1   2  846.31    8.84  15 0.29614-0.04238 0.65588-0.71861-0.78386 0.79454
   5  -3  -5  298.13    5.67  15 0.29738 0.31509 0.65519-0.98089-0.78393 0.33322
   5   1   2  446.74    6.92  15 0.29614 0.03965 0.65588-0.74814-0.78386 0.76610
   5   2   3  174.90    5.73  15 0.29490-0.01027 0.65656-0.68287-0.78379 0.82269
   5  12   7   72.73    8.78  16 0.27761-0.36385 0.66595 0.03078-0.78264 0.98176
   6  -3  -7   42.49    4.19  15 0.29241 0.44989 0.65793-0.99259-0.78364 0.16735
   6  -1  -1    5.93    3.93  15 0.29863 0.24557 0.65450-0.89668-0.78400 0.55643
   6   2   3   28.57    4.23  15 0.30111 0.06519 0.65312-0.70841-0.78414 0.79482
   6   9   7   64.20    8.08  16 0.27216-0.19299 0.66886-0.23131-0.78222 0.98683
   7  -2  -5   55.51    5.52  16 0.28130 0.46735 0.66397-0.97270-0.78290 0.26442
   7  -1  -2    5.90    5.36  16 0.28369 0.36593 0.66268-0.92581-0.78307 0.45789
   7   0   0  100.61    6.03  15 0.28723 0.28718 0.66076-0.86738-0.78331 0.58315
   7   6   6  161.00    5.42  15 0.29738-0.02956 0.65519-0.46591-0.78393 0.92524
   8  -1  -3   57.29    4.04  15 0.29117 0.46460 0.65861-0.93999-0.78356 0.36052
   8   1   1  139.12    6.18  15 0.28790 0.31755 0.66039-0.83004-0.78335 0.61109
   8   6   6  205.47    5.47  15 0.30111 0.04881 0.65312-0.49371-0.78414 0.89724
   8   8   7   21.77    5.74  15 0.29311-0.02201 0.65754-0.35548-0.78368 0.94169
   9  -1  -5    4.63    4.11  15 0.29863 0.58712 0.65450-0.94546-0.78400 0.19590
   9   0  -2   57.11    5.58  16 0.28530 0.50147 0.66181-0.90733-0.78318 0.38933
   9   2   2  812.38    7.20  15 0.30111 0.33550 0.65312-0.78668-0.78414 0.64024
   9   3   3  150.57    6.05  16 0.28168 0.30343 0.66377-0.73126-0.78293 0.69626
   9   5   5  279.85    6.89  16 0.28493 0.19777 0.66201-0.59760-0.78315 0.81046
   9   8   7    4.32    4.03  15 0.29987 0.05304 0.65381-0.38033-0.78407 0.91459
  10   0  -4    9.41    4.26  15 0.29117 0.62524 0.65861-0.91379-0.78356 0.22450
  10   1  -1   15.03    5.41  16 0.28566 0.53081 0.66162-0.86884-0.78320 0.41713
  10   2   1   21.92    3.85  15 0.28992 0.45296 0.65929-0.81247-0.78348 0.54268
  11   2   0    5.77    3.89  15 0.29863 0.54977 0.65450-0.82727-0.78400 0.44525
  11   4   3   -0.95    3.94  15 0.29117 0.43102 0.65861-0.70983-0.78356 0.62878
  11   5   4   26.80    5.48  16 0.28142 0.38949 0.66391-0.64897-0.78291 0.68524
  11   6   5   32.73    5.59  16 0.28390 0.33565 0.66257-0.58151-0.78308 0.74220
  11   7   6  151.98    4.78  15 0.30235 0.26608 0.65243-0.50524-0.78421 0.80017
  11   9   7    9.02    5.46  16 0.28176 0.20738 0.66372-0.37491-0.78293 0.84452
  11  12   8  121.89    7.42  16 0.27876 0.10430 0.66534-0.15701-0.78272 0.87900
  12   3   0   10.67    5.48  16 0.28384 0.61903 0.66260-0.78927-0.78308 0.40619
  12   4   2    2.15    3.95  15 0.29117 0.53703 0.65861-0.72872-0.78356 0.53189
  12   8   6   21.57    5.72  16 0.28283 0.34023 0.66315-0.46955-0.78301 0.75943
  13   5   2   26.39    5.81  16 0.28156 0.59980 0.66383-0.68717-0.78292 0.49180
  -9  -2 -13    3.25    3.94  16 0.27642-0.64969 0.66684-0.42146-0.78255 0.17387
  -9  -1 -11  146.08    4.99  16 0.27267-0.72163 0.66884-0.36676-0.78226 0.29818
  -9   0 -10   35.18    4.07  16 0.27642-0.77723 0.66684-0.29866-0.78255 0.35579
  -9   1  -9   84.11    4.53  16 0.26891-0.82051 0.67083-0.23659-0.78196 0.41204
  -9   3  -8   20.34    5.62  16 0.26272-0.89306 0.67408-0.09850-0.78144 0.45817
  -9   4  -8   15.91    4.10  16 0.26891-0.92634 0.67083-0.01826-0.78196 0.44555
  -8  -3 -12   99.69    4.57  16 0.27642-0.56423 0.66684-0.53652-0.78255 0.22386
  -8  -2 -10  166.00    5.01  16 0.27517-0.63833 0.66751-0.48150-0.78245 0.34977
  -8   1  -7   28.65    4.21  16 0.27141-0.78859 0.66951-0.28611-0.78216 0.52071
  -8   3  -6   15.80    3.73  16 0.26640-0.86225 0.67215-0.14512-0.78175 0.56589
  -8   4  -6  193.45    4.95  16 0.27642-0.89996 0.66684-0.06376-0.78255 0.55488
  -8   5  -6  189.90    5.28  16 0.27892-0.92985 0.66550 0.01406-0.78273 0.54350
  -8   6  -6   35.66    4.49  16 0.27392-0.95245 0.66818 0.08718-0.78236 0.53221
  -7  -4 -12   17.67    5.51  16 0.26556-0.44448 0.67259-0.64859-0.78168 0.20750
  -7  -2  -8   52.74    6.15  16 0.26427-0.59293 0.67327-0.53807-0.78157 0.45873
  -7  -1  -7    2.83    4.11  16 0.27517-0.65570 0.66751-0.46542-0.78245 0.51566
  -7   0  -6   68.26    4.52  16 0.26640-0.69763 0.67215-0.40533-0.78175 0.57266
  -7   4  -4   42.27    5.50  17 0.26074-0.84975 0.67511-0.12250-0.78127 0.66274
  -7   5  -4   13.55    3.74  16 0.26891-0.88560 0.67083-0.04189-0.78196 0.65233
  -7   6  -4   82.70    4.38  16 0.26891-0.91336 0.67083 0.03417-0.78196 0.64067
  -7   7  -4   12.10    5.86  16 0.26309-0.93413 0.67389 0.10722-0.78147 0.62895
  -6  -5 -15    3.58    7.12  17 0.25141-0.24866 0.67993-0.73038-0.78041-0.01735
  -6  -5 -14   80.77    8.25  17 0.24230-0.26484 0.68456-0.74481-0.77950 0.05007
  -6  -4 -10    9.29    5.39  16 0.26403-0.40848 0.67339-0.69920-0.78155 0.31597
  -6  -3  -8  698.50    9.24  16 0.26199-0.48094 0.67446-0.64507-0.78138 0.44056
  -6   1  -4  220.48    4.99  16 0.27141-0.69524 0.66951-0.37612-0.78216 0.66956
  -6   3  -3   48.93    4.16  16 0.26891-0.77210 0.67083-0.23504-0.78196 0.71538
  -5   6  -1   19.03    5.60  16 0.26284-0.81389 0.67402-0.05916-0.78145 0.78830
  -5   7  -1    1.27    3.89  16 0.26514-0.84379 0.67281 0.01892-0.78165 0.77711
  -5   8  -1   13.66    5.59  17 0.25936-0.86512 0.67583 0.09174-0.78114 0.76523
  -4   5   0  210.59    6.61  16 0.26087-0.72563 0.67504-0.17638-0.78128 0.83944
  -4   6   0   -2.81    3.93  16 0.27892-0.77170 0.66550-0.09039-0.78273 0.82934
  -4   9   0    4.26    4.05  16 0.27141-0.84681 0.66951 0.13490-0.78216 0.79368
  -3   1  -1 2072.17   12.55  16 0.27392-0.52142 0.66818-0.49454-0.78236 0.78898
  -3   5   1  273.60    7.01  17 0.25825-0.66449 0.67641-0.21770-0.78104 0.87844
  -3  10   1   -0.63    4.16  16 0.27267-0.81708 0.66884 0.17179-0.78226 0.82311
  -2  -1  -2    3.25    6.63  16 0.26765-0.35720 0.67149-0.66785-0.78186 0.71384
  -2   3   1   59.78    7.16  16 0.26349-0.53185 0.67368-0.39806-0.78151 0.87352
  -2   6   2  230.28    5.52  16 0.27517-0.65090 0.66751-0.17202-0.78245 0.90870
  -2  11   2  121.74    6.45  16 0.26194-0.77691 0.67449 0.20357-0.78137 0.85041
  -1  -5  -9   28.08    6.15  17 0.25724 0.01349 0.67693-0.93703-0.78095 0.25126
  -1   7   3  712.36    7.79  16 0.27767-0.62261 0.66617-0.13392-0.78264 0.93705
  -1  11   3   79.72    6.09  16 0.26566-0.72203 0.67254 0.16536-0.78169 0.89057
   0   8   4    0.97    5.59  17 0.26012-0.57393 0.67544-0.10847-0.78121 0.96345
   0   9   4   16.02    3.80  16 0.27267-0.61483 0.66884-0.02405-0.78226 0.95345
   0  10   4   41.07    4.11  16 0.27016-0.63967 0.67017 0.05129-0.78206 0.94185
   0  11   4   14.67    5.53  17 0.25593-0.65259 0.67761 0.12034-0.78083 0.92899
   1  -5 -13   17.36    6.11  17 0.25822 0.27135 0.67642-0.95474-0.78104-0.07966
   1  -5 -11   39.13    5.86  17 0.25334 0.22868 0.67894-0.97752-0.78059 0.05626
   1  -5 -10  169.73    5.96  16 0.27016 0.18834 0.67017-0.97856-0.78206 0.12551
   1  -4  -6 2199.46   14.19  17 0.26012 0.07563 0.67544-0.94862-0.78121 0.38780
   2  -2  -2  606.25    8.27  16 0.26640 0.00060 0.67215-0.86310-0.78175 0.61085
   2   7   5   31.95    6.33  17 0.25942-0.40537 0.67580-0.25294-0.78115 0.98627
   3  -4  -7    5.73    3.85  16 0.27267 0.24966 0.66884-0.99066-0.78226 0.26367
   3  -3  -4  458.05    6.55  16 0.27267 0.15170 0.66884-0.94511-0.78226 0.45701
   3  -2  -2   50.90    4.61  16 0.27642 0.07193 0.66684-0.88727-0.78255 0.58285
   3  12   6   53.36    6.26  16 0.26153-0.48792 0.67470 0.09098-0.78134 0.96928
   4  -4 -11   16.13    6.15  16 0.26545 0.43537 0.67265-0.98218-0.78167-0.03894
   4  -4 -10   58.80    6.20  16 0.26490 0.41119 0.67294-0.99261-0.78163 0.02850
   4  -4  -9   14.49    3.93  16 0.27517 0.37691 0.66751-0.99872-0.78245 0.09927
   5  -3  -6  130.75    5.79  17 0.26012 0.37597 0.67544-0.99019-0.78121 0.26161
   5  -2  -3 1821.03   10.69  17 0.26012 0.27723 0.67544-0.94469-0.78121 0.45568
   5  -1  -1   15.77    5.67  17 0.26159 0.19922 0.67467-0.88815-0.78134 0.58075
   5  13   7   87.16    9.79  17 0.24493-0.35815 0.68323 0.08930-0.77977 0.96721
   6  -3  -9   60.34    5.16  16 0.27267 0.51722 0.66884-0.98340-0.78226 0.02992
   6  -3  -8    4.97    4.34  16 0.27767 0.48753 0.66617-0.98992-0.78264 0.09810
   6  -2  -4   26.17    5.53  17 0.25911 0.38365 0.67596-0.96476-0.78112 0.35862
   7  -2  -6    1.76    5.41  17 0.25761 0.51540 0.67674-0.97439-0.78099 0.19281
   8  -1  -4   25.71    5.52  17 0.26047 0.51794 0.67525-0.94651-0.78124 0.29111
   8   0  -1   39.58    3.83  16 0.27392 0.40674 0.66818-0.89375-0.78236 0.48477
   8   2   2   64.34    6.03  17 0.25913 0.29508 0.67595-0.78034-0.78112 0.66610
   8   5   5    8.73    6.01  17 0.25509 0.14538 0.67804-0.58419-0.78075 0.83664
   9   1   0    5.12    3.72  16 0.27767 0.43225 0.66617-0.85537-0.78264 0.51545
   9   4   4  123.42    4.76  16 0.27642 0.25754 0.66684-0.66883-0.78255 0.75326
   9  12   8   37.07    6.24  17 0.25929-0.03953 0.67587-0.10883-0.78114 0.93385
  10   3   2   34.27    5.42  17 0.26063 0.43027 0.67517-0.76221-0.78126 0.59800
  10   7   6  110.83    5.69  16 0.26404 0.22188 0.67339-0.49588-0.78155 0.82543
  10  12   8   80.08    7.07  17 0.26012 0.04172 0.67544-0.13830-0.78121 0.90547
  11   2  -1   11.15    3.68  16 0.26514 0.60668 0.67281-0.83499-0.78165 0.37589
  11   3   1   45.15    5.37  16 0.26280 0.53419 0.67404-0.77963-0.78145 0.50095
  11  13   8   15.51    6.47  17 0.25184 0.10502 0.67971-0.09643-0.78045 0.86488
  12   5   3    1.53    3.88  16 0.27141 0.50471 0.66951-0.67353-0.78216 0.58738
  12   6   4   24.20    5.54  17 0.26067 0.46414 0.67515-0.61283-0.78126 0.64237
  12   7   5    0.76    5.61  17 0.26263 0.41096 0.67413-0.54552-0.78143 0.69916
  12  10   7   28.61    4.42  16 0.26891 0.27507 0.67083-0.33463-0.78196 0.80377
  13   6   3    8.47    5.54  16 0.26321 0.56799 0.67383-0.63143-0.78148 0.54521
  13   7   4   19.29    5.46  17 0.25749 0.52314 0.67680-0.56841-0.78097 0.60346
  13   8   5  150.90    6.80  17 0.25909 0.46904 0.67597-0.50155-0.78112 0.66026
  13   9   6    9.19    4.17  16 0.27642 0.40075 0.66684-0.42618-0.78255 0.71872
 -10  -1 -13    5.66    5.83  17 0.23445-0.71763 0.68840-0.33690-0.77876 0.18839
 -10   0 -12    3.56    3.98  17 0.24494-0.77994 0.68313-0.26532-0.77986 0.24563
 -10   1 -11    4.75    4.27  17 0.24367-0.82962 0.68377-0.20031-0.77974 0.30218
 -10   2 -10   10.17    5.89  18 0.23168-0.86867 0.68977-0.14088-0.77845 0.35849
  -9  -3 -15   34.31    6.53  17 0.23988-0.53970 0.68568-0.49504-0.77934 0.04579
  -9  -3 -14   53.88    6.55  18 0.23056-0.55397 0.69032-0.50917-0.77833 0.11228
  -9  -2 -12   40.79    4.24  17 0.25250-0.65033 0.67927-0.44313-0.78061 0.23956
  -9  -1 -10   78.31    5.84  17 0.23571-0.70888 0.68776-0.39683-0.77890 0.36433
  -9   0  -9   43.94    5.67  17 0.23816-0.76214 0.68654-0.32908-0.77916 0.42082
  -9   2  -8    7.88    3.85  17 0.24872-0.85215 0.68121-0.18169-0.78024 0.46853
  -9   5  -7   15.21    5.73  18 0.23194-0.93986 0.68964 0.02903-0.77848 0.50049
  -8  -4 -15   -0.89    5.82  18 0.23483-0.42419 0.68821-0.60420-0.77880 0.02789
  -8  -3 -11    7.12    5.35  17 0.23690-0.54935 0.68717-0.56772-0.77902 0.28991
  -8  -1  -8  199.35    6.39  17 0.23565-0.67416 0.68780-0.44660-0.77889 0.47233
  -8   0  -7  123.26    6.15  18 0.23151-0.72147 0.68985-0.38204-0.77843 0.52895
  -8   2  -6  141.26    4.55  17 0.24620-0.81448 0.68249-0.23236-0.77999 0.57541
  -8   5  -5    7.36    5.35  18 0.23254-0.90529 0.68934-0.02136-0.77855 0.60825
  -7  -3  -9   31.07    6.11  18 0.22942-0.50742 0.69088-0.62099-0.77820 0.39769
  -7   1  -5  654.33    6.68  17 0.24620-0.72826 0.68249-0.34917-0.77999 0.62695
  -7   3  -4    2.86    3.89  17 0.24241-0.80304 0.68440-0.20961-0.77961 0.67273
  -6   2  -3  170.06    6.86  18 0.23289-0.70809 0.68917-0.32917-0.77859 0.72266
  -6   5  -2    9.15    5.33  17 0.23331-0.81422 0.68896-0.11134-0.77863 0.75557
  -6   6  -2    9.47    5.25  17 0.23862-0.84796 0.68631-0.03244-0.77921 0.74714
  -6   7  -2   -1.64    5.46  18 0.23672-0.87496 0.68726 0.04396-0.77901 0.73554
  -6   8  -2   12.83    5.75  18 0.23103-0.89520 0.69009 0.11845-0.77838 0.72226
  -5   2  -2  195.49    4.96  17 0.24367-0.65997 0.68377-0.36425-0.77974 0.76338
  -5   5  -1  302.55    5.54  17 0.25124-0.77475 0.67992-0.14084-0.78049 0.79826
  -5   9  -1   36.75    4.51  17 0.24620-0.88004 0.68249 0.16248-0.77999 0.75172
  -4   2  -1   19.84    6.69  17 0.23862-0.59567 0.68631-0.40766-0.77921 0.80304
  -4  10   0    9.07    4.32  17 0.25250-0.85564 0.67927 0.20121-0.78061 0.78117
  -3  11   1    5.10    4.07  17 0.24998-0.82121 0.68056 0.23578-0.78036 0.80969
  -2   0  -1  868.25   11.73  17 0.25124-0.38881 0.67992-0.61236-0.78049 0.77003
  -2   5   2  133.65    6.31  18 0.23293-0.58075 0.68915-0.26998-0.77859 0.91599
  -1   6   3  246.81    6.89  17 0.23788-0.55535 0.68668-0.23127-0.77913 0.94503
  -1  12   3   93.57    6.89  17 0.23907-0.72212 0.68609 0.22791-0.77926 0.87659
   0  -5 -10   87.69    6.44  18 0.22636 0.14971 0.69239-0.97193-0.77784 0.15038
   0  -4  -6  236.44    6.33  17 0.24746 0.00655 0.68185-0.92601-0.78012 0.41570
   0  -3  -4 3367.41   22.05  18 0.22564-0.04734 0.69275-0.88072-0.77776 0.53892
   0  12   4   33.21    6.23  18 0.23174-0.65526 0.68974 0.18443-0.77846 0.91501
   1  -5 -12  168.33    6.78  17 0.24746 0.25798 0.68185-0.96970-0.78012-0.01277
   2  -3  -4   49.09    4.36  17 0.24367 0.09886 0.68377-0.93068-0.77974 0.48347
   3  -4  -8  178.30    6.29  17 0.23710 0.30983 0.68707-0.99839-0.77905 0.19105
   3   9   6  310.00   10.32  18 0.22351-0.36645 0.69378-0.15766-0.77751 0.99964
   3  13   6   17.33    5.95  18 0.23097-0.48300 0.69012 0.15117-0.77837 0.95433
   4  -3  -5   25.03    4.24  17 0.24998 0.27942 0.68056-0.97636-0.78036 0.35875
   5  -3  -7   20.92    5.37  18 0.23306 0.42645 0.68908-0.99372-0.77860 0.19092
   5   5   5   10.59    6.07  18 0.22489-0.07034 0.69311-0.51057-0.77767 0.91936
   6  -1  -2   19.75    5.82  18 0.23410 0.33301 0.68857-0.92156-0.77872 0.48230
   6   0   0  227.20    5.07  17 0.24620 0.24652 0.68249-0.85929-0.77999 0.60840
   7  -2  -8   12.48    5.99  18 0.23359 0.58590 0.68882-0.96653-0.77866 0.05420
   7  -2  -7    2.83    4.23  17 0.24241 0.55324 0.68440-0.97250-0.77961 0.12342
   7  -1  -3  194.71    6.33  17 0.23556 0.43809 0.68784-0.93922-0.77888 0.38393
   7   1   1  761.34    6.90  17 0.24620 0.27737 0.68249-0.82285-0.77999 0.63675
   7   5   5  364.26    7.31  18 0.23177 0.08732 0.68973-0.56686-0.77846 0.86305
   8  -1  -5   55.02    5.81  18 0.23534 0.56710 0.68795-0.94856-0.77886 0.21845
   8   3   3  286.70    5.24  17 0.24115 0.26211 0.68504-0.72305-0.77947 0.72164
   8   4   4    1.01    6.00  17 0.23736 0.21433 0.68694-0.65905-0.77907 0.77774
   9   0  -3   36.05    4.03  17 0.25376 0.55639 0.67862-0.91446-0.78072 0.31863
   9   1  -1   -3.23    5.33  18 0.23293 0.50305 0.68915-0.86939-0.77859 0.44218
   9   2   1   32.27    5.48  17 0.23707 0.42234 0.68709-0.80985-0.77904 0.56709
   9   7   6  334.19    6.99  18 0.23169 0.17305 0.68976-0.48366-0.77845 0.85141
   9  13   8    8.12    7.57  18 0.22721-0.03438 0.69197-0.04858-0.77794 0.91857
  10   1  -2   65.28    4.21  17 0.25376 0.58705 0.67862-0.87659-0.78072 0.34601
  10   2   0   61.81    4.00  17 0.24367 0.52268 0.68377-0.82692-0.77974 0.47116
  10   4   3  176.01    4.80  17 0.24115 0.39903 0.68504-0.70600-0.77947 0.65308
  10   5   4   77.32    5.68  18 0.23270 0.35589 0.68926-0.64467-0.77857 0.70874
  10   6   5  152.55    6.16  17 0.23860 0.29847 0.68632-0.57477-0.77921 0.76624
  10   9   7   11.13    4.15  17 0.24998 0.15689 0.68056-0.36104-0.78036 0.87076
  10  13   8    6.34    5.96  18 0.23250 0.04176 0.68936-0.07567-0.77854 0.89169
  11   2  -2    0.43    5.50  17 0.23609 0.65845 0.68758-0.83892-0.77894 0.30491
  11   4   2   45.52    5.24  18 0.23483 0.51086 0.68821-0.72906-0.77880 0.55483
  11   8   6   61.40    5.76  18 0.23607 0.30495 0.68759-0.46331-0.77893 0.78264
  11  10   7   49.22    5.90  18 0.22769 0.23546 0.69174-0.32657-0.77800 0.82764
  12   3  -1    5.79    4.17  17 0.25376 0.67269 0.67862-0.79400-0.78072 0.33487
  12   4   1    5.58    3.84  17 0.24872 0.60211 0.68121-0.74107-0.78024 0.45997
  13   5   1   13.45    4.09  17 0.24620 0.66003 0.68249-0.69687-0.77999 0.41955
  13  10   6    1.22    5.88  17 0.23483 0.41681 0.68821-0.37209-0.77880 0.70532
 -10  -2 -14    4.62    6.02  19 0.20553-0.63756 0.70239-0.41701-0.77528 0.12570
 -10  -1 -12   23.85    5.80  18 0.21133-0.71913 0.69964-0.35789-0.77604 0.25323
 -10   0 -11    5.57    4.04  18 0.21825-0.77713 0.69631-0.28945-0.77690 0.31102
 -10   1 -10   49.69    5.81  18 0.21279-0.82432 0.69894-0.22451-0.77622 0.36737
 -10   3  -9    5.99    5.88  18 0.21001-0.89901 0.70027-0.08431-0.77587 0.41257
  -9  -3 -13   38.96    5.80  18 0.21002-0.55694 0.70026-0.53035-0.77587 0.17788
  -9  -2 -11  132.93    4.95  18 0.21952-0.64193 0.69570-0.46958-0.77705 0.30503
  -9   1  -8   16.68    4.06  18 0.22587-0.80178 0.69260-0.26897-0.77781 0.47689
  -9   3  -7  123.05    4.65  18 0.22079-0.87586 0.69508-0.12815-0.77721 0.52202
  -9   4  -7   38.89    4.43  18 0.22967-0.91173 0.69073-0.04736-0.77824 0.51130
  -8  -4 -14   -0.43    3.82  18 0.22333-0.43712 0.69384-0.61971-0.77751 0.09459
  -8  -4 -13    9.17    5.53  19 0.20532-0.44139 0.70250-0.63795-0.77525 0.15927
  -8  -2  -9   78.14    4.38  18 0.22460-0.61167 0.69322-0.51756-0.77766 0.41365
  -8   1  -6  562.55    7.68  18 0.21284-0.75421 0.69892-0.32555-0.77623 0.58397
  -8   3  -5   11.64    5.53  19 0.20956-0.82895 0.70048-0.18545-0.77581 0.62901
  -8   4  -5   -0.98    3.87  18 0.22333-0.87120 0.69384-0.10189-0.77751 0.61942
  -8   6  -5    5.24    3.99  18 0.22840-0.93095 0.69136 0.05409-0.77810 0.59729
  -7  -4 -11   32.44    5.69  18 0.21798-0.42074 0.69644-0.68259-0.77687 0.27050
  -7   2  -4  218.49    6.30  18 0.21143-0.74522 0.69959-0.30040-0.77605 0.68066
  -7   5  -3   -5.88    5.13  19 0.20744-0.84707 0.70149-0.08277-0.77553 0.71283
  -7   6  -3   32.21    5.44  18 0.21024-0.87840 0.70016-0.00527-0.77590 0.70260
  -7   7  -3   50.15    5.87  19 0.20835-0.90315 0.70106 0.07055-0.77565 0.69026
  -6  -5 -13   11.49    5.75  18 0.21343-0.25999 0.69863-0.76951-0.77630 0.11577
  -6  -2  -6  763.83    9.05  19 0.20514-0.49820 0.70258-0.61763-0.77523 0.55941
  -6  -1  -5    7.28    5.90  18 0.21385-0.55966 0.69843-0.54656-0.77635 0.61904
  -6   4  -2   51.56    5.51  18 0.21260-0.76700 0.69903-0.19741-0.77620 0.76649
  -5  -5 -11  252.71   10.20  19 0.18934-0.20046 0.70994-0.83121-0.77304 0.22048
  -5  -1  -4  147.70    6.98  18 0.21419-0.50015 0.69827-0.58736-0.77640 0.65841
  -5   4  -1   73.17    4.54  18 0.22587-0.72161 0.69260-0.23043-0.77781 0.80768
  -4   4   0  144.40    4.78  18 0.22714-0.66415 0.69198-0.26977-0.77795 0.84733
  -3  -3  -5 1313.30   17.78  19 0.20808-0.25155 0.70119-0.79077-0.77562 0.55443
  -3   2   0 1965.42   13.07  19 0.20866-0.50778 0.70091-0.46140-0.77569 0.83906
  -3   4   1   55.98    6.06  19 0.20935-0.58825 0.70058-0.31835-0.77578 0.88459
   0   7   4   15.44    4.31  18 0.22206-0.50907 0.69446-0.20170-0.77736 0.97115
   1   9   5   14.55    5.65  18 0.21001-0.49420 0.70027-0.09503-0.77587 0.98685
   1  10   5  152.67    5.40  18 0.22333-0.53428 0.69384-0.01165-0.77751 0.97716
   1  11   5   63.49    5.91  18 0.21719-0.55585 0.69682 0.06172-0.77677 0.96519
   1  12   5    4.13    5.62  18 0.20505-0.56934 0.70262 0.13046-0.77522 0.94994
   3  -4 -12   31.74    6.43  19 0.20716 0.43453 0.70162-0.97249-0.77550-0.08464
   4  -3  -6    4.52    5.42  19 0.20426 0.34876 0.70300-0.98852-0.77511 0.28516
   4  -2  -3  676.91    8.09  18 0.21380 0.24100 0.69846-0.93792-0.77635 0.47935
   4  -1  -1  598.86    7.16  18 0.22840 0.15139 0.69136-0.87562-0.77810 0.60696
   5  -3 -10   96.93    7.02  19 0.20298 0.52775 0.70360-0.97763-0.77494-0.01749
   5  -3  -9   60.98    6.06  19 0.20442 0.50256 0.70292-0.98686-0.77513 0.05076
   5  -3  -8   19.53    5.48  18 0.21279 0.46962 0.69894-0.99228-0.77622 0.12048
   5  -2  -4  225.54    6.78  19 0.20430 0.35665 0.70297-0.96195-0.77512 0.38172
   5   0   0    4.71    6.33  19 0.20553 0.20292 0.70239-0.84977-0.77528 0.63321
   5   7   6  112.02    8.74  19 0.20160-0.12563 0.70425-0.37971-0.77476 0.96220
   5  14   7   30.88    9.42  19 0.18757-0.32912 0.71075 0.13795-0.77278 0.94857
   6  -2  -5   -1.08    3.68  18 0.22206 0.44466 0.69446-0.97293-0.77736 0.28628
   6   5   5 1138.38   10.91  18 0.21543 0.02130 0.69767-0.54502-0.77655 0.88941
   7   0  -1    1.25    3.97  18 0.22333 0.37426 0.69384-0.89051-0.77751 0.50969
   7   2   2  312.90    5.42  18 0.21571 0.25673 0.69754-0.77222-0.77659 0.69013
   7   9   7   13.27    5.71  19 0.20412-0.04286 0.70306-0.29557-0.77509 0.95120
   8  -1  -7   11.02    5.84  19 0.20935 0.64086 0.70058-0.94194-0.77578 0.08005
   8  -1  -6   15.91    4.23  18 0.21952 0.60704 0.69570-0.94693-0.77705 0.14944
   8   0  -2   15.72    3.89  18 0.22840 0.47657 0.69136-0.90758-0.77810 0.41132
   8   1   0   32.48    4.10  18 0.22587 0.40307 0.69260-0.85330-0.77781 0.53790
   8   9   7   27.22    5.57  19 0.20421 0.03873 0.70302-0.32430-0.77511 0.92294
   9   0  -5   10.09    5.47  19 0.20808 0.64907 0.70119-0.91551-0.77562 0.17634
   9   0  -4   62.63    4.46  18 0.22840 0.60547 0.69136-0.91714-0.77810 0.24772
   9   3   2   45.41    5.49  19 0.20814 0.40010 0.70116-0.75867-0.77562 0.62146
   9   9   7   96.25    4.70  18 0.22079 0.10494 0.69508-0.34610-0.77721 0.89541
  10   1  -4    2.66    5.93  19 0.20808 0.68164 0.70119-0.87917-0.77562 0.20395
  10   1  -3   44.32    4.39  18 0.22840 0.63612 0.69136-0.88057-0.77810 0.27557
  10   3   1   87.68    5.61  19 0.20563 0.50892 0.70235-0.77928-0.77530 0.52404
  11   2  -3    0.13    4.01  18 0.21571 0.70432 0.69754-0.83916-0.77659 0.23411
  11   3   0   83.00    4.54  18 0.22333 0.59701 0.69384-0.79095-0.77751 0.42943
  11   5   3   23.82    3.88  18 0.21571 0.47834 0.69754-0.67177-0.77659 0.61032
  11   6   4    5.99    5.43  19 0.20860 0.43416 0.70094-0.60905-0.77568 0.66693
  11   7   5   71.58    5.61  18 0.21308 0.37867 0.69880-0.54060-0.77626 0.72338
  12   4   0   13.83    5.70  18 0.21220 0.66235 0.69923-0.74744-0.77615 0.38659
  12   5   2   53.04    4.04  18 0.22333 0.57672 0.69384-0.68883-0.77751 0.51457
  12   6   3  107.67    6.16  19 0.20553 0.54297 0.70239-0.63044-0.77528 0.56954
  12   8   5   13.49    5.38  19 0.20426 0.44162 0.70300-0.49918-0.77511 0.68295
  12   9   6    1.97    3.89  18 0.22714 0.36773 0.69198-0.42224-0.77795 0.74331
  12  11   7   35.59    4.85  18 0.22333 0.29362 0.69384-0.28135-0.77751 0.78712
  13   6   2   -1.51    4.15  18 0.22079 0.63363 0.69508-0.64137-0.77721 0.47397
  13   7   3    9.19    5.80  18 0.20824 0.59669 0.70111-0.58197-0.77564 0.53023
  13   9   5   43.74    6.05  19 0.20830 0.49278 0.70108-0.45090-0.77565 0.64366
 -10  -2 -13    5.78    5.79  19 0.18849-0.64481 0.71038-0.43483-0.77294 0.19258
 -10  -1 -11   17.43    5.76  19 0.18340-0.71393 0.71271-0.38199-0.77218 0.31744
 -10   0 -10   11.85    5.55  20 0.18577-0.76873 0.71163-0.31500-0.77254 0.37579
 -10   1  -9   -5.02    5.61  20 0.18196-0.81351 0.71336-0.24988-0.77197 0.43025
 -10   2  -9    7.21    4.01  19 0.19794-0.85973 0.70602-0.16702-0.77428 0.42363
  -9  -3 -12   14.49    5.60  19 0.18332-0.55356 0.71274-0.55328-0.77217 0.24348
  -9  -2 -10   34.92    5.73  20 0.17921-0.62460 0.71460-0.49980-0.77155 0.36799
  -9  -1  -9    9.01    3.93  19 0.19283-0.68911 0.70839-0.42819-0.77356 0.42761
  -9   0  -8   29.60    4.02  19 0.19155-0.73958 0.70898-0.36181-0.77338 0.48291
  -9   2  -7    3.75    3.72  19 0.20431-0.83120 0.70303-0.21358-0.77515 0.53048
  -9   4  -6   86.21    5.81  19 0.18461-0.89017 0.71216-0.08032-0.77236 0.57379
  -9   5  -6    5.33    5.83  19 0.18732-0.92110 0.71092-0.00279-0.77277 0.56344
  -8  -3 -10   12.29    5.41  19 0.19028-0.52667 0.70956-0.59973-0.77320 0.35288
  -8   2  -5  124.29    5.97  19 0.18474-0.77686 0.71210-0.27312-0.77238 0.63663
  -7  -2  -7  753.05    8.93  19 0.18865-0.54078 0.71031-0.58589-0.77296 0.51767
  -7  -1  -6  115.05    4.87  19 0.19921-0.60240 0.70542-0.51487-0.77446 0.57592
  -7   0  -5  142.63    4.54  19 0.19028-0.64465 0.70956-0.45317-0.77320 0.63170
  -7   4  -3    0.80    3.71  19 0.19283-0.80578 0.70839-0.16569-0.77356 0.72339
  -6  -4  -9    0.97    5.94  19 0.18388-0.35146 0.71249-0.74706-0.77226 0.37309
  -6   0  -4  138.93    4.75  19 0.20304-0.59900 0.70363-0.48719-0.77498 0.67367
  -6   3  -2   69.57    5.87  20 0.18318-0.70929 0.71281-0.28758-0.77215 0.77331
  -5  -4  -8   56.11    7.92  20 0.17153-0.28127 0.71804-0.79391-0.77035 0.41206
  -5  -2  -5  321.88    6.35  19 0.20049-0.43522 0.70482-0.65992-0.77463 0.59913
  -5   0  -3  225.68    5.86  19 0.20304-0.53981 0.70363-0.52697-0.77498 0.71325
  -5   3  -1  165.45    6.19  19 0.18591-0.65402 0.71156-0.32611-0.77256 0.81355
  -5   7   0   66.70    5.69  20 0.18315-0.78520 0.71282-0.03180-0.77215 0.83540
  -5   8   0   44.08    5.95  20 0.18304-0.81284 0.71287 0.04545-0.77213 0.82307
  -4  -5 -10  158.54   14.04  21 0.14196-0.09416 0.73081-0.89215-0.76531 0.25231
  -4  -1  -3 2517.46   14.93  19 0.18586-0.41348 0.71159-0.64034-0.77255 0.69406
  -4   7   1  262.73    6.45  19 0.18864-0.73292 0.71032-0.06921-0.77296 0.87609
  -4   8   1    3.59    3.84  19 0.19283-0.76357 0.70839 0.00854-0.77356 0.86571
  -4   9   1   76.84    6.23  19 0.18587-0.78558 0.71158 0.08231-0.77255 0.85346
  -3   7   2   47.16    5.55  20 0.18219-0.66771 0.71325-0.11160-0.77200 0.91502
  -3   8   2   13.12    3.87  19 0.19155-0.70499 0.70898-0.03099-0.77338 0.90535
  -3   9   2   39.92    4.03  19 0.19155-0.73277 0.70898 0.04579-0.77338 0.89295
  -3  10   2  213.95    7.06  20 0.18209-0.75006 0.71330 0.11797-0.77199 0.87977
  -2   1   0   27.71    5.45  19 0.20049-0.38858 0.70482-0.57188-0.77463 0.82036
  -2   9   3   -0.59    5.55  20 0.18260-0.66391 0.71307-0.00020-0.77206 0.93204
  -1  -5 -10    4.60    5.41  20 0.17620 0.11765 0.71595-0.96555-0.77109 0.17374
   0  -5 -13   61.01    6.56  19 0.18864 0.25851 0.71031-0.95788-0.77296-0.05944
   0  -5 -12   45.76    6.00  20 0.18448 0.23916 0.71222-0.97046-0.77235 0.00805
   0  -5 -11  148.74    7.14  19 0.19397 0.20594 0.70786-0.97616-0.77372 0.07765
   0   4   3   72.55    8.03  19 0.18656-0.36601 0.71127-0.43858-0.77265 0.93214
   1  -4  -7   65.34    6.29  20 0.17661 0.18238 0.71577-0.97877-0.77115 0.30952
   3  -3  -5  550.55    6.94  19 0.19921 0.24900 0.70542-0.97116-0.77446 0.38090
   3  -1  -1  232.78    6.14  19 0.19666 0.10103 0.70661-0.86093-0.77410 0.63170
   3   4   4 2810.22   28.06  19 0.18454-0.14214 0.71219-0.53762-0.77235 0.91403
   5  -1  -2  274.81    6.54  20 0.18281 0.30282 0.71297-0.91669-0.77210 0.50396
   6  -2  -6  104.20    4.47  19 0.19411 0.49640 0.70780-0.97580-0.77374 0.21457
   6   1   1   29.77    4.26  19 0.20304 0.23812 0.70363-0.81438-0.77498 0.66067
   7  -1  -4   70.48    4.14  19 0.20049 0.49708 0.70482-0.94698-0.77463 0.31274
   7   3   3   21.41    4.24  19 0.19921 0.22134 0.70542-0.71300-0.77446 0.74570
   7   4   4  162.43    5.07  19 0.20177 0.16793 0.70423-0.64664-0.77480 0.80238
   7   7   6   35.73    6.04  20 0.17552 0.06446 0.71626-0.45098-0.77098 0.90123
   8   0  -3   68.64    4.30  19 0.19028 0.53816 0.70956-0.91442-0.77320 0.33945
   8   2   1  233.68    6.63  20 0.18301 0.39500 0.71288-0.80626-0.77212 0.58858
   8   7   6    3.80    4.28  19 0.19921 0.12217 0.70542-0.46867-0.77446 0.87623
   9   0  -6    9.53    4.15  19 0.19666 0.68465 0.70661-0.91093-0.77410 0.10757
   9   1  -2   11.87    3.89  19 0.19283 0.56656 0.70839-0.87770-0.77356 0.36791
   9   2   0  304.71    6.46  20 0.18288 0.50100 0.71294-0.82576-0.77211 0.49156
   9   4   3  115.26    6.24  19 0.18675 0.37050 0.71118-0.70155-0.77268 0.67412
   9   5   4   24.57    5.87  20 0.18307 0.32282 0.71286-0.63855-0.77213 0.73128
   9   6   5 1503.16    9.69  19 0.19411 0.26073 0.70780-0.56619-0.77374 0.78959
  10   2  -1   44.57    3.98  19 0.20304 0.58603 0.70363-0.83597-0.77498 0.39826
  10   8   6   33.15    4.17  19 0.19155 0.26713 0.70898-0.45485-0.77338 0.80635
  10  10   7   15.35    5.50  20 0.18496 0.19539 0.71200-0.31572-0.77242 0.85004
  11   3  -1   72.87    4.31  19 0.18900 0.65557 0.71015-0.79577-0.77301 0.35579
  11   4   1   22.31    5.37  20 0.18531 0.58231 0.71184-0.74088-0.77247 0.48077
  11  11   7  100.81    6.56  20 0.17905 0.25603 0.71467-0.27313-0.77152 0.81055
  12   4  -1   46.03    6.05  20 0.18431 0.71345 0.71229-0.75082-0.77232 0.31524
  12   5   1    1.90    5.46  19 0.18388 0.64222 0.71249-0.69720-0.77226 0.44036
  12   7   4    4.29    3.95  19 0.19794 0.49943 0.70602-0.56664-0.77428 0.62479
  12  12   7    6.70    5.82  19 0.18521 0.30405 0.71188-0.22247-0.77245 0.77054
  13   6   1   88.68    6.43  20 0.18426 0.69281 0.71232-0.64817-0.77231 0.40097
  13   8   4   14.96    4.52  19 0.20049 0.55118 0.70482-0.51994-0.77463 0.58545
 -10  -2 -12   17.34    5.59  20 0.16239-0.64342 0.72215-0.45706-0.76903 0.25878
 -10   2  -8    4.85    5.52  20 0.15905-0.84446 0.72361-0.19524-0.76847 0.48602
 -10   3  -8    5.11    4.12  20 0.17500-0.88694 0.71659-0.11124-0.77107 0.47565
  -9  -4 -15   -2.18    5.89  21 0.15510-0.42591 0.72532-0.61017-0.76780 0.04506
  -9   1  -7   87.71    4.34  20 0.17756-0.77665 0.71544-0.30219-0.77146 0.53880
  -9   3  -6   24.14    4.02  20 0.17244-0.85091 0.71773-0.16236-0.77066 0.58364
  -8  -4 -12   18.12    4.31  20 0.16859-0.42963 0.71943-0.66579-0.77005 0.22396
  -8  -2  -8  145.70    6.04  20 0.16322-0.57407 0.72179-0.55714-0.76917 0.47456
  -8  -1  -7   36.77    4.19  20 0.17372-0.63613 0.71716-0.48596-0.77086 0.53296
  -8   0  -6  830.51    7.27  20 0.16731-0.68075 0.72000-0.42302-0.76984 0.58869
  -8   4  -4    4.73    3.64  20 0.16602-0.83703 0.72056-0.13755-0.76963 0.68011
  -8   5  -4  140.75    4.93  20 0.17500-0.87399 0.71659-0.05824-0.77107 0.66930
  -8   6  -4  150.00    5.40  20 0.17756-0.90348 0.71544 0.01918-0.77146 0.65776
  -7  -5 -15   20.98    6.16  20 0.15831-0.23859 0.72393-0.74479-0.76835-0.00044
  -7  -5 -14   14.14    5.86  21 0.15135-0.25494 0.72693-0.75761-0.76715 0.06600
  -7  -4 -10   43.06    5.77  21 0.15760-0.38355 0.72424-0.72052-0.76823 0.32996
  -7  -3  -8  236.15    7.20  21 0.15537-0.45604 0.72520-0.66597-0.76785 0.45524
  -7   1  -4  234.83    5.32  20 0.16731-0.67331 0.72000-0.39673-0.76984 0.68561
  -7   3  -3  122.11    4.61  20 0.16987-0.75474 0.71887-0.25265-0.77025 0.73078
  -6  -5 -12  103.07    7.19  20 0.16111-0.23096 0.72271-0.80431-0.76882 0.17676
  -6  -3  -7  293.51    7.23  20 0.16159-0.40432 0.72251-0.70337-0.76890 0.49661
  -6   1  -3  932.62    7.50  20 0.17756-0.62492 0.71544-0.43177-0.77146 0.72685
  -6   6  -1  148.66    4.64  20 0.16474-0.79747 0.72113-0.07576-0.76942 0.80342
  -6   7  -1   55.48    4.34  20 0.16731-0.82835 0.72000 0.00132-0.76984 0.79304
  -6   8  -1    1.80    3.95  20 0.16474-0.85134 0.72113 0.07519-0.76942 0.78136
  -5   1  -2  148.93    4.98  20 0.17244-0.56093 0.71773-0.47428-0.77066 0.76604
  -5   5   0   24.68    5.68  21 0.15549-0.70209 0.72515-0.19720-0.76787 0.85344
  -5   6   0  286.50    5.19  20 0.17500-0.74964 0.71659-0.11112-0.77107 0.84542
  -5   9   0   78.65    4.71  20 0.17372-0.83102 0.71716 0.11672-0.77086 0.81069
  -4  -2  -4 3103.27   17.92  20 0.15919-0.33591 0.72355-0.71793-0.76850 0.63322
  -4   0  -2   31.59    5.05  20 0.17628-0.45609 0.71601-0.57789-0.77127 0.74952
  -4   3   0  195.97    5.13  20 0.17244-0.58189 0.71773-0.37212-0.77066 0.85183
  -4   6   1  511.41    6.26  20 0.17372-0.69013 0.71716-0.15218-0.77086 0.88570
  -4  10   1   42.86    4.60  20 0.17372-0.80044 0.71716 0.15323-0.77086 0.83917
  -3   6   2  148.15    6.14  21 0.15831-0.61601 0.72393-0.19898-0.76835 0.92254
  -3  11   2   40.94    6.22  20 0.16263-0.75856 0.72205 0.18495-0.76907 0.86580
  -2  -2  -3  179.94   10.19  20 0.16473-0.20138 0.72113-0.78407-0.76942 0.64548
  -2   4   2  143.49    6.55  20 0.16025-0.48008 0.72309-0.38094-0.76868 0.91732
  -2   7   3  150.81    6.55  21 0.15637-0.58336 0.72477-0.16251-0.76802 0.95048
  -2   8   3   42.17    4.02  20 0.17628-0.63099 0.71601-0.07761-0.77127 0.94240
  -2  10   3  104.88    4.76  20 0.17628-0.68653 0.71601 0.07577-0.77127 0.91937
  -2  11   3   33.89    5.89  20 0.16118-0.69881 0.72268 0.14431-0.76883 0.90555
  -1   3   2  457.31    8.20  20 0.17115-0.38103 0.71830-0.48180-0.77046 0.90164
  -1   5   3  335.41    6.26  20 0.16731-0.45649 0.72000-0.34110-0.76984 0.94699
  -1   9   4   -7.56    5.63  21 0.15510-0.57810 0.72532-0.05059-0.76780 0.96605
  -1  10   4  277.48    7.05  21 0.15537-0.60666 0.72520 0.02658-0.76785 0.95529
   0   6   4  154.78    6.92  21 0.14985-0.40838 0.72757-0.31151-0.76689 0.97175
   1  -1  -1 1063.50   13.42  20 0.17115-0.03777 0.71830-0.81352-0.77046 0.68517
   1   5   4  633.88   11.32  21 0.15831-0.30712 0.72393-0.41413-0.76835 0.95604
   1   8   5   29.38    4.56  20 0.16987-0.42516 0.71887-0.19033-0.77025 0.99246
   1  13   5   13.22    4.66  20 0.16987-0.56384 0.71887 0.19194-0.77025 0.93464
   2  -1  -1  203.25    6.31  20 0.17244 0.04284 0.71773-0.84250-0.77066 0.65663
   3  -2  -3   33.67    4.16  20 0.16731 0.20512 0.72000-0.93005-0.76984 0.50189
   4  -3  -7  114.00    4.59  20 0.16987 0.40775 0.71887-0.99386-0.77025 0.21125
   4   0   0  153.48    5.81  20 0.16474 0.16360 0.72113-0.83925-0.76942 0.65506
   5  -2  -5    8.26    5.51  21 0.15883 0.42526 0.72370-0.97204-0.76844 0.30642
   5   1   1  370.96    8.35  21 0.15888 0.20013 0.72368-0.80529-0.76845 0.68247
   6  -2  -9   67.91    6.14  21 0.15831 0.60287 0.72393-0.96083-0.76835 0.00409
   6  -2  -8   22.30    5.80  20 0.16265 0.57556 0.72204-0.96918-0.76908 0.07235
   6  -2  -7   24.81    4.19  20 0.17500 0.53924 0.71659-0.97453-0.77107 0.14398
   6  -1  -3   26.13    3.99  20 0.17756 0.41338 0.71544-0.93734-0.77146 0.40630
   6   0  -1   50.06    4.27  20 0.16731 0.34925 0.72000-0.88664-0.76984 0.52906
   6   2   2  935.57    8.03  20 0.17244 0.21777 0.71773-0.76315-0.77066 0.71284
   6   3   3  120.71    6.63  21 0.15831 0.18009 0.72393-0.70324-0.76835 0.76765
   6   4   4  489.85    6.94  20 0.16859 0.11968 0.71943-0.63285-0.77005 0.82577
   6   7   6  182.03    7.58  20 0.16364-0.00543 0.72161-0.42656-0.76924 0.92760
   7  -1  -5  195.78    5.06  20 0.17115 0.55010 0.71830-0.94997-0.77046 0.23973
   7   0  -2   37.79    3.95  20 0.16731 0.45436 0.72000-0.90572-0.76984 0.43262
   7   1   0  427.60    5.85  20 0.16987 0.37748 0.71887-0.84928-0.77025 0.55843
   8   0  -4   91.25    5.84  21 0.15891 0.59222 0.72367-0.91781-0.76845 0.26551
   8   1  -1  131.06    4.55  20 0.16987 0.48304 0.71887-0.86815-0.77025 0.46130
   9   1  -3  106.71    5.81  20 0.16058 0.62183 0.72295-0.88119-0.76873 0.29465
   9  10   7   17.69    5.36  21 0.14976 0.14815 0.72760-0.30242-0.76688 0.87427
  10   2  -2   25.53    3.94  20 0.17115 0.64241 0.71830-0.84050-0.77046 0.32501
  10   3   0  114.24    5.80  21 0.15864 0.57954 0.72379-0.79021-0.76841 0.44851
  10   4   2  134.68    4.51  20 0.17628 0.48711 0.71601-0.72682-0.77127 0.57631
  10   5   3  340.76    6.85  21 0.15734 0.45475 0.72435-0.66876-0.76819 0.63017
  10   7   5   50.34    5.91  20 0.15982 0.34958 0.72327-0.53487-0.76861 0.74400
  11   3  -2   35.36    5.59  20 0.16067 0.70651 0.72290-0.79741-0.76875 0.28299
  11   5   2  287.76    6.57  21 0.15890 0.55883 0.72367-0.68668-0.76845 0.53291
  11   9   6   42.63    4.19  20 0.17500 0.33831 0.71659-0.41620-0.77107 0.76383
  12   6   2   20.50    5.75  21 0.15703 0.61528 0.72448-0.64199-0.76813 0.49365
  12  10   6   13.84    4.01  20 0.17500 0.39258 0.71659-0.36968-0.77107 0.72407
  13   7   2   28.24    4.66  20 0.16474 0.66315 0.72113-0.59156-0.76942 0.45486
  13  10   5    1.74    5.90  21 0.15960 0.51364 0.72337-0.39532-0.76857 0.62396
 -11  -1 -12    3.71    5.80  22 0.12750-0.71622 0.73696-0.36624-0.76281 0.26788
 -11   0 -11   78.03    6.68  21 0.13343-0.77457 0.73453-0.29692-0.76393 0.32601
 -11   1 -10   22.66    6.04  22 0.13004-0.82099 0.73592-0.23265-0.76329 0.38281
 -10  -3 -14    7.25    4.38  21 0.14685-0.55078 0.72891-0.51939-0.76639 0.12945
 -10  -3 -13    0.93    5.75  22 0.12621-0.55499 0.73749-0.53693-0.76256 0.19204
 -10  -2 -11   30.29    5.87  22 0.13267-0.63626 0.73484-0.47916-0.76379 0.32011
 -10  -1 -10   28.35    3.96  21 0.14685-0.70244 0.72891-0.40725-0.76639 0.37973
 -10   0  -9   18.01    4.06  21 0.14942-0.75521 0.72782-0.33995-0.76684 0.43700
 -10   1  -8   49.75    5.59  21 0.13614-0.79416 0.73341-0.28043-0.76444 0.49206
 -10   3  -7   35.51    6.02  21 0.13365-0.86868 0.73444-0.14012-0.76398 0.53682
 -10   4  -7   26.50    4.39  21 0.14169-0.90534 0.73109-0.05963-0.76546 0.52699
  -9  -4 -14   21.47    5.83  21 0.13718-0.43276 0.73297-0.62922-0.76463 0.10990
  -9  -3 -11   44.41    4.24  21 0.14556-0.54010 0.72946-0.57987-0.76616 0.30578
  -9  -2  -9   50.91    5.73  22 0.13191-0.60073 0.73515-0.52994-0.76365 0.42803
  -9  -1  -8   -0.94    4.01  21 0.14169-0.66203 0.73109-0.46050-0.76546 0.48712
  -9   0  -7  105.05    4.67  21 0.13912-0.71020 0.73217-0.39494-0.76499 0.54306
  -9   2  -6    6.07    3.69  21 0.15199-0.80294 0.72672-0.24699-0.76729 0.59249
  -9   4  -5    7.01    5.42  21 0.13396-0.86231 0.73431-0.11407-0.76403 0.63357
  -9   5  -5   59.99    4.86  21 0.14169-0.89762 0.73109-0.03263-0.76546 0.62291
  -8  -4 -11   18.57    5.56  22 0.12626-0.40995 0.73747-0.69375-0.76256 0.28419
  -8  -3  -9  117.87    6.24  22 0.13267-0.49185 0.73484-0.63556-0.76379 0.41115
  -8   1  -5  356.02    5.66  21 0.14685-0.71155 0.72891-0.36630-0.76639 0.64244
  -8   3  -4   57.83    4.15  21 0.14685-0.79041 0.72891-0.22305-0.76639 0.68741
  -7  -5 -13   68.46    6.48  22 0.12418-0.25149 0.73831-0.77912-0.76216 0.12953
  -7   2  -3  672.44    7.59  21 0.13203-0.68943 0.73511-0.34597-0.76367 0.73606
  -7   5  -2   62.17    5.58  21 0.13581-0.79962 0.73354-0.12525-0.76438 0.77065
  -7   6  -2   83.66    4.51  21 0.14427-0.83595 0.73000-0.04524-0.76593 0.76091
  -7   7  -2   61.09    4.61  21 0.14556-0.86448 0.72946 0.03230-0.76616 0.74927
  -7   8  -2   14.34    4.41  21 0.13912-0.88482 0.73217 0.10476-0.76499 0.73707
  -6   2  -2  143.93    6.31  21 0.13617-0.63499 0.73340-0.38471-0.76444 0.77695
  -6   5  -1    1.17    3.89  21 0.14942-0.75506 0.72782-0.16001-0.76684 0.81324
  -5  -3  -6   89.85    5.21  21 0.14427-0.32783 0.73000-0.75065-0.76593 0.53357
  -4   1  -1  173.46    6.27  21 0.14298-0.47283 0.73055-0.52745-0.76569 0.80066
  -4   5   1   49.19    4.41  21 0.14556-0.63390 0.72946-0.24135-0.76616 0.89215
  -3   3   1  171.90    6.84  21 0.13357-0.48439 0.73447-0.42893-0.76396 0.88417
  -2  -5 -10   54.61    7.61  22 0.12231 0.09035 0.73907-0.95898-0.76179 0.19191
  -2   2   1  580.51    9.28  22 0.12956-0.37017 0.73612-0.53643-0.76320 0.86576
  -1  -5 -14   72.60    7.32  22 0.13386 0.25437 0.73435-0.94177-0.76401-0.10799
  -1  -5 -11  154.28    7.30  22 0.13186 0.18628 0.73518-0.97427-0.76364 0.09623
  -1   8   4    0.75    5.25  22 0.13267-0.52990 0.73484-0.13702-0.76379 0.97508
  -1  11   4   26.96    4.51  21 0.14427-0.62331 0.73000 0.09791-0.76593 0.94233
  -1  12   4   45.15    6.52  22 0.12491-0.63096 0.73802 0.16529-0.76230 0.92705
   0  -4  -7 1345.91   13.05  22 0.12308 0.15466 0.73876-0.97237-0.76195 0.32896
   2  -4 -12  168.90    7.61  22 0.13267 0.42699 0.73484-0.97591-0.76379-0.06874
   2  -4 -11   77.52    6.47  22 0.12750 0.40874 0.73696-0.98844-0.76281-0.00122
   2  -4 -10   93.71    6.26  22 0.13267 0.38000 0.73484-0.99652-0.76379 0.06826
   2  -4  -9  223.23    5.69  21 0.14942 0.33954 0.72782-0.99953-0.76684 0.13941
   2  -3  -5  433.42    6.34  21 0.14685 0.21928 0.72891-0.96531-0.76639 0.40177
   2  11   6  159.67    7.24  22 0.13130-0.41197 0.73540-0.01662-0.76353 0.99094
   2  12   6   65.87    6.73  22 0.12800-0.43563 0.73676 0.05826-0.76290 0.97820
   3  -3  -6  205.49    5.48  21 0.14298 0.32918 0.73055-0.98643-0.76569 0.30384
   4  -3 -11  112.48    6.76  22 0.13310 0.53896 0.73467-0.96858-0.76387-0.06869
   4  -3 -10   25.65    5.69  22 0.12928 0.51929 0.73624-0.98069-0.76315-0.00040
   4  -3  -9   27.93    5.53  22 0.13267 0.49248 0.73484-0.98896-0.76379 0.06781
   4  -3  -8   21.44    3.82  21 0.14685 0.45471 0.72891-0.99372-0.76639 0.13936
   4  -2  -4   54.36    4.73  21 0.14556 0.33317 0.72946-0.95892-0.76616 0.40136
   4   4   4  639.99   11.70  22 0.13002-0.00627 0.73593-0.59059-0.76329 0.87666
   5   4   4  305.03    6.92  21 0.14169 0.06408 0.73109-0.61511-0.76546 0.85015
   6  -1  -4   12.03    5.55  21 0.13337 0.48109 0.73455-0.94630-0.76392 0.33113
   7  -1  -8   -3.30    5.97  22 0.13138 0.66154 0.73537-0.93646-0.76355 0.02762
   7  -1  -7    6.50    5.56  21 0.13621 0.63220 0.73338-0.94387-0.76445 0.09753
   7  -1  -6   19.19    4.03  21 0.14942 0.59527 0.72782-0.94851-0.76684 0.16829
   8   0  -5   73.80    4.37  21 0.13912 0.63711 0.73217-0.91735-0.76499 0.19440
   8   3   2  362.46    5.78  21 0.15199 0.37456 0.72672-0.75436-0.76729 0.64104
   8   4   3   10.12    5.57  21 0.13356 0.34095 0.73447-0.69774-0.76396 0.69451
   8   5   4  315.48    7.14  22 0.13072 0.29331 0.73564-0.63115-0.76342 0.75114
   8   6   5  980.81    8.52  21 0.15071 0.22251 0.72727-0.55736-0.76707 0.81173
   9   1  -4   12.23    5.39  21 0.13496 0.67019 0.73389-0.88107-0.76422 0.22074
   9   2  -1  209.61    6.17  21 0.13580 0.57132 0.73355-0.83540-0.76438 0.41520
   9   3   1   29.11    4.22  21 0.14427 0.48815 0.73000-0.77727-0.76593 0.54329
   9   8   6  112.20    4.79  21 0.14556 0.23100 0.72946-0.44661-0.76616 0.82760
  10   2  -3    5.74    3.83  21 0.14556 0.69200 0.72946-0.84122-0.76616 0.25173
  10   6   4   14.99    3.80  21 0.15199 0.40826 0.72672-0.60553-0.76729 0.68705
  10  11   7   68.91    6.26  22 0.13070 0.22195 0.73565-0.26417-0.76342 0.83040
  11   3  -3    7.86    4.24  21 0.14169 0.74996 0.73109-0.79700-0.76546 0.21106
  11   4   0   72.41    4.47  21 0.14685 0.64569 0.72891-0.74842-0.76639 0.40636
  11   6   3   79.05    4.29  21 0.14298 0.52365 0.73055-0.62852-0.76569 0.58776
  11   7   4  220.15    6.60  21 0.13675 0.47837 0.73315-0.56452-0.76455 0.64316
  11   8   5    5.71    3.83  21 0.14813 0.41708 0.72837-0.49592-0.76661 0.70226
  11  12   7   30.87    6.09  22 0.13364 0.27341 0.73444-0.21611-0.76397 0.79031
  12   5   0    8.44    4.06  21 0.14685 0.70014 0.72891-0.70163-0.76639 0.36670
  12   7   3   72.79    4.58  21 0.14169 0.57941 0.73109-0.58236-0.76546 0.54765
  12   8   4   50.25    5.91  21 0.13631 0.53295 0.73333-0.51778-0.76447 0.60292
  12   9   5   11.62    3.92  21 0.14813 0.46995 0.72837-0.44735-0.76661 0.66330
  12  11   6   -0.57    5.91  22 0.12879 0.41178 0.73643-0.31427-0.76305 0.70412
  13   8   3   15.70    4.22  21 0.15199 0.62415 0.72672-0.53208-0.76729 0.50990
  13   9   4   16.26    4.28  21 0.14942 0.57450 0.72782-0.46681-0.76684 0.56665
 -11  -2 -13    3.33    5.93  22 0.10673-0.64419 0.74537-0.44032-0.75852 0.20714
 -11   0 -10   11.45    5.57  23 0.10384-0.76709 0.74650-0.31890-0.75792 0.38868
 -10  -1  -9    6.39    5.16  22 0.10673-0.68355 0.74537-0.43534-0.75852 0.44033
 -10   0  -8   84.18    5.81  23 0.10357-0.73359 0.74661-0.36911-0.75786 0.49636
 -10   2  -7    6.86    4.11  22 0.11578-0.82451 0.74180-0.22265-0.76038 0.54433
  -9  -4 -13   17.21    4.04  22 0.11708-0.43630 0.74128-0.64682-0.76064 0.17406
  -9  -3 -10   34.59    5.60  23 0.10221-0.51979 0.74713-0.60721-0.75758 0.36416
  -9   1  -6   36.19    3.83  22 0.12095-0.74421 0.73972-0.33658-0.76141 0.59697
  -9   3  -5    5.95    3.59  22 0.11837-0.82031 0.74076-0.19533-0.76089 0.64219
  -8  -1  -6   19.58    6.09  23 0.10459-0.58996 0.74621-0.52505-0.75808 0.58780
  -8   2  -4  111.19    4.48  22 0.11708-0.73289 0.74128-0.31216-0.76064 0.69289
  -8   5  -3   29.09    4.12  22 0.11320-0.83591 0.74282-0.09427-0.75985 0.72733
  -8   6  -3   41.63    4.40  22 0.11966-0.86921 0.74024-0.01550-0.76115 0.71608
  -7  -2  -6   35.30    5.91  23 0.10431-0.47973 0.74632-0.63136-0.75802 0.57017
  -7  -1  -5  145.11    4.81  22 0.11320-0.53966 0.74282-0.56249-0.75985 0.62956
  -7   0  -4   11.61    5.87  23 0.10592-0.58311 0.74569-0.49883-0.75836 0.68464
  -7   4  -2  210.00    4.92  22 0.11837-0.75422 0.74076-0.20854-0.76089 0.77808
  -6  -5 -11   16.13    7.03  23 0.08895-0.18169 0.75221-0.84375-0.75470 0.23121
  -6  -1  -4  790.10    8.34  22 0.10750-0.47559 0.74507-0.60430-0.75868 0.66829
  -6   4  -1   91.08    4.41  22 0.12612-0.70386 0.73763-0.24537-0.76242 0.81960
  -5   2  -1  126.61    4.65  22 0.12612-0.56655 0.73763-0.42867-0.76242 0.81460
  -5   4   0    5.00    4.18  22 0.12095-0.63936 0.73972-0.28925-0.76141 0.85926
  -4  -4  -7   39.66    7.80  23 0.09368-0.14468 0.75041-0.86577-0.75574 0.43744
  -3   5   2   61.72    4.66  22 0.11708-0.54734 0.74128-0.29258-0.76064 0.92578
  -2  -5 -15   29.41    8.04  23 0.08465 0.24563 0.75382-0.92149-0.75375-0.15790
  -2   6   3  142.12    5.06  22 0.11708-0.51641 0.74128-0.25622-0.76064 0.95449
  -1  -5 -13   10.87    5.77  22 0.11149 0.25280 0.74350-0.96080-0.75950-0.04338
  -1  -5 -12   48.90    6.12  22 0.11094 0.23051 0.74372-0.97163-0.75939 0.02329
   0   1   1  341.18   13.99  22 0.11490-0.16406 0.74215-0.67757-0.76020 0.81651
   0  10   5  205.15    6.96  23 0.10400-0.49714 0.74644-0.03471-0.75795 0.98536
   0  11   5  179.99    7.14  23 0.10387-0.52430 0.74649 0.04150-0.75792 0.97368
   1  -4  -8   59.99    5.83  22 0.11348 0.26983 0.74271-0.99460-0.75991 0.22909
   2  -2  -3 2007.58   12.81  22 0.11708 0.17380 0.74128-0.92170-0.76064 0.52187
   2  10   6   13.78    5.54  22 0.11154-0.36475 0.74348-0.10171-0.75952 0.99880
   2  13   6   39.92    6.67  23 0.10462-0.43996 0.74620 0.12446-0.75808 0.96224
   3  -3  -7   22.35    5.55  23 0.10025 0.39537 0.74789-0.99330-0.75716 0.22748
   3   0   0 1101.97    9.91  22 0.12354 0.12249 0.73868-0.82694-0.76191 0.67659
   4  -1  -2   33.72    4.29  22 0.12612 0.27683 0.73763-0.91120-0.76242 0.52351
   4   1   1  656.69    7.97  22 0.11320 0.16380 0.74282-0.79489-0.75985 0.70280
   5  -2  -7  413.25    7.19  23 0.10177 0.53046 0.74730-0.97541-0.75748 0.15829
   5  -2  -6  186.07    5.15  22 0.12483 0.48330 0.73816-0.97611-0.76217 0.23163
   5  -1  -3   22.98    4.00  22 0.11449 0.39503 0.74231-0.93487-0.76012 0.42382
   5   0  -1  174.05    6.46  22 0.10748 0.32656 0.74508-0.88177-0.75868 0.54744
   5   2   2   77.32    5.30  22 0.12612 0.18106 0.73763-0.75303-0.76242 0.73356
   5   3   3  717.04    8.61  22 0.11708 0.13939 0.74128-0.69096-0.76064 0.78875
   6   0  -2   48.28    6.07  23 0.10296 0.43637 0.74684-0.90341-0.75773 0.45031
   6   1   0  950.61    8.46  22 0.10851 0.35629 0.74467-0.84482-0.75889 0.57585
   6  10   7  551.55   15.03  24 0.07899-0.02727 0.75592-0.24218-0.75246 0.94544
   7   0  -3  101.81    4.46  22 0.12354 0.52231 0.73868-0.91428-0.76191 0.35719
   7   1  -1   25.41    5.88  23 0.10543 0.46511 0.74588-0.86598-0.75825 0.47891
   7   2   1  306.67    5.51  22 0.12483 0.37094 0.73816-0.80204-0.76217 0.60767
   7   6   5  110.79    6.43  23 0.10368 0.18718 0.74656-0.54700-0.75789 0.83117
   8   0  -7    5.13    4.29  22 0.11578 0.70743 0.74180-0.90650-0.76038 0.05303
   8   0  -6   71.09    4.60  22 0.12354 0.67533 0.73868-0.91365-0.76191 0.12299
   8   1  -2   43.59    3.93  22 0.12483 0.55096 0.73816-0.87728-0.76217 0.38591
   8   2   0    5.57    4.01  22 0.11837 0.48131 0.74076-0.82379-0.76089 0.51047
   8   8   6   -1.37    5.49  23 0.10284 0.19132 0.74689-0.43475-0.75771 0.84954
   8  10   7    2.84    5.48  22 0.11158 0.10363 0.74347-0.28846-0.75952 0.89516
   9   1  -6   51.39    6.31  22 0.10893 0.74378 0.74451-0.87151-0.75898 0.07962
   9   1  -5   13.82    3.90  22 0.12095 0.70841 0.73972-0.87855-0.76141 0.15153
   9   4   2  280.02    5.11  22 0.11320 0.46790 0.74282-0.72356-0.75985 0.59381
   9   7   5  695.82    8.51  23 0.10585 0.32190 0.74572-0.52872-0.75834 0.76302
  10   2  -5   35.09    4.56  22 0.11578 0.76894 0.74180-0.83418-0.76038 0.11013
  10   2  -4   18.52    4.19  22 0.12612 0.73379 0.73763-0.83897-0.76242 0.18025
  10   3  -1  130.09    4.56  22 0.11966 0.64218 0.74024-0.79630-0.76115 0.37267
  10   4   1   34.12    3.94  22 0.12095 0.56582 0.73972-0.73960-0.76141 0.49844
  10   9   6   11.46    3.81  22 0.12095 0.30890 0.73972-0.41002-0.76141 0.78358
  11   4  -1   71.32    4.25  22 0.11449 0.70179 0.74231-0.75181-0.76012 0.33153
  11   5   1    7.60    3.90  22 0.11320 0.62895 0.74282-0.69626-0.75985 0.45623
  11  10   6  266.33    6.33  22 0.11837 0.36751 0.74076-0.36488-0.76089 0.74262
  11  13   7    9.93    6.44  23 0.10334 0.27653 0.74669-0.15226-0.75781 0.77383
  12   5  -1   45.21    4.49  22 0.11966 0.75087 0.74024-0.70354-0.76115 0.29296
  12   6   1   24.54    4.20  22 0.11578 0.67989 0.74180-0.64889-0.76038 0.41718
  13   8   2    4.87    5.91  23 0.10673 0.69189 0.74537-0.53795-0.75852 0.43048
  13  10   4    8.99    6.01  23 0.10284 0.59427 0.74689-0.40954-0.75771 0.54557
 -11  -2 -12    4.74    5.84  24 0.08080-0.64219 0.75533-0.46091-0.75281 0.26877
 -11  -1 -11    6.46    4.29  23 0.09895-0.71075 0.74847-0.38859-0.75682 0.33018
 -11   1  -9    9.70    4.14  23 0.09507-0.80957 0.74996-0.25671-0.75598 0.44270
 -11   2  -8    0.92    5.78  24 0.07691-0.84230 0.75676-0.19819-0.75192 0.49605
 -10  -3 -12   -1.06    4.01  23 0.09895-0.55050 0.74847-0.55914-0.75682 0.25570
 -10  -2 -10    6.04    3.74  23 0.09377-0.61980 0.75045-0.50629-0.75570 0.38037
 -10   1  -7   67.87    4.44  23 0.08988-0.77137 0.75193-0.30806-0.75485 0.55003
 -10   3  -6   46.82    4.14  23 0.08729-0.84680 0.75291-0.16622-0.75427 0.59473
 -10   4  -6    6.99    4.14  23 0.09766-0.88513 0.74897-0.08691-0.75654 0.58605
  -9  -4 -12   25.62    5.61  23 0.08381-0.42663 0.75421-0.67088-0.75349 0.23612
  -9  -2  -8    4.33    5.33  24 0.07561-0.56749 0.75724-0.56299-0.75162 0.48534
  -9  -1  -7   -4.96    5.50  24 0.08275-0.62748 0.75460-0.49391-0.75325 0.54364
  -9   0  -6  180.10    6.25  24 0.07976-0.67445 0.75571-0.42804-0.75257 0.59867
  -9   2  -5    4.52    3.91  23 0.09507-0.76813 0.74996-0.28175-0.75598 0.64843
  -9   4  -4    4.94    5.64  24 0.07691-0.82952 0.75676-0.14555-0.75192 0.69021
  -9   5  -4    8.41    4.11  23 0.08729-0.86677 0.75291-0.06577-0.75427 0.68129
  -8  -5 -15   13.66    5.88  24 0.08139-0.24340 0.75511-0.74598-0.75294 0.01193
  -8  -5 -14   18.76    5.96  24 0.07323-0.25858 0.75811-0.75893-0.75107 0.07845
  -8  -2  -7   61.28    4.32  23 0.09507-0.52920 0.74996-0.59518-0.75598 0.52910
  -8   0  -5  309.47    5.53  23 0.09507-0.63208 0.74996-0.46337-0.75598 0.64346
  -8   3  -3  360.73    6.67  24 0.07744-0.74444 0.75657-0.26090-0.75204 0.74137
  -8   4  -3   43.78    3.97  23 0.10025-0.79526 0.74797-0.17572-0.75710 0.73518
  -7  -5 -12   44.65    6.09  24 0.07923-0.23008 0.75591-0.80713-0.75245 0.18851
  -7  -4  -9  102.79    6.39  23 0.08080-0.33061 0.75533-0.76184-0.75281 0.38336
  -7   1  -3   29.53    6.04  23 0.08080-0.61074 0.75533-0.44185-0.75281 0.73631
  -7   3  -2  178.61    4.96  23 0.08729-0.69597 0.75291-0.29758-0.75427 0.78391
  -7   7  -1   50.45    5.83  24 0.07748-0.81927 0.75655-0.00547-0.75205 0.80292
  -6  -4  -8  376.63    8.34  24 0.07273-0.26347 0.75829-0.80432-0.75095 0.42086
  -6  -2  -5   -1.65    4.29  23 0.09377-0.41059 0.75045-0.67567-0.75570 0.60873
  -6   0  -3  321.72    5.51  23 0.09766-0.51737 0.74897-0.54208-0.75654 0.72355
  -6   3  -1   23.99    4.35  23 0.08729-0.63703 0.75291-0.33792-0.75427 0.82355
  -6   6   0   42.21    5.57  24 0.07983-0.73655 0.75569-0.12044-0.75259 0.85530
  -6   7   0   21.26    4.14  23 0.08858-0.77278 0.75242-0.04136-0.75456 0.84599
  -6   8   0   10.09    4.10  23 0.08858-0.80018 0.75242 0.03372-0.75456 0.83475
  -5  -1  -3  553.56    8.88  24 0.07758-0.38682 0.75652-0.65536-0.75207 0.70157
  -5   6   1  168.05    6.23  24 0.07726-0.67515 0.75663-0.16154-0.75200 0.89442
  -5   7   1   -0.26    3.94  23 0.09118-0.71706 0.75144-0.08072-0.75513 0.88654
  -5   8   1    7.53    3.96  23 0.09636-0.75024 0.74946-0.00131-0.75626 0.87567
  -5   9   1   69.07    4.79  23 0.09247-0.77298 0.75095 0.07292-0.75542 0.86379
  -4   2   0 1448.02    9.59  23 0.09507-0.47650 0.74996-0.48023-0.75598 0.84756
  -4   4   1   10.30    4.21  23 0.10025-0.56172 0.74797-0.33577-0.75710 0.89407
  -4   7   2   24.62    5.49  23 0.08080-0.64807 0.75533-0.12569-0.75281 0.92428
  -4   8   2    8.96    3.84  23 0.09247-0.68666 0.75095-0.04556-0.75542 0.91543
  -4   9   2  239.88    5.79  23 0.09377-0.71624 0.75045 0.03421-0.75570 0.90349
  -4  10   2  102.48    6.63  23 0.08369-0.73428 0.75425 0.10617-0.75347 0.89075
  -3  -5 -10    3.98    9.15  25 0.04087 0.08911 0.76949-0.95944-0.74313 0.20313
  -3   0  -1  589.70    8.27  23 0.10154-0.32169 0.74747-0.64972-0.75737 0.77517
  -3   9   3  148.62    6.34  24 0.08080-0.64527 0.75533-0.01033-0.75281 0.94074
  -3  10   3  194.01    6.94  24 0.07777-0.66926 0.75645 0.06421-0.75212 0.92834
  -1   7   4  277.05    5.68  23 0.09636-0.46516 0.74946-0.22760-0.75626 0.97876
   0   9   5    7.36    5.61  23 0.08729-0.45278 0.75291-0.11849-0.75427 0.99329
   0  12   5    8.49    5.75  24 0.08425-0.53342 0.75404 0.11073-0.75359 0.96006
   1  -4  -9  477.78    8.22  24 0.07612 0.33090 0.75705-0.99948-0.75174 0.15315
   1   7   5   18.96    6.33  23 0.08336-0.31115 0.75438-0.30261-0.75339 0.98698
   2   0   0 4617.74   23.52  23 0.08157 0.08226 0.75504-0.81380-0.75298 0.69592
   3  -2  -4    5.52    5.97  24 0.07821 0.31768 0.75629-0.95571-0.75222 0.41605
   3   8   6   92.77   10.40  25 0.04730-0.16300 0.76729-0.30771-0.74477 0.97791
   4  -2  -5  158.09    4.77  23 0.08988 0.41273 0.75193-0.97074-0.75485 0.32097
   4   2   2  805.82   10.47  24 0.07889 0.14698 0.75603-0.74244-0.75237 0.75175
   4   3   3  332.96    9.38  24 0.07522 0.09967 0.75738-0.67795-0.75153 0.80771
   4  12   7  143.59   10.63  24 0.06547-0.23382 0.76092-0.03500-0.74923 0.97661
   4  13   7   16.03    7.48  24 0.06365-0.25943 0.76157 0.04030-0.74880 0.96482
   5  -2 -10   45.23    5.85  24 0.08199 0.62075 0.75488-0.95152-0.75308-0.05114
   5  -2  -9    6.82    5.62  24 0.08080 0.59914 0.75533-0.96240-0.75281 0.01753
   5  -2  -8   -0.99    5.32  24 0.08080 0.57233 0.75533-0.96959-0.75281 0.08511
   6  -1  -5    3.59    3.99  23 0.10025 0.53892 0.74797-0.94994-0.75710 0.25571
   7   0  -4   58.01    4.20  23 0.08729 0.58265 0.75291-0.91754-0.75427 0.27967
   7   3   2  328.98    5.34  23 0.09247 0.35219 0.75095-0.74934-0.75542 0.65792
   7   5   4   64.90    6.13  24 0.07619 0.26602 0.75703-0.62411-0.75175 0.76833
   7  10   7   17.65    5.87  23 0.08324 0.05011 0.75442-0.27001-0.75336 0.91760
   8   1  -3   11.76    3.61  23 0.08988 0.61100 0.75193-0.88103-0.75485 0.30979
   8   3   1   19.61    5.87  24 0.07691 0.47362 0.75676-0.77437-0.75192 0.55713
   9   2  -2   22.98    3.92  23 0.10025 0.63137 0.74797-0.84019-0.75710 0.34004
   9   3   0    9.18    4.01  23 0.08988 0.56641 0.75193-0.78856-0.75485 0.46344
   9   5   3  678.11    6.91  23 0.09507 0.43506 0.74996-0.66507-0.75598 0.64671
   9   6   4  247.86    5.36  23 0.09118 0.38764 0.75144-0.60068-0.75513 0.70287
   9  11   7  171.39    6.98  24 0.08192 0.18841 0.75491-0.25318-0.75306 0.84854
  10   3  -2   21.11    3.80  23 0.08988 0.69567 0.75193-0.79821-0.75485 0.29864
  10   4   0   40.44    5.52  24 0.07576 0.63476 0.75718-0.74708-0.75165 0.42008
  10   5   2  347.56    5.62  23 0.09247 0.54324 0.75095-0.68463-0.75542 0.54863
  10   6   3   -0.63    5.62  23 0.08080 0.50508 0.75533-0.62632-0.75281 0.60465
  10   8   5    6.86    5.39  23 0.08599 0.39622 0.75339-0.49040-0.75398 0.71829
  10  12   7   28.41    6.19  24 0.08135 0.24345 0.75512-0.20686-0.75294 0.80815
  11   4  -2   27.51    4.18  23 0.08988 0.75008 0.75193-0.75129-0.75485 0.25860
  11   6   2  288.68    5.36  23 0.08729 0.60288 0.75291-0.63995-0.75427 0.50756
  11   9   5    7.76    5.42  23 0.08283 0.45275 0.75457-0.44331-0.75327 0.67762
  12   6   0   10.73    5.72  24 0.08247 0.73604 0.75471-0.65079-0.75319 0.34205
  12   7   2   27.72    4.30  23 0.09507 0.65012 0.74996-0.59132-0.75598 0.47010
  12   8   3   18.88    5.68  23 0.08162 0.61113 0.75502-0.53038-0.75300 0.52400
  12   9   4   29.45    5.87  23 0.08146 0.56068 0.75508-0.46394-0.75296 0.58034
  12  10   5    0.69    3.95  23 0.09636 0.49453 0.74946-0.39226-0.75626 0.64109
  12  12   6   20.70    4.68  23 0.08988 0.42250 0.75193-0.25299-0.75485 0.68519
  13   9   3   -0.62    4.23  23 0.10025 0.64810 0.74797-0.47627-0.75710 0.48752
 -11  -2 -11   80.88    6.38  25 0.05252-0.63695 0.76550-0.48017-0.74618 0.32987
 -11  -1 -10   17.06    4.34  24 0.06383-0.70075 0.76151-0.41086-0.74895 0.39175
 -11   0  -9    9.44    4.11  24 0.06383-0.75180 0.76151-0.34525-0.74895 0.44765
 -11   1  -8    7.49    5.60  25 0.05386-0.79221 0.76503-0.28283-0.74652 0.50277
 -10  -4 -14   10.77    6.04  24 0.06123-0.43858 0.76244-0.62838-0.74832 0.12255
 -10  -3 -11    4.14    3.94  24 0.06253-0.53842 0.76198-0.58333-0.74864 0.31617
 -10  -1  -8    2.19    5.46  25 0.05473-0.65687 0.76473-0.46599-0.74673 0.49843
 -10   0  -7  114.00    5.91  25 0.05373-0.70669 0.76507-0.39808-0.74648 0.55274
 -10   2  -6   -3.53    3.84  24 0.06642-0.79773 0.76058-0.25267-0.74957 0.60242
  -9   1  -5   53.55    4.19  24 0.05863-0.70534 0.76336-0.37100-0.74769 0.65205
  -9   3  -4   32.62    5.48  24 0.05769-0.78347 0.76369-0.22885-0.74746 0.69746
  -8  -5 -13   97.13    6.73  25 0.04828-0.25724 0.76697-0.77829-0.74512 0.14123
  -8  -4 -10  179.30    5.32  24 0.06902-0.37709 0.75965-0.72634-0.75019 0.34068
  -8  -3  -8   29.13    4.22  24 0.06512-0.44741 0.76105-0.67256-0.74926 0.46537
  -8   1  -4   59.16    4.44  24 0.07422-0.66213 0.75776-0.40545-0.75141 0.69605
  -8   6  -2  124.47    6.27  24 0.05546-0.82898 0.76447-0.04997-0.74691 0.77020
  -8   7  -2   43.40    6.32  24 0.05578-0.85652 0.76436 0.02496-0.74699 0.75993
  -7  -3  -7   53.63    4.80  24 0.06772-0.39202 0.76012-0.71131-0.74988 0.50639
  -7   5  -1   91.84    5.97  24 0.05780-0.74541 0.76365-0.16576-0.74749 0.82247
  -7   6  -1  104.29    4.56  24 0.07162-0.78681 0.75871-0.08379-0.75080 0.81399
  -7   8  -1    9.47    3.97  24 0.07422-0.84359 0.75776 0.06908-0.75141 0.79071
  -6  -3  -6   10.70    5.75  25 0.04823-0.31550 0.76698-0.75695-0.74511 0.54173
  -6   1  -2 1016.21    7.73  24 0.07162-0.54260 0.75871-0.48606-0.75080 0.77488
  -6   5   0   19.43    3.92  24 0.05993-0.68855 0.76290-0.20519-0.74801 0.86301
  -5  -5 -10   55.34    7.83  25 0.04890-0.08275 0.76675-0.89812-0.74528 0.26126
  -5  -2  -4    2.36    6.61  24 0.05473-0.31287 0.76473-0.72930-0.74673 0.64040
  -5   0  -2 1129.51    8.85  24 0.06902-0.42982 0.75965-0.59309-0.75019 0.75720
  -5   3   0    6.32    3.93  24 0.07162-0.56401 0.75871-0.38263-0.75080 0.85980
  -4  -3  -5  919.04   11.48  24 0.06642-0.19172 0.76058-0.82051-0.74957 0.55700
  -4   6   2  555.26    7.53  24 0.05662-0.59693 0.76406-0.20937-0.74720 0.93063
  -3   1   0  554.70    7.75  24 0.07162-0.34294 0.75871-0.59545-0.75080 0.82554
  -3   4   2  778.78    8.84  25 0.05275-0.45467 0.76542-0.39318-0.74624 0.92314
  -3   7   3  183.13    6.42  25 0.05381-0.56299 0.76505-0.17322-0.74650 0.95732
  -3   8   3   13.73    4.11  24 0.07292-0.60907 0.75824-0.09121-0.75111 0.95115
  -3  11   3    3.40    4.12  24 0.06383-0.68298 0.76151 0.13451-0.74895 0.91438
  -2  -5 -14   83.04    8.67  25 0.04430 0.26347 0.76833-0.94666-0.74411-0.09951
  -2  -5 -11   30.01    7.15  25 0.04981 0.18651 0.76644-0.97582-0.74551 0.10686
  -2   5   3  469.72    7.49  25 0.05392-0.42531 0.76501-0.35630-0.74653 0.95179
  -2   9   4   36.98    5.64  25 0.04872-0.55518 0.76681-0.06231-0.74523 0.97295
  -2  10   4  144.05    6.45  25 0.05385-0.58728 0.76503 0.01616-0.74651 0.96207
  -1  -4  -7  967.03   12.95  25 0.05473 0.14054 0.76473-0.96839-0.74673 0.34229
  -1   4   3 2241.21   14.82  25 0.05170-0.31291 0.76578-0.46330-0.74598 0.93365
   0   8   5   26.78    5.61  25 0.04885-0.38674 0.76677-0.20796-0.74526 0.99533
   1  -4 -13   49.72    6.45  24 0.06150 0.43970 0.76234-0.96226-0.74839-0.12378
   1  -4 -12  125.05    7.06  25 0.04879 0.43004 0.76679-0.97804-0.74525-0.05900
   1  -4 -10   44.17    5.60  25 0.05261 0.37821 0.76546-0.99739-0.74621 0.07930
   2   9   6   11.01    5.78  24 0.05540-0.28108 0.76449-0.19847-0.74690 0.99726
   3  -3 -11    8.96    5.67  25 0.05201 0.53929 0.76567-0.97036-0.74606-0.05714
   3  -3 -10    3.31    5.35  25 0.04823 0.51935 0.76698-0.98165-0.74511 0.01111
   3  -3  -9   10.61    5.61  25 0.05346 0.48896 0.76517-0.98969-0.74642 0.07950
   3  -3  -8   41.11    4.05  24 0.07032 0.44907 0.75918-0.99385-0.75050 0.15142
   3  -1  -2 1066.93    9.22  24 0.06123 0.25991 0.76244-0.90616-0.74832 0.53742
   3   1   1   -0.45    5.07  24 0.06123 0.13353 0.76244-0.78473-0.74832 0.71938
   4  -2  -6   92.02    5.88  25 0.04953 0.47657 0.76653-0.97527-0.74544 0.24361
   5  -1  -4   34.22    4.36  24 0.06123 0.47194 0.76244-0.94491-0.74832 0.34300
   6  -1  -9   15.20    5.83  25 0.05083 0.68364 0.76608-0.92664-0.74576-0.02922
   6  -1  -8   -2.75    5.44  25 0.05278 0.65870 0.76541-0.93709-0.74625 0.03841
   6  -1  -7   56.96    5.50  24 0.05732 0.62868 0.76382-0.94391-0.74737 0.10818
   6  -1  -6  418.92    6.08  24 0.07422 0.58832 0.75776-0.94883-0.75141 0.18056
   6   2   1 1123.86    8.37  24 0.06123 0.35260 0.76244-0.79731-0.74832 0.62229
   6   6   5   66.89    6.40  25 0.05473 0.15430 0.76473-0.53598-0.74673 0.84822
   7   0  -5  122.15    4.49  24 0.06123 0.63201 0.76244-0.91662-0.74832 0.20545
   7   1  -2  247.09    6.42  25 0.05241 0.54189 0.76554-0.87509-0.74616 0.39805
   7   4   3   81.30    4.62  24 0.07292 0.32013 0.75824-0.69051-0.75111 0.71007
   7   8   6  172.90    6.57  25 0.04835 0.16381 0.76694-0.42495-0.74514 0.86375
   8   1  -4   33.49    3.97  24 0.06123 0.66189 0.76244-0.88073-0.74832 0.23520
   8   2  -1  414.42    5.65  24 0.06642 0.55908 0.76058-0.83376-0.74957 0.42941
   9   2  -4   87.97    5.77  25 0.05093 0.72774 0.76605-0.83822-0.74579 0.19304
   9   2  -3    4.34    3.78  24 0.07162 0.68379 0.75871-0.84060-0.75080 0.26538
   9   4   1   33.06    5.74  25 0.05180 0.55354 0.76575-0.73702-0.74600 0.51159
   9   9   6    8.42    3.75  24 0.06383 0.28365 0.76151-0.40115-0.74895 0.79953
  10   3  -4   67.37    6.14  25 0.05103 0.78236 0.76601-0.79162-0.74581 0.15333
  10   3  -3  105.41    4.59  24 0.06642 0.74282 0.76058-0.79640-0.74957 0.22439
  10   7   4    6.56    3.85  24 0.07292 0.45858 0.75824-0.56103-0.75111 0.65972
  10  10   6  214.39    6.81  25 0.05536 0.34751 0.76451-0.35777-0.74689 0.75638
  10  13   7    1.13    5.96  25 0.04433 0.25184 0.76832-0.14427-0.74412 0.78841
  11   4  -3    1.98    4.00  24 0.07162 0.79236 0.75871-0.74804-0.75080 0.18539
  11   5   0   10.50    3.80  24 0.07422 0.68979 0.75776-0.69953-0.75141 0.38115
  11   7   3    5.77    4.05  24 0.07292 0.56579 0.75824-0.57898-0.75111 0.56150
  11   8   4  137.05    4.87  24 0.07032 0.51718 0.75918-0.51399-0.75050 0.61742
  11  11   6   50.96    4.45  24 0.06642 0.39144 0.76058-0.30776-0.74957 0.71914
  12   6  -1    7.18    5.46  24 0.05863 0.78484 0.76336-0.65010-0.74769 0.26774
  12   7   1   20.05    5.83  25 0.05473 0.71270 0.76473-0.59548-0.74673 0.39223
  12  11   5  107.05    6.82  25 0.05125 0.51176 0.76594-0.33246-0.74587 0.61938
 -11  -3 -13   20.80    4.41  25 0.04821-0.55746 0.76702-0.53846-0.74522 0.20482
 -11  -1  -9   -8.83    5.21  26 0.02675-0.68531 0.77423-0.43373-0.73964 0.44962
 -11   2  -7    3.28    5.46  25 0.03260-0.82291 0.77230-0.22398-0.74119 0.55376
 -10  -4 -13   31.94    4.62  25 0.04041-0.44083 0.76968-0.64614-0.74323 0.18518
 -10  -2  -9   54.97    4.47  25 0.04821-0.59892 0.76702-0.53244-0.74522 0.43804
 -10   1  -6    6.69    3.83  25 0.03781-0.74047 0.77056-0.33959-0.74256 0.60666
 -10   3  -5   17.57    4.13  25 0.03390-0.81712 0.77187-0.19753-0.74154 0.65055
 -10   4  -5    3.28    3.93  25 0.04821-0.85818 0.76702-0.11743-0.74522 0.64412
  -9  -5 -15    7.09    6.04  25 0.02318-0.26587 0.77539-0.73589-0.73868 0.02784
  -9  -4 -11    0.55    4.05  25 0.04431-0.40912 0.76836-0.69631-0.74423 0.29509
  -9  -3  -9    6.36    3.81  25 0.04821-0.48921 0.76702-0.63843-0.74522 0.42090
  -9   2  -4   54.16    5.54  25 0.02963-0.72747 0.77328-0.31534-0.74041 0.70214
  -9   5  -3   46.61    5.99  26 0.02788-0.83166 0.77386-0.09645-0.73994 0.73499
  -8  -1  -5   57.62    6.20  26 0.02767-0.53629 0.77393-0.56335-0.73988 0.63796
  -8   2  -3  424.90    5.82  25 0.04301-0.68234 0.76880-0.34991-0.74390 0.74488
  -8   4  -2   26.95    5.46  25 0.02935-0.74703 0.77337-0.21254-0.74033 0.78669
  -8   5  -2    7.41    3.76  25 0.04821-0.79288 0.76702-0.12934-0.74522 0.77938
  -7  -5 -11   -0.21    5.29  26 0.01829-0.19164 0.77697-0.83982-0.73734 0.24322
  -7   2  -2   78.64    4.39  25 0.04561-0.62636 0.76792-0.38873-0.74456 0.78539
  -7   4  -1   31.97    3.99  25 0.03521-0.69405 0.77143-0.25074-0.74188 0.82830
  -6   2  -1   30.80    4.29  25 0.03260-0.55494 0.77230-0.43383-0.74119 0.82242
  -6   4   0   93.74    5.85  26 0.02932-0.63071 0.77338-0.29189-0.74032 0.86623
  -5   1  -1  377.28    5.96  25 0.04301-0.45518 0.76880-0.53609-0.74390 0.80783
  -5   5   1  206.19    5.01  25 0.04951-0.62019 0.76658-0.24811-0.74555 0.89977
  -4   3   1    0.81    5.59  25 0.03390-0.46712 0.77187-0.43655-0.74154 0.88986
  -3  -2  -3   10.89    7.26  26 0.02723-0.14548 0.77407-0.80738-0.73977 0.64427
  -2  -5 -13   13.04    5.75  26 0.02499 0.25891 0.77480-0.96400-0.73916-0.03616
  -2  -5 -12    1.52    6.79  26 0.01468 0.24403 0.77812-0.97584-0.73635 0.03006
  -2   3   2   24.72    5.07  25 0.04691-0.33908 0.76747-0.50237-0.74489 0.90439
  -2   8   4   38.05    5.60  25 0.03039-0.50932 0.77303-0.14544-0.74061 0.98016
  -2  11   4    6.50    4.12  25 0.04561-0.60652 0.76792 0.08786-0.74456 0.94895
  -1   6   4  108.70    6.48  25 0.03056-0.37160 0.77297-0.32788-0.74065 0.97463
   0  -4  -8   55.46    6.21  25 0.03506 0.26548 0.77148-0.99371-0.74184 0.24040
   0   5   4 1712.74   14.09  26 0.01909-0.25019 0.77671-0.43740-0.73756 0.95350
   1  -4 -11  220.13    6.08  25 0.04431 0.41063 0.76836-0.98989-0.74423 0.00867
   1   0   0 4551.63   30.63  25 0.04171 0.04013 0.76924-0.79873-0.74357 0.71499
   2   6   5  645.89   14.75  26 0.01250-0.13135 0.77881-0.43217-0.73574 0.95166
   3   2   2 5012.29   24.21  26 0.02462 0.11924 0.77492-0.73193-0.73906 0.76683
   3   3   3 3146.69   22.46  25 0.03226 0.06080 0.77241-0.66372-0.74110 0.82530
   4  -1  -3    9.66    4.20  25 0.04301 0.38216 0.76880-0.93212-0.74390 0.43706
   4   0  -1  439.48    6.91  25 0.04041 0.31126 0.76968-0.87716-0.74323 0.56065
   4  11   7   23.45    9.38  27-0.00858-0.13202 0.78529-0.13605-0.72970 0.96820
   5   0  -2  130.42    6.08  26 0.02870 0.42909 0.77359-0.90008-0.74016 0.46047
   5   1   0  430.83    6.48  25 0.04171 0.34071 0.76924-0.84024-0.74357 0.58907
   6   0  -3  172.01    4.98  25 0.04951 0.51387 0.76658-0.91232-0.74555 0.36892
   6   1  -1  302.40    6.75  25 0.03156 0.45670 0.77265-0.86246-0.74092 0.48940
   6   3   2  210.33    6.80  26 0.02506 0.33716 0.77478-0.74363-0.73918 0.67021
   7   0  -8   -2.40    5.64  26 0.03065 0.73334 0.77294-0.89568-0.74068-0.00665
   7   0  -7  119.76    4.84  25 0.03521 0.70625 0.77143-0.90542-0.74188 0.06258
   7   0  -6  150.88    4.97  25 0.04561 0.67203 0.76792-0.91269-0.74456 0.13408
   7   2   0   36.43    4.42  25 0.04821 0.47043 0.76702-0.82091-0.74522 0.52163
   8   1  -7    8.23    5.67  26 0.02480 0.77043 0.77486-0.86158-0.73911 0.01974
   8   1  -6  288.28    6.93  26 0.02927 0.74190 0.77340-0.87001-0.74031 0.08926
   8   1  -5    3.80    3.81  25 0.04301 0.70608 0.76880-0.87663-0.74390 0.16059
   8   4   2  185.17    4.97  25 0.04561 0.45343 0.76792-0.71960-0.74456 0.60688
   8   5   3    9.57    5.75  26 0.02709 0.42082 0.77412-0.65960-0.73973 0.65912
   8   6   4 1072.17    9.66  26 0.02420 0.37216 0.77506-0.59408-0.73895 0.71505
   8   7   5  229.03    5.74  25 0.04431 0.30106 0.76836-0.52157-0.74423 0.77681
   8  11   7    7.87    5.44  26 0.02938 0.15856 0.77336-0.24260-0.74034 0.86353
   9   2  -6   44.94    6.14  26 0.02870 0.79733 0.77359-0.82465-0.74016 0.04983
   9   2  -5    5.46    3.58  25 0.03521 0.76613 0.77143-0.83234-0.74188 0.12034
   9   3  -1   34.59    3.99  25 0.04561 0.63423 0.76792-0.79360-0.74456 0.38436
   9  12   7  130.89    7.03  26 0.02779 0.21478 0.77389-0.19579-0.73992 0.82382
  10   3  -5   -6.37    4.24  25 0.04041 0.81713 0.76968-0.78374-0.74323 0.08086
  10   4  -1   36.04    4.03  25 0.04041 0.69408 0.76968-0.74906-0.74323 0.34376
  10   5   1   44.03    4.12  25 0.04041 0.61846 0.76968-0.69361-0.74323 0.46865
  11   5  -1   10.09    3.82  25 0.04431 0.74480 0.76836-0.70075-0.74423 0.30342
  11   6   1   21.91    3.89  25 0.04301 0.67087 0.76880-0.64560-0.74390 0.42895
  11  10   5   62.59    5.99  26 0.02870 0.48014 0.77359-0.38720-0.74016 0.65324
  11  12   6    4.92    5.88  26 0.02554 0.40478 0.77462-0.24601-0.73931 0.69818
  12   7   0   24.04    5.79  26 0.02532 0.76695 0.77469-0.59504-0.73925 0.31611
  12   8   2   69.06    4.95  25 0.03521 0.68130 0.77143-0.53431-0.74188 0.44350
  12   9   3   91.87    6.24  26 0.02768 0.63769 0.77392-0.47200-0.73989 0.49911
  12  10   4    0.97    5.66  26 0.02870 0.58511 0.77359-0.40558-0.74016 0.55445
 -11  -3 -12    5.62    4.07  26 0.02075-0.55421 0.77613-0.55801-0.73810 0.26570
 -11  -2 -10   90.74    4.70  26 0.01424-0.62305 0.77821-0.50393-0.73631 0.38916
 -11   0  -8   56.65    4.57  26 0.02205-0.73359 0.77571-0.36899-0.73846 0.50498
 -11   1  -7    1.19    4.00  26 0.00903-0.77021 0.77985-0.30849-0.73486 0.55946
 -10  -4 -12   22.14    4.11  26 0.00903-0.43397 0.77985-0.66690-0.73486 0.24547
 -10  -3 -10    1.36    3.91  26 0.02075-0.51952 0.77613-0.60888-0.73810 0.37602
 -10  -1  -7    3.43    5.59  27 0.00252-0.62846 0.78187-0.49203-0.73301 0.55170
 -10   2  -5   15.08    3.77  26 0.01163-0.76683 0.77903-0.28071-0.73559 0.65632
  -9  -5 -14    9.48    5.92  26 0.00487-0.27214 0.78114-0.75376-0.73368 0.09179
  -9  -2  -7    4.88    3.96  26 0.01294-0.52949 0.77862-0.59397-0.73595 0.53867
  -9  -1  -6   31.08    3.87  26 0.01944-0.58705 0.77654-0.52643-0.73775 0.59656
  -9   0  -5  168.82    4.89  26 0.01163-0.63033 0.77903-0.46299-0.73559 0.65125
  -9   4  -3    4.14    3.73  26 0.01424-0.78999 0.77821-0.17848-0.73631 0.74363
  -8  -5 -12    5.19    5.49  27 0.00496-0.23812 0.78111-0.80422-0.73371 0.19862
  -8  -4  -9  541.52    8.53  26 0.00336-0.33484 0.78161-0.75935-0.73325 0.39221
  -8  -2  -6   21.02    4.29  26 0.01944-0.47592 0.77654-0.63312-0.73775 0.57878
  -8   0  -4   90.87    4.43  26 0.01684-0.57727 0.77738-0.50158-0.73703 0.69279
  -8   3  -2  165.40    5.83  27 0.00166-0.69230 0.78213-0.29755-0.73277 0.79011
  -7  -4  -8  361.30    7.94  27-0.00321-0.26907 0.78362-0.80077-0.73136 0.42960
  -7  -2  -5 1699.76   10.13  26 0.00903-0.40792 0.77985-0.67575-0.73486 0.61627
  -7  -1  -4    4.10    3.97  26 0.01944-0.46939 0.77654-0.60644-0.73775 0.67648
  -7   0  -3  165.93    4.98  26 0.01163-0.51296 0.77903-0.54270-0.73559 0.73034
  -7   3  -1  435.11    7.04  27 0.00148-0.63333 0.78219-0.33692-0.73271 0.82928
  -7   7   0   24.12    5.82  27 0.00180-0.76722 0.78209-0.04166-0.73281 0.85189
  -6  -5 -10   18.71    7.37  27-0.00718-0.10865 0.78482-0.88705-0.73020 0.27533
  -6   7   1   10.90    5.90  27 0.00252-0.70897 0.78187-0.08252-0.73301 0.89281
  -6   8   1   18.94    5.77  26 0.00628-0.74188 0.78071-0.00400-0.73408 0.88226
  -5  -4  -7  269.06    8.10  26 0.01056-0.14298 0.77937-0.86584-0.73529 0.44556
  -5   2   0  298.99    6.77  27 0.00252-0.46632 0.78187-0.48308-0.73301 0.85317
  -5   4   1   15.42    5.90  26 0.00681-0.55013 0.78054-0.33928-0.73423 0.90037
  -5   8   2   29.63    5.83  27 0.00157-0.67852 0.78216-0.04514-0.73274 0.92069
  -5   9   2   56.71    6.18  27 0.00252-0.70698 0.78187 0.03129-0.73301 0.90927
  -4  -1  -2  863.18   10.46  27 0.00186-0.25265 0.78207-0.72106-0.73282 0.72220
  -4   0  -1 2717.58   14.62  26 0.00560-0.30787 0.78092-0.65388-0.73389 0.78007
  -4   5   2  360.39    5.65  26 0.01944-0.53179 0.77654-0.29840-0.73775 0.93196
  -3   2   1 1045.99    9.28  26 0.02205-0.34502 0.77571-0.54645-0.73846 0.87001
  -3   6   3  499.99    6.85  26 0.01814-0.49967 0.77696-0.26185-0.73739 0.95955
  -2   7   4  158.13    6.42  27-0.00228-0.44906 0.78334-0.23144-0.73163 0.98202
  -1  10   5  199.30    6.99  27 0.00252-0.47802 0.78187-0.04049-0.73301 0.98850
  -1  11   5   26.29    5.91  27 0.00252-0.50539 0.78187 0.03566-0.73301 0.97723
   0  -4 -14   18.18    6.47  27-0.00203 0.44648 0.78326-0.94479-0.73170-0.18039
   0  -3  -5   15.79    7.10  26 0.00654 0.19460 0.78062-0.95691-0.73416 0.42866
   0   2   2  198.36    8.34  26 0.01424-0.11457 0.77821-0.64788-0.73631 0.84928
   1  10   6   23.27    5.92  27-0.00264-0.33288 0.78345-0.11113-0.73153 0.99849
   1  11   6   89.54    5.39  26 0.01554-0.37850 0.77779-0.02943-0.73667 0.99238
   1  12   6    3.97    5.79  26 0.01241-0.40228 0.77878 0.04481-0.73581 0.98058
   2  -2  -4   79.98    6.52  27 0.00032 0.31390 0.78254-0.95262-0.73238 0.42548
   2   1   1 4775.15   27.07  27 0.00059 0.11235 0.78246-0.77577-0.73246 0.73198
   2   3   3  344.31   15.06  27-0.00730 0.01860 0.78485-0.64681-0.73017 0.84314
   3  -2  -5  108.87    4.82  26 0.01033 0.41026 0.77944-0.96840-0.73522 0.33030
   4  -2 -11   30.96    5.91  26 0.00494 0.64022 0.78112-0.93719-0.73370-0.11085
   4  -2 -10   -4.50    5.40  27-0.00008 0.62237 0.78267-0.95149-0.73226-0.04353
   4  -2  -9   -1.56    5.69  27-0.00074 0.59928 0.78287-0.96226-0.73208 0.02492
   4  -2  -8  139.51    6.07  27 0.00252 0.57131 0.78187-0.96916-0.73301 0.09409
   4  -2  -7  453.89    6.34  26 0.02075 0.52944 0.77613-0.97423-0.73810 0.16772
   5  -1  -5   52.91    4.18  26 0.02075 0.53601 0.77613-0.94795-0.73810 0.26510
   5   6   5 1732.75   15.09  27 0.00008 0.12650 0.78262-0.52372-0.73231 0.86263
   6   0  -4   16.86    3.84  26 0.00903 0.57779 0.77985-0.91511-0.73486 0.29092
   6   4   3   55.92    6.29  26 0.00415 0.30580 0.78137-0.68364-0.73348 0.72145
   6   5   4  337.52    6.22  26 0.01033 0.24944 0.77944-0.61585-0.73522 0.77972
   6   8   6   46.35    6.19  27-0.00525 0.13501 0.78424-0.41241-0.73077 0.87822
   7   1  -3  271.17    4.99  26 0.01163 0.60690 0.77903-0.87825-0.73559 0.31913
   7   3   1   73.85    5.97  27 0.00160 0.46565 0.78215-0.76926-0.73275 0.56687
   8   2  -2  187.40    4.61  26 0.02335 0.62543 0.77528-0.83743-0.73881 0.35051
   8   3   0   71.47    4.30  26 0.01424 0.55896 0.77821-0.78486-0.73631 0.47352
   8   9   6   83.41    6.11  27 0.00166 0.26441 0.78213-0.39253-0.73277 0.81145
   9   3  -2    6.58    3.80  26 0.01163 0.69214 0.77903-0.79571-0.73559 0.30599
   9   4   0   17.78    5.62  27 0.00038 0.62746 0.78252-0.74279-0.73240 0.43101
   9   5   2  531.92    6.27  26 0.02075 0.53243 0.77613-0.68010-0.73810 0.56030
   9   6   3   21.85    5.88  27 0.00297 0.49793 0.78173-0.61991-0.73314 0.61255
   9   7   4   42.65    6.04  27 0.00252 0.44785 0.78187-0.55410-0.73301 0.66957
   9   8   5  133.49    4.78  26 0.01944 0.38003 0.77654-0.48251-0.73775 0.73061
  10   4  -2   20.43    3.80  26 0.01163 0.74677 0.77903-0.74769-0.73559 0.26670
  10   6   2   62.62    4.30  26 0.01424 0.59338 0.77821-0.63539-0.73631 0.51866
  10   7   3  122.74    6.22  27 0.00023 0.55631 0.78257-0.57395-0.73236 0.57167
  10   8   4    5.03    5.39  26 0.00252 0.50423 0.78187-0.50951-0.73301 0.62941
  10   9   5  145.34    5.07  26 0.01684 0.43728 0.77738-0.43673-0.73703 0.69011
  10  11   6  410.69    8.37  27 0.00057 0.37462 0.78247-0.29916-0.73245 0.73099
  11   5  -3   -3.97    5.83  27 0.00447 0.83134 0.78127-0.69238-0.73357 0.15612
  11   5  -2   31.18    4.39  26 0.02205 0.79116 0.77571-0.69794-0.73846 0.22950
  11   6   0  141.32    6.14  26 0.00523 0.73130 0.78103-0.64630-0.73379 0.35027
  11   7   2    8.29    3.98  26 0.01944 0.64230 0.77654-0.58744-0.73775 0.47964
  11   8   3   30.71    3.98  26 0.00903 0.60188 0.77985-0.52471-0.73486 0.53420
  11   9   4    8.15    4.07  26 0.01033 0.54878 0.77944-0.45765-0.73522 0.59183
  12   7  -1   16.24    5.93  27 0.00122 0.81392 0.78227-0.59139-0.73264 0.24164
  12   8   1    8.53    5.90  27 0.00109 0.74064 0.78231-0.53657-0.73260 0.36631
  12  12   5   39.38    4.99  26 0.01294 0.52299 0.77862-0.26834-0.73595 0.59724
 -12  -2 -11   28.38    6.20  28-0.02462-0.64232 0.79002-0.47567-0.72507 0.33902
 -12  -1 -10    3.52    4.02  27-0.01333-0.70503 0.78673-0.40630-0.72848 0.39916
 -12   0  -9    8.74    4.36  27-0.01463-0.75450 0.78712-0.34177-0.72810 0.45614
 -11  -4 -14   43.58    5.27  27-0.00942-0.44931 0.78557-0.62201-0.72964 0.13235
 -11  -4 -13   33.52    6.21  28-0.02913-0.45371 0.79130-0.63714-0.72368 0.19464
 -11  -3 -11   37.27    4.28  27-0.01202-0.54561 0.78635-0.57767-0.72887 0.32443
 -11  -2  -9   15.43    5.40  28-0.02643-0.60583 0.79054-0.52514-0.72452 0.44552
 -11  -1  -8   57.64    5.96  27-0.02206-0.66279 0.78928-0.45883-0.72585 0.50463
 -11   0  -7   65.85    5.90  28-0.02491-0.71011 0.79010-0.39264-0.72498 0.55983
 -11   2  -6   57.70    4.66  27-0.01463-0.79895 0.78712-0.24869-0.72810 0.60885
 -10  -4 -11   80.34    6.19  28-0.02700-0.42176 0.79070-0.68708-0.72434 0.30319
 -10  -3  -9  204.38    6.55  28-0.02592-0.49744 0.79039-0.63115-0.72467 0.42876
 -10  -2  -8   72.71    4.26  27-0.00421-0.57041 0.78401-0.56002-0.73117 0.49242
 -10   0  -6   75.49    4.47  27-0.00421-0.67315 0.78401-0.42802-0.73117 0.60644
 -10   1  -5   13.57    5.20  27-0.02306-0.70536 0.78957-0.36831-0.72555 0.65915
 -10   3  -4    1.51    5.35  28-0.02374-0.78277 0.78977-0.22635-0.72534 0.70328
 -10   4  -4    6.01    4.27  27-0.00682-0.82747 0.78479-0.14462-0.73041 0.69744
  -9  -5 -13    1.62    5.53  27-0.01853-0.27275 0.78826-0.77074-0.72692 0.15333
  -9  -4 -10  222.77    5.56  27-0.00421-0.38503 0.78401-0.72110-0.73117 0.34902
  -9  -3  -8   10.57    3.90  27-0.01333-0.45065 0.78673-0.66955-0.72848 0.47447
  -9   1  -4   68.53    4.25  27-0.00812-0.66223 0.78518-0.40273-0.73003 0.70164
  -9   3  -3  160.19    4.48  27-0.00682-0.74241 0.78479-0.25964-0.73041 0.74765
  -8  -3  -7   29.75    4.29  27-0.01072-0.39565 0.78596-0.70785-0.72926 0.51395
  -8   1  -3  258.94    5.33  27-0.00421-0.60751 0.78401-0.44173-0.73117 0.74311
  -8   5  -1   13.30    5.57  28-0.02444-0.74369 0.78997-0.16217-0.72513 0.82699
  -8   6  -1    7.05    3.84  27-0.01463-0.78202 0.78712-0.08456-0.72810 0.81990
  -7  -3  -6  167.66    6.75  28-0.02575-0.32227 0.79034-0.75141-0.72472 0.54897
  -7   1  -2   56.52    4.33  27-0.01202-0.54062 0.78635-0.48393-0.72887 0.78076
  -7   5   0   34.56    5.58  28-0.02470-0.68566 0.79004-0.20244-0.72505 0.86749
  -7   6   0   22.03    4.12  27-0.00812-0.73071 0.78518-0.12103-0.73003 0.86131
  -6  -2  -4 3479.23   15.04  28-0.02447-0.31605 0.78998-0.72534-0.72512 0.64648
  -6  -1  -3   97.82    4.76  27-0.00942-0.38256 0.78557-0.65546-0.72964 0.70796
  -6   0  -2  138.25    4.71  27-0.01463-0.42842 0.78712-0.59064-0.72810 0.76293
  -6   3   0  866.59    7.48  27-0.01463-0.55916 0.78712-0.38188-0.72810 0.86487
  -6   6   1   70.19    4.32  27-0.01202-0.66884 0.78635-0.16171-0.72887 0.89961
  -5  -3  -5  336.63    7.07  27-0.01202-0.19488 0.78635-0.81713-0.72887 0.56453
  -5   7   2   35.50    4.10  27-0.00942-0.64053 0.78557-0.12479-0.72964 0.92925
  -4   1   0 2618.11   12.69  27-0.01723-0.33631 0.78788-0.59507-0.72732 0.83017
  -4   8   3    8.70    5.46  27-0.02007-0.59885 0.78871-0.09217-0.72646 0.95552
  -4   9   3   59.72    4.66  27-0.01072-0.63561 0.78596-0.01209-0.72926 0.94511
  -4  10   3   41.86    4.76  27-0.01463-0.65930 0.78712 0.06274-0.72810 0.93288
  -3  -5 -15   35.98    7.55  28-0.02329 0.27233 0.78964-0.92810-0.72548-0.15800
  -1   1   1 1047.18   15.11  27-0.02170-0.10924 0.78918-0.69504-0.72596 0.81108
  -1   9   5   19.32    4.12  27-0.01333-0.43517 0.78673-0.12152-0.72848 0.99549
  -1  12   5    7.58    4.49  27-0.01072-0.51957 0.78596 0.10644-0.72926 0.96263
   0  -4 -13   58.74    6.44  28-0.03109 0.45077 0.79186-0.96311-0.72308-0.12079
   0  -4  -9  152.28    7.07  27-0.01761 0.34253 0.78799-0.99985-0.72720 0.15682
   0  -2  -3  716.67   12.64  28-0.02679 0.15352 0.79064-0.91202-0.72441 0.54287
   0   7   5  497.86    8.79  28-0.02374-0.28655 0.78977-0.30745-0.72534 0.98698
   1   3   3  149.85   11.20  28-0.04716-0.02287 0.79628-0.62902-0.71798 0.85932
   2  -3 -13   12.51    4.39  27-0.00682 0.56318 0.78479-0.93851-0.73041-0.18178
   2  -1  -2  464.02    7.57  27-0.01853 0.25783 0.78826-0.90235-0.72692 0.54468
   4  -1  -4  315.15    6.89  27-0.02309 0.47384 0.78958-0.94176-0.72554 0.34876
   5  -1  -7  280.14    6.59  28-0.02610 0.63024 0.79044-0.94210-0.72462 0.11402
   5  -1  -6  281.32    5.25  27-0.00812 0.58909 0.78518-0.94654-0.73003 0.18812
   5   2   1 6779.48   19.51  27-0.01463 0.34587 0.78712-0.79189-0.72810 0.63076
   6   0  -5  475.46    7.19  27-0.02140 0.63255 0.78909-0.91374-0.72605 0.21211
   7   1  -4    6.92    5.17  27-0.02085 0.66216 0.78893-0.87720-0.72622 0.24142
   7   2  -1    9.87    4.22  27-0.01202 0.55541 0.78635-0.83008-0.72887 0.43704
   7   7   5   88.65    6.51  28-0.02374 0.28716 0.78977-0.51357-0.72534 0.78663
   7  11   7   29.28    6.13  27-0.02164 0.12725 0.78916-0.22784-0.72598 0.87817
   8   2  -3  259.75    4.94  27-0.00942 0.68213 0.78557-0.83714-0.72964 0.27276
   8   4   1  188.26    6.49  28-0.02738 0.55009 0.79081-0.73214-0.72422 0.51787
   8  12   7   37.31    6.25  28-0.03141 0.19266 0.79195-0.18473-0.72298 0.83510
   9   3  -3   91.55    4.31  27-0.01463 0.74187 0.78712-0.79202-0.72810 0.23127
   9  10   6   18.22    4.07  27-0.01072 0.33160 0.78596-0.34959-0.72926 0.76710
   9  13   7    2.34    5.81  28-0.01880 0.23375 0.78834-0.13493-0.72684 0.79795
  10   4  -4   37.54    5.74  28-0.02336 0.82796 0.78966-0.73750-0.72546 0.12028
  10   4  -3  127.89    4.67  27-0.00942 0.79092 0.78557-0.74353-0.72964 0.19271
  10   5   0    3.67    3.70  27-0.00291 0.68565 0.78361-0.69630-0.73155 0.38827
  11   6  -1   14.42    5.47  27-0.02219 0.78281 0.78932-0.64456-0.72581 0.27365
  11   7   1    4.02    5.40  27-0.02288 0.70876 0.78952-0.58911-0.72560 0.39906
  11  11   5   60.63    6.13  28-0.02249 0.50351 0.78941-0.32591-0.72572 0.62617
  11  13   6    4.29    4.48  27-0.00812 0.41069 0.78518-0.17984-0.73003 0.67730
  12   8   0   20.04    6.05  28-0.02764 0.79286 0.79088-0.53530-0.72414 0.28931
  12   9   2   23.64    4.32  27-0.01593 0.70508 0.78750-0.47521-0.72771 0.41848
  12  10   3   33.00    6.07  27-0.02126 0.65895 0.78905-0.41005-0.72610 0.47329
  12  11   4   -2.52    4.27  27-0.01072 0.59850 0.78596-0.34148-0.72926 0.53351
 -12  -3 -12   16.26    6.06  29-0.04975-0.56574 0.79713-0.54752-0.71725 0.27308
 -12  -1  -9    9.72    5.83  29-0.05072-0.69086 0.79739-0.42686-0.71693 0.45559
 -11  -3 -10  137.91    6.60  29-0.04975-0.53176 0.79713-0.59756-0.71725 0.38112
 -11   1  -6   27.34    4.16  28-0.04194-0.74429 0.79502-0.33249-0.71976 0.61206
 -11   3  -5   13.06    5.75  28-0.04673-0.81791 0.79632-0.19255-0.71823 0.65679
 -10  -5 -15   -0.81    6.19  29-0.04715-0.27789 0.79643-0.72954-0.71809 0.03511
 -10  -5 -14   -2.23    5.84  29-0.05625-0.29348 0.79884-0.74086-0.71513 0.10100
 -10   2  -4   50.75    5.66  28-0.04909-0.73033 0.79695-0.30836-0.71746 0.70685
  -9  -5 -12    3.25    5.41  29-0.05100-0.26242 0.79746-0.79050-0.71684 0.21116
  -9  -2  -6  548.57    7.75  29-0.05452-0.48531 0.79839-0.62377-0.71569 0.58533
  -9  -1  -5  158.70    6.30  29-0.05057-0.54063 0.79735-0.55739-0.71698 0.64391
  -9   2  -3    6.13    3.90  28-0.03804-0.68190 0.79395-0.34654-0.72100 0.75047
  -9   4  -2    2.74    5.55  28-0.04975-0.74804 0.79713-0.20760-0.71725 0.78938
  -9   5  -2    6.60    3.86  28-0.03544-0.79100 0.79323-0.12658-0.72182 0.78423
  -8  -5 -11   18.47    5.65  28-0.04110-0.21551 0.79479-0.82694-0.72003 0.25337
  -8   2  -2   18.83    3.76  28-0.03674-0.62549 0.79359-0.38547-0.72141 0.79060
  -8   4  -1   22.27    5.57  28-0.04899-0.69300 0.79693-0.24651-0.71750 0.83274
  -7  -5 -10  144.80    6.74  29-0.05372-0.14448 0.79818-0.87000-0.71596 0.28891
  -7   2  -1  273.95    6.65  28-0.04893-0.55580 0.79691-0.42849-0.71752 0.82718
  -7   4   0   18.09    5.31  29-0.05209-0.62968 0.79775-0.28746-0.71649 0.87019
  -6  -4  -7   11.62    5.95  28-0.04818-0.16633 0.79671-0.85356-0.71776 0.45646
  -6   1  -1  177.64    4.88  28-0.03804-0.45665 0.79395-0.53081-0.72100 0.81293
  -6   5   1   59.50    4.32  28-0.03674-0.61570 0.79359-0.24588-0.72141 0.90420
  -5   3   1  373.51    7.12  29-0.04975-0.46559 0.79713-0.43164-0.71725 0.89442
  -5   6   2  293.19    5.49  28-0.03023-0.59168 0.79177-0.20703-0.72345 0.93454
  -4  -2  -3 2137.84   13.93  28-0.04194-0.15793 0.79502-0.79916-0.71976 0.65237
  -4   4   2  151.89    4.92  28-0.03544-0.44896 0.79323-0.39107-0.72182 0.92717
  -4   7   3  373.25    5.99  28-0.03674-0.55459 0.79359-0.17239-0.72141 0.96105
  -3  -5 -11   24.00    8.13  30-0.08113 0.23504 0.80510-0.98467-0.70670 0.09706
  -3   3   2 2336.29   12.11  28-0.03934-0.33500 0.79431-0.49830-0.72059 0.90860
  -3   5   3   22.70    4.38  28-0.03674-0.41703 0.79359-0.35531-0.72141 0.95501
  -3   9   4    2.46    3.73  28-0.04194-0.54579 0.79502-0.06111-0.71976 0.97557
  -3  10   4    1.09    4.08  28-0.03804-0.57691 0.79395 0.01558-0.72100 0.96496
  -2  -4  -7   40.39    8.06  29-0.06667 0.17953 0.80152-0.97540-0.71165 0.33600
  -2   4   3 2454.74   12.81  28-0.04064-0.30304 0.79467-0.46226-0.72018 0.93653
  -2   6   4    3.56    6.10  29-0.05625-0.36534 0.79884-0.32630-0.71513 0.97625
  -1   0   0 3845.31   28.66  28-0.04064-0.03921 0.79467-0.76560-0.72018 0.74858
  -1   8   5   24.35    5.47  29-0.04847-0.37198 0.79679-0.20898-0.71767 0.99654
   0  -4 -12    3.57    5.34  28-0.04885 0.44403 0.79689-0.97832-0.71754-0.05657
   0  -4 -11   38.32    5.85  29-0.05346 0.42577 0.79811-0.98975-0.71604 0.00922
   0  -4 -10   49.42    5.66  28-0.04639 0.39430 0.79623-0.99736-0.71834 0.07938
   1   9   6   14.13    5.66  29-0.05055-0.25699 0.79734-0.20216-0.71699 0.99531
   2   2   2 1935.64   21.67  29-0.05718 0.11964 0.79909-0.72699-0.71482 0.77082
   3  -2  -6  393.36    6.12  28-0.03934 0.48314 0.79431-0.97276-0.72059 0.24690
   3  -1  -3   48.16    4.78  28-0.04325 0.38748 0.79538-0.92891-0.71935 0.44063
   3   0  -1    3.04    4.77  28-0.04325 0.31322 0.79538-0.87359-0.71935 0.56496
   3  12   7  165.26   10.63  29-0.06447-0.18533 0.80097-0.04580-0.71239 0.96753
   3  13   7    9.22    7.67  29-0.06217-0.21503 0.80038 0.03052-0.71316 0.95710
   4   1   0  320.96    6.68  28-0.03934 0.33989 0.79431-0.83576-0.72059 0.59466
   5  -1 -10   -1.00    4.01  28-0.03023 0.70606 0.79177-0.91188-0.72345-0.09208
   5  -1  -9    3.76    3.86  28-0.03674 0.68770 0.79359-0.92444-0.72141-0.02517
   5  -1  -8   34.73    4.18  28-0.03544 0.66323 0.79323-0.93432-0.72182 0.04308
   5   0  -3  743.88    6.82  28-0.03284 0.51464 0.79251-0.90906-0.72264 0.37445
   5   1  -1   69.97    6.43  29-0.05081 0.45698 0.79741-0.85828-0.71691 0.49458
   6   0 -10  141.81    5.76  28-0.04064 0.77052 0.79467-0.86873-0.72018-0.13530
   6   0  -9    6.89    5.88  29-0.05049 0.75690 0.79732-0.88164-0.71701-0.07037
   6   0  -8   37.45    5.77  29-0.05395 0.73666 0.79824-0.89295-0.71588-0.00257
   6   0  -7  279.64    6.56  29-0.05086 0.70981 0.79742-0.90228-0.71689 0.06634
   6   0  -6  159.51    4.95  28-0.04064 0.67556 0.79467-0.90937-0.72018 0.13770
   6   1  -2 1228.30    8.13  28-0.03023 0.54246 0.79177-0.87118-0.72345 0.40315
   6   2   0    6.20    3.88  28-0.03023 0.46743 0.79177-0.81628-0.72345 0.52874
   7   1  -9   59.60    6.67  29-0.05235 0.81261 0.79782-0.83562-0.71640-0.11015
   7   1  -6    6.09    5.33  29-0.05363 0.74388 0.79816-0.86687-0.71599 0.09378
   7   1  -5    5.58    3.88  28-0.04194 0.70695 0.79502-0.87346-0.71976 0.16670
   7   4   2  170.12    5.09  28-0.03284 0.44962 0.79251-0.71424-0.72264 0.61310
   7   5   3   29.61    6.11  29-0.05211 0.41743 0.79775-0.65390-0.71648 0.66421
   7   6   4    6.90    5.68  29-0.05196 0.36582 0.79771-0.58871-0.71653 0.72111
   8   2  -5    9.16    5.43  29-0.04950 0.76858 0.79706-0.82785-0.71733 0.12404
   8   2  -4   12.60    3.83  28-0.03284 0.72940 0.79251-0.83409-0.72264 0.19692
   8   3  -1    5.74    3.90  28-0.03544 0.63310 0.79323-0.78921-0.72182 0.39009
   8   8   5   16.04    6.06  29-0.05428 0.37166 0.79833-0.47623-0.71577 0.73734
   9   3  -6   12.55    5.50  29-0.04923 0.84691 0.79699-0.77014-0.71742 0.01480
   9   3  -5   47.94    4.30  28-0.04325 0.81798 0.79538-0.78013-0.71935 0.08540
   9   3  -4  165.50    4.70  28-0.03284 0.78373 0.79251-0.78742-0.72264 0.15655
   9   4  -1    7.38    3.82  28-0.04064 0.69189 0.79467-0.74408-0.72018 0.35087
   9   5   1  448.60    5.84  28-0.03804 0.61551 0.79395-0.68859-0.72100 0.47469
   9  14   7   37.00    6.82  28-0.04296 0.23065 0.79530-0.06525-0.71944 0.77915
  10   4  -5    1.85    4.20  28-0.03023 0.85891 0.79177-0.72914-0.72345 0.04990
  10   5  -1  183.23    4.85  28-0.03544 0.74237 0.79323-0.69671-0.72182 0.30996
  10   6   1    8.72    3.57  28-0.03544 0.66706 0.79323-0.64058-0.72182 0.43578
  10  10   5  227.60    6.76  28-0.04726 0.47383 0.79646-0.37913-0.71806 0.65844
  10  12   6   81.24    6.58  29-0.04847 0.39646 0.79679-0.23782-0.71767 0.70336
  11   6  -3   21.59    5.97  29-0.05495 0.86366 0.79850-0.63439-0.71555 0.12641
  11   6  -2    8.56    4.05  28-0.04064 0.82595 0.79467-0.64095-0.72018 0.20019
  11   8   2    4.47    4.14  28-0.04064 0.67548 0.79467-0.52929-0.72018 0.45150
  11   9   3  120.65    6.05  29-0.04975 0.63347 0.79713-0.46563-0.71725 0.50424
  11  10   4   50.82    5.91  28-0.04550 0.57768 0.79599-0.39787-0.71863 0.56181
  12   9   1   48.54    6.21  29-0.05069 0.76389 0.79738-0.47472-0.71694 0.33839
 -12  -2 -10   12.79    4.18  29-0.05893-0.63158 0.79954-0.49434-0.71427 0.39521
 -12   0  -8    4.28    4.16  29-0.05373-0.73871 0.79818-0.36097-0.71598 0.51030
 -12   1  -7    4.72    4.28  29-0.06932-0.77471 0.80219-0.30052-0.71079 0.56258
 -11  -4 -12    2.04    3.87  29-0.05893-0.44739 0.79954-0.65657-0.71427 0.25449
 -11  -2  -8    1.39    5.28  30-0.07581-0.57972 0.80381-0.54982-0.70857 0.49815
 -11  -1  -7   99.55    5.89  29-0.07258-0.63557 0.80300-0.48284-0.70968 0.55675
 -11   0  -6   -4.35    5.41  30-0.07776-0.67954 0.80428-0.41844-0.70790 0.61118
 -11   2  -5   36.03    4.10  29-0.06672-0.77049 0.80154-0.27239-0.71166 0.66052
 -10  -5 -13   36.97    6.22  30-0.07758-0.29556 0.80424-0.75615-0.70796 0.16129
 -10  -4 -10   24.36    5.74  29-0.07232-0.39927 0.80294-0.71028-0.70977 0.35700
 -10  -3  -8   21.00    5.51  30-0.07963-0.46641 0.80474-0.65579-0.70725 0.47955
 -10  -2  -7   91.99    4.40  29-0.06023-0.53811 0.79987-0.58489-0.71384 0.54316
 -10  -1  -6   27.80    4.12  29-0.05633-0.59337 0.79886-0.51827-0.71513 0.60164
 -10   0  -5   13.18    3.94  29-0.06412-0.63631 0.80087-0.45396-0.71254 0.65630
 -10   4  -3   25.71    4.19  29-0.06412-0.79302 0.80087-0.16985-0.71254 0.74574
  -9  -4  -9  368.79    6.11  29-0.06153-0.35194 0.80021-0.74701-0.71340 0.40028
  -9  -3  -7   14.47    5.80  30-0.07770-0.41055 0.80427-0.69540-0.70792 0.52149
  -9   0  -4   49.05    4.19  29-0.05893-0.58325 0.79954-0.49297-0.71427 0.69748
  -9   1  -3    2.22    5.36  30-0.07955-0.61319 0.80472-0.43266-0.70728 0.74690
  -9   3  -2   73.52    5.54  30-0.07682-0.69570 0.80405-0.28885-0.70822 0.79347
  -8  -4  -8  264.07    5.92  29-0.06802-0.28712 0.80186-0.78883-0.71122 0.43856
  -8  -2  -5 1085.92    8.12  29-0.06413-0.41732 0.80087-0.66670-0.71254 0.62247
  -8  -1  -4   73.96    4.49  29-0.05633-0.47615 0.79886-0.59844-0.71513 0.68176
  -8   0  -3  145.50    4.75  29-0.06542-0.51847 0.80121-0.53467-0.71210 0.73540
  -8   3  -1   32.24    5.34  30-0.07971-0.63511 0.80476-0.32964-0.70723 0.83340
  -7  -1  -3  211.72    6.41  30-0.07943-0.39478 0.80469-0.64392-0.70732 0.71388
  -7   7   1   10.21    5.67  29-0.07752-0.71025 0.80423-0.07458-0.70798 0.89361
  -6  -3  -5   44.09    6.22  29-0.07364-0.21497 0.80327-0.80459-0.70932 0.57411
  -6   2   0  756.17    8.06  30-0.07519-0.47095 0.80365-0.47449-0.70878 0.85744
  -6   4   1   -4.35    5.55  30-0.07387-0.55156 0.80332-0.33191-0.70924 0.90366
  -5  -1  -2  428.78    6.96  29-0.06672-0.26621 0.80154-0.71030-0.71166 0.72924
  -5   0  -1  690.64    7.44  29-0.06802-0.31627 0.80186-0.64505-0.71122 0.78575
  -5   5   2   57.76    4.15  29-0.06412-0.53044 0.80087-0.29308-0.71254 0.93492
  -4   2   1  150.06    4.81  29-0.05893-0.34630 0.79954-0.54061-0.71427 0.87429
  -4   6   3  166.50    5.02  29-0.06802-0.49589 0.80186-0.25746-0.71122 0.96225
  -3  -5 -14    0.57    5.76  29-0.07581 0.30142 0.80381-0.95212-0.70857-0.10631
  -3   8   4   25.95    4.27  29-0.05763-0.50306 0.79920-0.14167-0.71470 0.98213
  -2   1   1  201.69    8.11  30-0.08082-0.13192 0.80503-0.68106-0.70684 0.82048
  -1  -4  -8  727.45   11.15  29-0.07267 0.29128 0.80303-0.99551-0.70965 0.23673
  -1   2   2   70.97    5.52  29-0.06283-0.11951 0.80054-0.64036-0.71297 0.85479
  -1   5   4   11.60    5.53  29-0.07025-0.24311 0.80242-0.43497-0.71047 0.95501
   0  11   6   12.66    5.89  30-0.07749-0.36725 0.80422-0.02667-0.70799 0.99155
   0  12   6   21.33    6.19  30-0.07950-0.39327 0.80471 0.04886-0.70730 0.97926
   1   6   5  122.45    7.30  30-0.07859-0.12191 0.80448-0.42821-0.70761 0.95173
   2   8   6   90.73    7.23  29-0.07450-0.12331 0.80348-0.31426-0.70902 0.97043
   3  -2 -12    2.85    5.88  30-0.07581 0.65979 0.80381-0.91779-0.70857-0.17457
   3  -2  -7   13.18    5.92  29-0.07084 0.53854 0.80257-0.97129-0.71027 0.16941
   4  -1  -5   13.21    4.30  29-0.06932 0.54392 0.80219-0.94435-0.71079 0.26623
   4   0  -2   12.31    4.49  29-0.05893 0.43382 0.79954-0.89660-0.71427 0.46307
   4   6   5  278.68    9.50  30-0.07647 0.12142 0.80397-0.51622-0.70834 0.86685
   5   0  -4  528.89    7.66  30-0.07959 0.58511 0.80473-0.91101-0.70726 0.29082
   5   3   2    8.60    4.72  29-0.05633 0.33440 0.79886-0.73815-0.71513 0.67590
   5   4   3  519.03    9.61  30-0.07781 0.30708 0.80429-0.67804-0.70788 0.72399
   5   5   4   17.26    6.59  29-0.06907 0.24620 0.80213-0.61063-0.71087 0.78369
   5   8   6  165.02    7.89  30-0.07654 0.12456 0.80398-0.40315-0.70832 0.88391
   6   1  -3  800.99    8.19  30-0.07679 0.61301 0.80405-0.87333-0.70823 0.31978
   6  11   7   20.47    7.44  30-0.08427 0.10786 0.80586-0.21582-0.70564 0.88644
   7   1  -8   -2.70    4.14  29-0.06023 0.79744 0.79987-0.84670-0.71384-0.04514
   7   1  -7   87.52    4.78  29-0.06153 0.77416 0.80021-0.85776-0.71340 0.02298
   7   2  -2  171.72    4.99  29-0.06153 0.62813 0.80021-0.83285-0.71340 0.35336
   7   3   0  132.90    4.87  29-0.06932 0.56110 0.80219-0.77965-0.71079 0.47621
   7   9   6   64.20    6.22  29-0.07235 0.25661 0.80295-0.38435-0.70976 0.81645
   8   2  -7   -4.36    3.88  29-0.05893 0.82675 0.79954-0.80946-0.71427-0.01645
   8   2  -6    5.54    3.81  29-0.05633 0.79965 0.79886-0.82052-0.71513 0.05486
   8   3  -2  196.86    6.29  29-0.07512 0.69593 0.80363-0.78887-0.70881 0.30819
   8   5   2    6.03    4.08  29-0.05893 0.52843 0.79954-0.67482-0.71427 0.56677
   8   6   3   90.97    6.15  30-0.07680 0.49706 0.80405-0.61340-0.70823 0.61573
   8   7   4   33.89    5.84  30-0.07829 0.44686 0.80441-0.54798-0.70771 0.67192
   8  10   6  242.75    7.23  30-0.08394 0.32274 0.80578-0.34055-0.70575 0.77282
   8  13   7   15.79    6.29  30-0.07985 0.21256 0.80479-0.12118-0.70717 0.80803
   9   4  -2   10.70    5.53  29-0.07192 0.74811 0.80284-0.74247-0.70990 0.26974
   9   6   2   39.77    4.28  29-0.06672 0.59246 0.80154-0.62959-0.71166 0.52206
   9   7   3   40.65    5.81  30-0.08038 0.55482 0.80492-0.56714-0.70699 0.57494
   9   8   4   82.06    5.72  30-0.08036 0.50326 0.80492-0.50106-0.70700 0.63150
   9   9   5  459.39    6.65  29-0.05893 0.43107 0.79954-0.42986-0.71427 0.69545
   9  11   6   62.44    5.94  29-0.07443 0.36734 0.80347-0.29104-0.70904 0.73554
  10   5  -3    9.22    5.55  30-0.07796 0.83177 0.80433-0.68748-0.70783 0.15992
  10   5  -2   -2.38    3.91  29-0.06153 0.79155 0.80021-0.69245-0.71340 0.23332
  10   6   0   28.02    5.41  30-0.07557 0.73018 0.80375-0.64094-0.70865 0.35459
  10   7   2    3.39    4.01  29-0.05893 0.63841 0.79954-0.58057-0.71427 0.48605
  10   8   3  146.28    6.17  29-0.07171 0.60012 0.80279-0.51767-0.70997 0.53722
  10   9   4   27.53    3.87  29-0.06802 0.54548 0.80186-0.45075-0.71122 0.59542
  10  13   6    3.69    6.08  30-0.08230 0.40273 0.80539-0.17067-0.70632 0.68147
  11   7  -1   11.35    5.52  29-0.07739 0.81300 0.80419-0.58537-0.70803 0.24564
  11   7   0   67.09    4.58  29-0.05633 0.76603 0.79886-0.58916-0.71513 0.31977
  11  12   5   12.58    4.34  29-0.06153 0.51520 0.80021-0.26048-0.71340 0.60313
  12  10   2    4.24    4.37  29-0.06153 0.72344 0.80021-0.41239-0.71340 0.39276
  12  11   3   10.51    4.49  29-0.06283 0.67347 0.80054-0.34643-0.71297 0.44821
 -12  -4 -13    7.59    5.91  30-0.09721-0.46625 0.80898-0.62692-0.70112 0.20049
 -12  -3 -11   40.22    4.60  30-0.08222-0.55682 0.80547-0.56701-0.70642 0.33057
 -12  -2  -9   -0.21    5.77  30-0.10037-0.61340 0.80970-0.51673-0.69998 0.45004
 -12  -1  -8   35.85    4.72  30-0.09519-0.67095 0.80852-0.44859-0.70184 0.50806
 -12   0  -7   11.05    5.70  30-0.10041-0.71572 0.80971-0.38435-0.69996 0.56336
 -11  -4 -11   19.81    4.24  30-0.09260-0.43684 0.80792-0.67504-0.70277 0.30942
 -11  -3  -9   23.29    4.07  30-0.09519-0.50927 0.80852-0.62024-0.70184 0.43376
 -11   1  -5   41.47    5.73  30-0.09816-0.71244 0.80920-0.35753-0.70078 0.66163
 -11   3  -4    1.24    5.87  30-0.10037-0.78816 0.80970-0.21528-0.69998 0.70506
 -10  -5 -12    6.88    5.63  31-0.10684-0.28958 0.81115-0.77329-0.69762 0.21931
 -10   1  -4   35.62    3.99  30-0.08482-0.66707 0.80609-0.39432-0.70552 0.70589
 -10   3  -3   33.01    4.16  30-0.08482-0.74586 0.80609-0.25125-0.70552 0.75063
  -9  -5 -11   14.58    5.41  30-0.09547-0.24264 0.80859-0.81139-0.70174 0.26420
  -9   5  -1    8.43    5.86  31-0.10380-0.74583 0.81047-0.15389-0.69873 0.82904
  -8  -5 -10   26.64    5.72  30-0.10098-0.17884 0.80984-0.85236-0.69976 0.30140
  -8  -3  -6  172.30    5.19  30-0.09130-0.33883 0.80762-0.73923-0.70323 0.55593
  -8   1  -2   56.24    4.26  30-0.08741-0.54783 0.80671-0.47409-0.70460 0.78454
  -8   5   0   54.19    5.81  31-0.10384-0.68900 0.81048-0.19259-0.69872 0.86930
  -8   6   0   -0.07    3.95  30-0.08871-0.73162 0.80701-0.11352-0.70415 0.86327
  -7  -4  -7  330.42    7.48  30-0.09878-0.19803 0.80934-0.83627-0.70055 0.46772
  -7  -2  -4  554.18    6.83  30-0.09000-0.33270 0.80732-0.71270-0.70369 0.65312
  -7   0  -2  302.36    5.62  30-0.08741-0.43823 0.80671-0.58003-0.70460 0.76794
  -7   3   0   84.84    4.55  30-0.09260-0.56350 0.80792-0.37293-0.70277 0.86812
  -7   6   1   10.70    3.84  30-0.09260-0.66954 0.80792-0.15405-0.70277 0.90171
  -6   7   2    4.46    3.95  30-0.09130-0.64113 0.80762-0.11690-0.70323 0.93057
  -6   8   2   16.34    4.28  30-0.08222-0.67730 0.80547-0.03875-0.70642 0.92208
  -5  -2  -3  178.35    7.51  30-0.09695-0.18487 0.80892-0.78376-0.70121 0.66234
  -5   1   0 1298.81    8.86  30-0.09000-0.34625 0.80732-0.58440-0.70369 0.83552
  -5   8   3    1.74    5.44  31-0.10167-0.59948 0.81000-0.08357-0.69951 0.95610
  -5   9   3   20.36    4.39  30-0.09519-0.63352 0.80852-0.00605-0.70184 0.94598
  -3  -5 -13   30.57    7.45  31-0.10782 0.30927 0.81137-0.96957-0.69726-0.04962
  -3  -5 -12  182.78    9.59  31-0.11513 0.29257 0.81295-0.98151-0.69455 0.01606
  -3   7   4  648.02    7.29  30-0.08611-0.44716 0.80640-0.22491-0.70506 0.98373
  -2   0   0 4376.56   22.36  30-0.08222-0.07934 0.80547-0.74716-0.70642 0.76341
  -2   9   5   69.98    6.05  30-0.09988-0.43051 0.80959-0.11571-0.70016 0.99602
  -2  10   5   20.52    4.35  30-0.08611-0.47190 0.80640-0.03544-0.70506 0.98881
  -2  11   5    1.21    4.33  30-0.08611-0.49858 0.80640 0.03956-0.70506 0.97733
  -1  -4 -14   39.88    6.29  31-0.10938 0.47075 0.81171-0.94273-0.69669-0.18691
  -1   7   5  317.02    7.38  31-0.10360-0.28851 0.81043-0.29876-0.69880 0.98853
   0   3   3  272.90    7.95  30-0.09000-0.06199 0.80732-0.61049-0.70369 0.87385
   0  10   6  129.62    6.53  30-0.09524-0.32265 0.80853-0.10721-0.70182 0.99767
   1  -3 -13    5.12    5.99  31-0.10684 0.58064 0.81115-0.93421-0.69762-0.18659
   2  -2  -5   63.34    4.49  30-0.08611 0.42438 0.80640-0.96583-0.70506 0.32876
   3  -2 -11    6.76    3.93  30-0.08741 0.65054 0.80671-0.93360-0.70460-0.11085
   3  -2 -10   39.88    5.64  31-0.09914 0.63751 0.80942-0.94595-0.70042-0.04637
   3  -2  -9  119.31    5.91  30-0.10023 0.61554 0.80967-0.95661-0.70003 0.02089
   3  -2  -8   48.76    4.21  30-0.09130 0.58318 0.80762-0.96533-0.70323 0.09273
   3  11   7   57.63    8.28  31-0.11841-0.10418 0.81365-0.13494-0.69333 0.96003
   4  -1  -6  169.37    6.46  31-0.10167 0.60009 0.81000-0.94178-0.69951 0.18632
   6   2  -1    7.51    5.63  30-0.10223 0.56182 0.81012-0.82460-0.69930 0.43674
   6   3   1 1830.15   10.22  30-0.08482 0.47061 0.80609-0.76390-0.70552 0.56744
   6   7   5  717.09    9.96  31-0.10694 0.28807 0.81117-0.50589-0.69758 0.78772
   7   2  -3  384.58    6.68  30-0.09851 0.68857 0.80928-0.83082-0.70065 0.27203
   7  12   7    0.02    5.70  30-0.10167 0.17917 0.81000-0.17282-0.69951 0.84070
   8   3  -3   77.98    5.68  31-0.10167 0.74665 0.81000-0.78555-0.69951 0.23106
   8   4   0  233.85    5.02  30-0.08482 0.63114 0.80609-0.73693-0.70552 0.43137
   8  14   7   15.07    6.55  31-0.10535 0.21079 0.81082-0.05100-0.69816 0.78759
   9   4  -3  122.12    4.49  30-0.09519 0.79477 0.80852-0.73640-0.70184 0.19281
   9   5   0   17.55    3.77  30-0.08741 0.68699 0.80671-0.68988-0.70460 0.39046
  10   5  -5   11.83    4.03  30-0.09260 0.89446 0.80792-0.66956-0.70277 0.01793
  10   5  -4   14.48    4.17  30-0.08871 0.86693 0.80701-0.67808-0.70415 0.08704
  10   6  -1  400.06    6.93  31-0.10533 0.78431 0.81081-0.63753-0.69817 0.27483
  10   7   1  139.26    5.89  31-0.10521 0.70944 0.81079-0.58174-0.69822 0.40037
  10  11   5    7.12    5.66  31-0.10113 0.49819 0.80988-0.31639-0.69970 0.62982
  11   7  -2   18.97    5.68  30-0.09968 0.85586 0.80955-0.57799-0.70023 0.16851
  11   8   1   68.05    4.51  30-0.08222 0.74014 0.80547-0.52898-0.70642 0.36848
  11   9   2   87.39    5.95  30-0.09863 0.70481 0.80931-0.46613-0.70061 0.41928
  11  10   3   29.25    5.75  31-0.10124 0.65670 0.80990-0.40251-0.69966 0.47558
  11  11   4   12.65    4.27  30-0.09130 0.59505 0.80762-0.33388-0.70323 0.53620
 -12  -4 -12   13.55    5.94  31-0.12391-0.46398 0.81463-0.64279-0.69124 0.25861
 -12  -3 -10   10.00    4.26  31-0.11845-0.54553 0.81349-0.58423-0.69330 0.38588
 -12   1  -6   23.73    4.63  31-0.11587-0.75161 0.81294-0.32063-0.69427 0.61430
 -11  -5 -14   11.86    4.72  31-0.11199-0.31907 0.81210-0.72385-0.69571 0.10902
 -11  -5 -13   18.89    6.18  32-0.13241-0.32208 0.81636-0.73900-0.68799 0.17027
 -11  -4 -10   76.14    6.22  32-0.13205-0.42199 0.81629-0.69271-0.68813 0.36349
 -11  -2  -7   -3.05    5.48  32-0.12814-0.55120 0.81550-0.57180-0.68963 0.54748
 -11  -1  -6   13.55    5.42  32-0.12694-0.60455 0.81525-0.50546-0.69009 0.60588
 -11   2  -4   10.42    5.81  32-0.12563-0.73628 0.81498-0.29742-0.69059 0.70929
 -10  -4  -9   21.58    5.49  31-0.12290-0.37295 0.81442-0.73188-0.69163 0.40729
 -10  -2  -6    9.74    5.62  31-0.12233-0.49822 0.81430-0.61134-0.69184 0.58953
 -10  -1  -5   44.04    3.91  31-0.11975-0.55351 0.81376-0.54350-0.69282 0.64765
 -10   0  -4   61.36    5.71  32-0.12976-0.59481 0.81583-0.47938-0.68901 0.70063
 -10   2  -3  102.03    4.45  31-0.11328-0.69019 0.81238-0.33331-0.69523 0.75240
 -10   4  -2   22.06    5.93  32-0.12852-0.75280 0.81557-0.19469-0.68949 0.79218
  -9  -4  -8   16.32    5.50  31-0.12509-0.31084 0.81487-0.77322-0.69079 0.44700
  -9  -2  -5   68.89    5.98  32-0.12826-0.43503 0.81552-0.65169-0.68959 0.62774
  -9  -1  -4    6.30    5.41  32-0.12689-0.48783 0.81524-0.58735-0.69011 0.68487
  -9   2  -2  211.95    5.21  31-0.11069-0.63441 0.81182-0.37223-0.69619 0.79281
  -9   4  -1   27.44    5.83  31-0.12462-0.69927 0.81478-0.23439-0.69097 0.83356
  -8   2  -1  120.23    4.47  31-0.12104-0.56552 0.81403-0.41552-0.69233 0.82956
  -8   4   0   25.84    5.65  32-0.12824-0.63767 0.81552-0.27347-0.68960 0.87141
  -7  -5  -9  146.88    7.23  32-0.13698-0.08500 0.81727-0.89930-0.68622 0.32772
  -7  -3  -5  509.70    8.02  31-0.12580-0.24575 0.81502-0.78635-0.69053 0.58308
  -7   1  -1   43.26    4.29  31-0.11069-0.46665 0.81182-0.51946-0.69619 0.81635
  -7   5   1  112.22    4.69  31-0.11457-0.62056 0.81266-0.23446-0.69475 0.90567
  -6  -5  -9   37.80    6.20  31-0.11989-0.02013 0.81379-0.92579-0.69276 0.30615
  -6  -1  -2   -0.96    6.16  32-0.12685-0.28844 0.81523-0.69457-0.69012 0.73647
  -6   0  -1  108.83    6.12  32-0.13123-0.33563 0.81612-0.62953-0.68845 0.79174
  -6   3   1  257.91    6.69  31-0.12403-0.47346 0.81465-0.42030-0.69120 0.89728
  -6   6   2  205.62    5.39  31-0.10940-0.59480 0.81154-0.19714-0.69667 0.93574
  -5  -5  -9  447.61   12.67  32-0.13463 0.07688 0.81680-0.95807-0.68713 0.27162
  -5   2   1   42.07    5.66  31-0.12663-0.36100 0.81519-0.52648-0.69021 0.87875
  -5   4   2   44.07    4.34  31-0.11069-0.45586 0.81182-0.37982-0.69619 0.92977
  -5   7   3    4.77    3.93  31-0.11587-0.55631 0.81294-0.16409-0.69427 0.96186
  -4   3   2  500.07    6.57  31-0.11199-0.34475 0.81210-0.48674-0.69571 0.91243
  -4   5   3   51.80    4.52  31-0.11199-0.42382 0.81210-0.34382-0.69571 0.95724
  -4   9   4    2.81    5.69  32-0.12585-0.54463 0.81503-0.05211-0.69051 0.97587
  -4  10   4    1.26    5.88  32-0.12750-0.57170 0.81537 0.02408-0.68988 0.96563
  -3   0   0 1063.17   11.19  31-0.12411-0.11956 0.81467-0.72721-0.69117 0.77684
  -3   1   1  220.23    8.10  32-0.13110-0.16432 0.81610-0.66240-0.68849 0.83101
  -3   4   3  360.26    6.18  31-0.11328-0.31273 0.81238-0.45041-0.69523 0.94015
  -3   6   4  314.68    6.95  32-0.13077-0.37443 0.81603-0.31088-0.68863 0.97878
  -2   2   2  602.52    8.34  31-0.11716-0.14723 0.81321-0.62362-0.69379 0.86437
  -2   8   5   11.15    5.43  31-0.12659-0.37467 0.81518-0.19894-0.69022 0.99720
  -1  -4  -9  182.19    7.38  32-0.13572 0.37833 0.81702-0.99978-0.68671 0.14535
  -1  -3  -5 1282.69   17.00  32-0.12829 0.24831 0.81553-0.96315-0.68957 0.41106
  -1   3   3 1468.61   13.84  32-0.13060-0.10318 0.81600-0.58966-0.68869 0.88732
   0  -3  -6    6.03    5.75  32-0.12850 0.35335 0.81557-0.98214-0.68949 0.31556
   0   9   6    9.62    5.47  32-0.13008-0.25917 0.81589-0.19005-0.68889 0.99562
   1  -3 -12    8.10    5.41  32-0.12941 0.57899 0.81576-0.95047-0.68914-0.12489
   1   8   6  356.47   10.02  32-0.14117-0.13883 0.81808-0.29929-0.68458 0.97462
   3  -1  -4   63.48    4.29  31-0.12104 0.48980 0.81403-0.93725-0.69233 0.34454
   4  -1 -11   37.75    4.54  31-0.10940 0.72695 0.81154-0.89232-0.69667-0.15892
   4  -1 -10    8.48    5.36  32-0.12634 0.71903 0.81513-0.90466-0.69032-0.09695
   4  -1  -9  289.54    6.94  32-0.13111 0.70083 0.81610-0.91749-0.68849-0.03010
   4  -1  -8  144.09    6.06  32-0.12991 0.67599 0.81586-0.92794-0.68896 0.03930
   4  -1  -7  184.68    6.28  31-0.12318 0.64476 0.81448-0.93547-0.69152 0.10944
   4   0  -3    6.50    5.75  32-0.13137 0.52899 0.81615-0.90307-0.68839 0.37042
   4   2   1   42.42    5.24  31-0.10811 0.35758 0.81125-0.78697-0.69715 0.62842
   5   0 -10   35.30    5.88  32-0.13138 0.78030 0.81615-0.86153-0.68839-0.13861
   5   0  -5  135.23    4.84  31-0.11328 0.64233 0.81238-0.90804-0.69523 0.21031
   5   1  -2  980.91    8.71  31-0.12449 0.55408 0.81475-0.86462-0.69102 0.40003
   5   2   0 1620.19   11.16  31-0.12578 0.48032 0.81501-0.80947-0.69053 0.52471
   5  11   7   13.20    9.18  34-0.17697 0.11849 0.82447-0.20471-0.67004 0.87965
   6   1 -10   83.79    6.88  32-0.12982 0.83195 0.81584-0.81394-0.68899-0.17752
   6   1  -4  166.78    4.79  31-0.11069 0.67037 0.81182-0.87105-0.69619 0.23995
   6   4   2  214.60    6.82  31-0.12434 0.45868 0.81472-0.70697-0.69108 0.61022
   7   2  -4  140.97    6.10  31-0.12445 0.73763 0.81474-0.82611-0.69104 0.19433
   7   3  -1  144.54    6.43  31-0.12589 0.64104 0.81504-0.78163-0.69049 0.38736
   7   4   1  396.86    5.86  31-0.11587 0.55625 0.81294-0.72459-0.69427 0.51691
   8   3  -5   -3.71    5.19  32-0.12943 0.82326 0.81576-0.77259-0.68914 0.08451
   8   3  -4  147.21    4.44  31-0.12104 0.78972 0.81403-0.77922-0.69233 0.15542
   8   4  -1  159.24    6.16  32-0.13098 0.70044 0.81607-0.73601-0.68854 0.34538
   8   5   1  329.53    7.39  32-0.12692 0.62168 0.81525-0.67975-0.69010 0.47238
   9   4  -6   19.43    4.35  31-0.11716 0.88783 0.81321-0.71165-0.69379-0.01898
   9   4  -5   35.59    4.15  31-0.11587 0.86323 0.81294-0.72145-0.69427 0.04871
   9   4  -4   36.90    3.87  31-0.10811 0.83141 0.81125-0.73065-0.69715 0.12087
   9   5  -1  111.48    5.72  31-0.12334 0.74743 0.81451-0.68739-0.69146 0.30812
   9   6   1   21.39    4.14  31-0.12104 0.67044 0.81403-0.63202-0.69233 0.43505
   9  10   5  331.27    7.41  32-0.12696 0.47153 0.81526-0.36915-0.69008 0.65995
   9  12   6   29.73    5.83  31-0.12505 0.39059 0.81486-0.22586-0.69081 0.70573
  10   6  -2    8.33    5.40  31-0.12670 0.82950 0.81520-0.63151-0.69018 0.19858
  10   8   2  209.34    6.37  31-0.12684 0.67887 0.81523-0.51956-0.69013 0.44882
  10   9   3   10.96    5.28  31-0.12891 0.63074 0.81566-0.45684-0.68934 0.50765
  10  10   4   91.60    5.76  31-0.12609 0.57605 0.81508-0.38776-0.69041 0.56296
  11   8   0    6.18    3.93  31-0.11069 0.79366 0.81182-0.52491-0.69619 0.29004
  11  12   4   -5.46    6.00  32-0.12750 0.60483 0.81537-0.26533-0.68988 0.51132
 -12  -4 -11    9.45    5.87  33-0.15316-0.45818 0.82010-0.65754-0.67995 0.31528
 -12  -2  -8    3.50    4.09  32-0.14415-0.59386 0.81842-0.53508-0.68354 0.50190
 -12  -1  -7   32.63    4.16  32-0.14158-0.64796 0.81793-0.46833-0.68455 0.55987
 -12   0  -6    6.15    5.68  33-0.15316-0.68962 0.82010-0.40515-0.67995 0.61381
 -11  -3  -8   17.19    4.05  32-0.14544-0.48287 0.81867-0.64154-0.68303 0.48420
 -11   0  -5   -0.07    3.69  32-0.13642-0.64607 0.81693-0.44193-0.68657 0.65855
 -11   1  -4    6.59    5.50  32-0.15364-0.67817 0.82019-0.37899-0.67975 0.70794
 -10  -5 -11   53.23    5.97  32-0.14697-0.27406 0.81895-0.79229-0.68242 0.27322
 -10  -3  -7  291.02    5.42  32-0.14029-0.43018 0.81768-0.67977-0.68506 0.52610
 -10   1  -3  144.38    6.00  32-0.15147-0.62451 0.81979-0.41827-0.68063 0.74926
 -10   3  -2   57.75    5.77  32-0.15141-0.70320 0.81978-0.27594-0.68065 0.79500
  -9  -5 -10  280.40    7.30  32-0.14640-0.21570 0.81885-0.83222-0.68265 0.31274
  -9  -3  -6 2700.62   13.21  32-0.15003-0.36216 0.81953-0.72217-0.68120 0.56250
  -9   0  -3   73.78    4.39  32-0.13384-0.53226 0.81642-0.51996-0.68757 0.73904
  -9   1  -2  159.61    5.99  33-0.15652-0.56126 0.82071-0.45902-0.67860 0.78649
  -9   3  -1   -2.38    5.24  33-0.15252-0.64397 0.81999-0.31620-0.68021 0.83479
  -8  -4  -7  143.11    5.21  32-0.14544-0.23299 0.81867-0.81623-0.68303 0.47851
  -8  -2  -4  322.67    7.03  32-0.14978-0.35499 0.81948-0.69598-0.68130 0.65948
  -8  -1  -3   58.73    4.46  32-0.14286-0.41321 0.81818-0.62847-0.68404 0.71868
  -8   0  -2  417.34    7.12  32-0.15250-0.45498 0.81998-0.56447-0.68022 0.77157
  -7   2   0  527.35    6.16  32-0.14415-0.48391 0.81842-0.45998-0.68354 0.86049
  -7   4   1   22.84    4.09  32-0.14673-0.56060 0.81891-0.31816-0.68252 0.90536
  -6  -2  -3   27.54    4.34  32-0.14544-0.21787 0.81867-0.76464-0.68303 0.67215
  -6   1   0   30.85    5.95  32-0.15238-0.36647 0.81996-0.56728-0.68026 0.84039
  -6   5   2  206.47    5.12  32-0.13771-0.53888 0.81718-0.27891-0.68606 0.93644
  -5  -4  -6 1290.42   12.97  33-0.15648 0.00105 0.82071-0.91710-0.67861 0.45696
  -5   6   3  119.90    4.58  32-0.14286-0.50322 0.81818-0.24405-0.68404 0.96339
  -4  -5 -15    1.70    7.44  32-0.15885 0.32649 0.82113-0.93170-0.67765-0.17845
  -4  -3  -4  680.29   11.45  33-0.15954 0.01126 0.82125-0.89145-0.67737 0.55262
  -4   8   4    2.91    3.91  32-0.13642-0.50640 0.81693-0.13000-0.68657 0.98236
  -3  -1  -1    7.39    7.48  33-0.15702-0.03286 0.82080-0.80044-0.67839 0.70600
  -2  -1  -1 4438.85   26.66  33-0.15612 0.04576 0.82064-0.82779-0.67876 0.67891
  -2   5   4  109.67    4.78  32-0.13642-0.25918 0.81693-0.41819-0.68657 0.95986
  -1  -4 -13    0.95    5.40  33-0.15316 0.48884 0.82010-0.95897-0.67995-0.13327
  -1  -4 -12    0.61    5.51  32-0.15316 0.46904 0.82010-0.97566-0.67995-0.06649
  -1  11   6    3.20    5.95  32-0.15516-0.37154 0.82047-0.01420-0.67914 0.98993
   0   6   5    9.37    4.53  32-0.13900-0.14463 0.81743-0.41170-0.68556 0.95846
   1  -3 -11   82.50    6.04  32-0.14530 0.57167 0.81864-0.96312-0.68308-0.06393
   1  -3 -10   71.53    5.74  32-0.15084 0.55347 0.81968-0.97430-0.68088 0.00262
   1   1   1 4847.60   44.89  32-0.15063 0.18204 0.81964-0.78390-0.68096 0.70836
   2  -2 -13   27.83    5.03  32-0.14158 0.67057 0.81793-0.89606-0.68455-0.23923
   2  -2  -6  190.07    5.39  32-0.14286 0.50509 0.81818-0.96776-0.68404 0.23965
   2  -1  -3 1167.32   11.48  33-0.15520 0.41836 0.82048-0.92428-0.67913 0.42898
   2  12   7   45.31    6.89  32-0.15239-0.18082 0.81996-0.03536-0.68026 0.96426
   2  13   7    2.94    6.31  32-0.15243-0.20752 0.81997 0.04082-0.68024 0.95240
   3   1   0 1214.01   10.52  32-0.14673 0.36492 0.81891-0.83097-0.68252 0.58543
   4   1  -1  449.66    9.27  33-0.15408 0.47811 0.82027-0.85108-0.67958 0.48586
   5   0  -9    7.23    3.88  32-0.14415 0.76876 0.81842-0.87300-0.68354-0.07461
   5   0  -8  267.83    6.78  32-0.15042 0.75059 0.81960-0.88332-0.68105-0.00936
   5   0  -7  100.78    4.56  32-0.14673 0.72328 0.81891-0.89356-0.68252 0.06044
   5   0  -6  624.59    6.57  32-0.13384 0.68701 0.81642-0.90214-0.68757 0.13451
   6   1  -9   11.05    4.18  32-0.14415 0.82295 0.81842-0.82581-0.68354-0.11511
   6   1  -8    6.79    5.50  33-0.15288 0.80760 0.82005-0.83719-0.68006-0.05071
   6   1  -7  123.82    5.99  33-0.15417 0.78516 0.82029-0.84777-0.67954 0.01846
   6   1  -6  122.13    6.17  32-0.14878 0.75605 0.81929-0.85717-0.68170 0.08781
   6   1  -5  113.68    4.52  32-0.13384 0.71765 0.81642-0.86533-0.68757 0.16254
   6   2  -2  691.32    7.93  33-0.15536 0.64018 0.82050-0.82348-0.67906 0.34833
   6   5   3 1118.32    8.97  32-0.14544 0.42872 0.81867-0.64511-0.68303 0.65937
   6   6   4    4.31    5.75  32-0.14583 0.37794 0.81874-0.57905-0.68287 0.71557
   6   9   6  231.09    8.01  33-0.16178 0.26281 0.82165-0.37291-0.67646 0.81269
   7   2  -9   11.38    4.22  32-0.13384 0.86647 0.81642-0.77717-0.68757-0.15065
   7   2  -8   29.25    4.38  32-0.14415 0.85318 0.81842-0.78951-0.68354-0.08645
   7   2  -7   36.09    5.67  32-0.15014 0.83511 0.81955-0.79976-0.68116-0.02073
   7   2  -6   65.32    4.35  32-0.14673 0.80907 0.81891-0.81071-0.68252 0.04895
   7   2  -5   19.59    3.79  32-0.13900 0.77722 0.81743-0.81909-0.68556 0.12042
   7   5   2   53.13    5.48  33-0.15255 0.54038 0.81999-0.66459-0.68019 0.55995
   7   8   5  423.26    6.68  32-0.14286 0.37795 0.81818-0.46525-0.68404 0.73387
   7  13   7   26.96    6.56  33-0.15494 0.20505 0.82043-0.10687-0.67923 0.80889
   8   3  -7   30.18    4.45  32-0.13384 0.87417 0.81642-0.75181-0.68757-0.05417
   8   3  -6  143.21    5.05  32-0.13642 0.85240 0.81693-0.76208-0.68657 0.01336
   8   6   2  404.49    7.20  33-0.15648 0.59914 0.82071-0.61829-0.67861 0.51852
   8   9   5  319.97    6.08  32-0.14415 0.43379 0.81842-0.41862-0.68354 0.69328
   8  11   6  209.99    7.07  33-0.15501 0.36513 0.82044-0.27800-0.67920 0.73529
   9   5  -2   92.12    5.69  32-0.15030 0.79764 0.81958-0.68148-0.68109 0.22938
   9   7   2   47.25    4.31  32-0.14673 0.64434 0.81891-0.57056-0.68252 0.48135
   9   8   3    3.62    5.63  32-0.15316 0.59937 0.82010-0.50753-0.67995 0.53889
   9   9   4  237.07    6.34  33-0.15316 0.54780 0.82010-0.43884-0.67995 0.59316
   9  13   6    8.55    6.04  33-0.16194 0.39844 0.82168-0.15624-0.67639 0.68084
  10   6  -4   14.44    5.66  32-0.14916 0.89870 0.81937-0.61391-0.68155 0.05324
  10   6  -3  119.61    4.71  32-0.14158 0.86746 0.81793-0.62365-0.68455 0.12420
  10   7   0   -4.39    3.77  32-0.14158 0.76841 0.81793-0.57817-0.68455 0.31888
  10  12   5   28.10    4.59  32-0.14158 0.51297 0.81793-0.24891-0.68455 0.60258
  11   8  -2    6.40    5.77  32-0.14931 0.87786 0.81939-0.51201-0.68149 0.13882
  11   8  -1   -4.63    4.03  32-0.13384 0.83949 0.81642-0.51964-0.68757 0.21277
  11   9   1   38.25    4.38  32-0.13384 0.76444 0.81642-0.46391-0.68757 0.33777
  11  10   2   12.99    4.19  32-0.14415 0.72356 0.81842-0.40097-0.68354 0.39147
  11  11   3   17.17    4.31  32-0.14286 0.67108 0.81818-0.33472-0.68404 0.44902
 -13  -3 -10    7.04    5.99  34-0.18255-0.56195 0.82495-0.56802-0.66757 0.38886
 -13  -2  -9    4.62    4.44  33-0.16717-0.62962 0.82240-0.49859-0.67400 0.45292
 -12  -3  -9   -1.40    4.09  33-0.15947-0.52698 0.82105-0.60359-0.67716 0.43838
 -12   1  -5   -2.97    4.04  33-0.16717-0.72383 0.82240-0.34065-0.67400 0.66279
 -11  -5 -12   11.30    4.02  33-0.16075-0.31700 0.82128-0.75521-0.67663 0.22657
 -11  -4  -9    8.14    5.43  34-0.17871-0.39845 0.82433-0.71261-0.66919 0.41312
 -11   2  -3   15.80    5.80  34-0.18383-0.70152 0.82515-0.31658-0.66702 0.75285
 -11   3  -3    9.14    4.29  33-0.15947-0.75321 0.82105-0.23698-0.67716 0.75185
 -10  -4  -8   17.58    5.68  33-0.17871-0.33969 0.82433-0.75340-0.66919 0.45355
 -10   2  -2  121.84    6.11  34-0.18076-0.64630 0.82466-0.35597-0.66833 0.79376
  -9   5   0   43.72    6.24  34-0.17827-0.69689 0.82426-0.17653-0.66938 0.86915
  -8  -5  -9  533.45    7.62  33-0.16846-0.13435 0.82262-0.87637-0.67347 0.34279
  -8  -3  -5 1396.49   10.38  33-0.17561-0.27776 0.82382-0.76632-0.67049 0.59093
  -8   1  -1   56.38    5.86  33-0.17537-0.48344 0.82378-0.50265-0.67059 0.81899
  -8   3   0   58.78    4.13  33-0.16204-0.57635 0.82151-0.35659-0.67611 0.86870
  -8   6   1    3.72    3.92  33-0.16717-0.67556 0.82240-0.13899-0.67400 0.90182
  -7  -1  -2  114.69    6.16  34-0.17961-0.31760 0.82447-0.67420-0.66881 0.74307
  -7   6   2    0.41    5.58  33-0.17871-0.60574 0.82433-0.18011-0.66919 0.93456
  -7   7   2    4.71    4.01  33-0.16717-0.64595 0.82240-0.10263-0.67400 0.93042
  -6  -4  -6  185.34    5.44  33-0.16974-0.06764 0.82284-0.89016-0.67294 0.47936
  -6   4   2   14.03    5.53  34-0.17871-0.46884 0.82433-0.36371-0.66919 0.93173
  -6   8   3   25.56    6.21  33-0.17676-0.60599 0.82401-0.06805-0.67001 0.95467
  -5  -3  -4  629.48    8.57  33-0.16974-0.06046 0.82284-0.86386-0.67294 0.57640
  -5   3   2   33.25    6.12  33-0.17456-0.36492 0.82365-0.46885-0.67093 0.91598
  -5   5   3    7.46    5.61  33-0.17950-0.43810 0.82446-0.32609-0.66886 0.95908
  -4  -4  -6 1498.45   18.22  34-0.18943 0.11512 0.82602-0.95163-0.66463 0.41483
  -4  -1  -1  666.62    9.66  33-0.17804-0.09658 0.82422-0.77282-0.66947 0.72655
  -4   0   0  156.38    5.97  33-0.16461-0.16121 0.82196-0.70536-0.67506 0.78888
  -4   1   1  576.15    8.61  33-0.17785-0.19976 0.82419-0.64146-0.66955 0.84065
  -4   4   3   48.51    6.00  33-0.17686-0.33180 0.82403-0.43295-0.66997 0.94387
  -4   7   4   -3.61    3.76  33-0.16075-0.45333 0.82128-0.21108-0.67663 0.98454
  -3   2   2   49.36    5.13  33-0.16332-0.18321 0.82173-0.60237-0.67558 0.87442
  -3   9   5    5.97    5.69  33-0.17585-0.43609 0.82386-0.10074-0.67039 0.99542
  -3  10   5   12.88    4.51  33-0.16461-0.47532 0.82196-0.02156-0.67506 0.98740
  -2  -4 -15    6.14    6.26  34-0.18255 0.48617 0.82495-0.91734-0.66757-0.25571
  -2   3   3   33.73    6.79  33-0.17304-0.14376 0.82339-0.56779-0.67157 0.89899
  -2   7   5  301.54    7.20  33-0.17308-0.30260 0.82340-0.28211-0.67155 0.99074
  -1  -4 -11   16.42    5.60  33-0.17600 0.46583 0.82388-0.98593-0.67033-0.00748
  -1  -4 -10    0.91    3.89  33-0.16717 0.43278 0.82240-0.99518-0.67400 0.06485
  -1  10   6  122.65    6.86  33-0.17107-0.32938 0.82306-0.09204-0.67239 0.99702
   0  -3 -14    6.55    6.00  34-0.17871 0.59440 0.82433-0.91006-0.66919-0.25336
   2  -2 -12   16.99    4.25  33-0.16974 0.67537 0.82284-0.91051-0.67294-0.18288
   2  -2  -7  457.60    7.83  34-0.17871 0.56489 0.82433-0.96400-0.66919 0.15635
   2   0  -1 8472.83   27.54  33-0.16204 0.34945 0.82151-0.86979-0.67611 0.55125
   2  11   7  122.50    9.26  34-0.18506-0.12038 0.82534-0.11675-0.66650 0.96246
   3  -1  -5   -4.38    5.96  34-0.17679 0.56833 0.82401-0.93659-0.67000 0.25371
   3   0  -2 2936.65   13.95  33-0.16717 0.46052 0.82240-0.88962-0.67400 0.45214
   4   0  -4  690.96    8.05  34-0.18240 0.60576 0.82492-0.90205-0.66763 0.28010
   4   3   2  418.04    7.39  33-0.16332 0.36090 0.82173-0.73148-0.67558 0.66401
   4   5   4  188.57    8.45  34-0.18241 0.27833 0.82492-0.60311-0.66762 0.76937
   4   8   6  127.30   10.69  35-0.20993 0.17568 0.82899-0.39838-0.65565 0.86025
   5   1  -3 2531.81   11.82  33-0.17625 0.62996 0.82393-0.86370-0.67022 0.31119
   6   3   0   83.84    4.48  33-0.16589 0.57506 0.82218-0.76972-0.67453 0.46932
   6  12   7   -2.01    6.91  34-0.19023 0.18595 0.82614-0.15928-0.66429 0.83412
   7   3  -2  120.94    4.63  33-0.16717 0.70589 0.82240-0.77822-0.67400 0.30350
   7   4   0   72.13    6.21  34-0.17974 0.64350 0.82450-0.72625-0.66875 0.42338
   7   6   3   95.26    4.79  33-0.17102 0.50790 0.82305-0.60204-0.67241 0.60948
   7   7   4  120.65    4.98  33-0.16974 0.45539 0.82284-0.53572-0.67294 0.66722
   7  10   6   72.28    5.94  33-0.17509 0.33073 0.82373-0.32816-0.67071 0.76649
   7  14   7    0.15    5.99  34-0.18127 0.20384 0.82474-0.03484-0.66811 0.78699
   8   4  -2   12.50    3.74  33-0.16204 0.75598 0.82151-0.73165-0.67611 0.26538
   8   5   0  394.91    6.78  34-0.17818 0.69648 0.82424-0.67837-0.66942 0.38370
   8   7   3   26.34    4.11  33-0.17102 0.56192 0.82305-0.55562-0.67241 0.57022
   8   8   4   55.50    4.73  33-0.16974 0.50983 0.82284-0.48843-0.67294 0.62679
   9   5  -6   10.18    5.76  34-0.17950 0.92257 0.82446-0.64687-0.66886-0.05584
   9   5  -5   33.46    5.92  34-0.18127 0.90052 0.82474-0.65744-0.66811 0.01188
   9   5  -4   57.46    5.49  34-0.17816 0.87286 0.82424-0.66644-0.66942 0.08210
   9   5  -3    7.68    3.85  33-0.16717 0.83897 0.82240-0.67465-0.67400 0.15418
   9   6   0  197.71    4.98  33-0.16461 0.73698 0.82196-0.62843-0.67506 0.34965
   9  11   5   47.80    5.75  34-0.18208 0.49984 0.82487-0.30300-0.66777 0.62636
   9  14   6    8.02    6.23  34-0.18383 0.39521 0.82515-0.08452-0.66702 0.65945
  10   7  -1  158.58    4.91  33-0.16717 0.81805 0.82240-0.57210-0.67400 0.24060
  10   8   1  102.45    4.29  33-0.16717 0.74281 0.82240-0.51664-0.67400 0.36616
  10   9   2  140.77    6.07  34-0.18247 0.70783 0.82493-0.45438-0.66760 0.41545
  10  11   4   35.96    5.71  33-0.17502 0.59592 0.82372-0.31971-0.67074 0.53304
  10  13   5   76.25    6.78  33-0.17491 0.51802 0.82370-0.17809-0.67079 0.57786
  11   9  -1   18.35    5.87  34-0.17963 0.85760 0.82448-0.45191-0.66880 0.18322
  11   9   0   67.18    4.91  33-0.15947 0.81399 0.82105-0.45903-0.67716 0.26085
  11  10   1    7.54    5.98  33-0.17743 0.78083 0.82412-0.39545-0.66973 0.30916
  11  11   2   66.87    6.44  34-0.18329 0.73602 0.82506-0.33138-0.66725 0.36355
  11  12   3   13.62    6.08  34-0.17871 0.67883 0.82433-0.26401-0.66919 0.42277
 -13  -2  -8    1.52    5.93  34-0.20432-0.61309 0.82819-0.51400-0.65830 0.50334
 -13  -1  -7    7.75    5.99  34-0.20545-0.66404 0.82835-0.44878-0.65780 0.56042
 -12  -5 -13    3.14    4.60  34-0.18773-0.34855 0.82574-0.71983-0.66551 0.17530
 -12  -4 -10    5.02    4.09  34-0.19156-0.44306 0.82632-0.67521-0.66387 0.36681
 -12  -3  -8   65.66    5.89  35-0.20522-0.50599 0.82832-0.62044-0.65790 0.48723
 -12  -2  -7   -1.47    3.91  34-0.19284-0.56865 0.82652-0.55385-0.66331 0.54982
 -12  -1  -6    6.52    4.04  34-0.19284-0.61998 0.82652-0.48802-0.66331 0.60677
 -12   0  -5   12.76    5.95  34-0.20339-0.66013 0.82806-0.42412-0.65871 0.65964
 -11  -5 -11   75.08    4.97  34-0.19539-0.30749 0.82690-0.77027-0.66221 0.28093
 -11  -3  -7   37.25    4.15  34-0.19794-0.45422 0.82728-0.65943-0.66110 0.53055
 -11  -2  -6   20.27    4.01  34-0.18517-0.51761 0.82534-0.59259-0.66660 0.59378
 -11  -1  -5   31.91    4.09  34-0.18517-0.56984 0.82534-0.52593-0.66660 0.65040
 -11   0  -4   15.25    3.99  34-0.19539-0.61004 0.82690-0.46163-0.66221 0.70210
 -10  -5 -10   92.94    4.88  34-0.19028-0.25426 0.82613-0.80925-0.66442 0.32277
 -10  -3  -6  328.09    6.92  34-0.20355-0.39067 0.82808-0.70048-0.65864 0.56818
 -10  -2  -5   81.63    4.47  34-0.18773-0.45812 0.82574-0.63172-0.66551 0.63183
 -10  -1  -4  114.81    4.44  34-0.18773-0.50931 0.82574-0.56618-0.66551 0.68937
 -10   0  -3   -3.51    3.82  34-0.19794-0.54997 0.82728-0.50135-0.66110 0.74080
 -10   4  -1    7.54    4.04  34-0.19539-0.70957 0.82690-0.21655-0.66221 0.83301
  -9  -6 -15    7.11    6.25  35-0.20564-0.01053 0.82838-0.86601-0.65771-0.04260
  -9  -6 -14   80.57    7.27  34-0.20432-0.03594 0.82819-0.87611-0.65830 0.02610
  -9  -5  -9   93.34    6.08  34-0.20354-0.18224 0.82808-0.85178-0.65864 0.35730
  -9  -4  -7   40.03    4.32  34-0.19156-0.26898 0.82632-0.79411-0.66387 0.48775
  -9  -2  -4   27.62    5.61  35-0.20376-0.38196 0.82811-0.67535-0.65854 0.66483
  -9  -1  -3  145.86    6.02  34-0.20107-0.43714 0.82773-0.60791-0.65973 0.72289
  -9   2  -1    7.77    3.91  34-0.18773-0.57918 0.82574-0.39947-0.66551 0.83005
  -9   4   0  164.57    6.51  34-0.19896-0.64897 0.82742-0.25559-0.66065 0.87140
  -8  -6 -15   26.90    9.41  35-0.22700 0.09210 0.83118-0.89838-0.64808-0.08071
  -8  -6 -14   47.17    8.30  35-0.20718 0.04925 0.82859-0.90620-0.65703-0.00381
  -8  -6 -13   57.37    7.95  35-0.21791 0.03610 0.83003-0.91787-0.65223 0.05960
  -8   2   0   66.31    5.51  35-0.20781-0.50289 0.82868-0.44022-0.65675 0.86219
  -8   5   1   37.20    4.33  34-0.18645-0.63060 0.82554-0.21727-0.66606 0.90555
  -7  -4  -6  129.51    4.73  34-0.19539-0.12487 0.82690-0.86415-0.66221 0.49779
  -7  -2  -3    3.63    4.18  34-0.19284-0.25424 0.82652-0.74260-0.66331 0.68090
  -7   0  -1   89.01    4.61  34-0.18773-0.36112 0.82574-0.60954-0.66551 0.79700
  -7   1   0   55.64    5.89  35-0.20791-0.39272 0.82869-0.54548-0.65671 0.84466
  -7   3   1   74.59    4.46  34-0.18773-0.49171 0.82574-0.40030-0.66551 0.89912
  -7   5   2  130.40    6.21  35-0.20632-0.55260 0.82847-0.26046-0.65742 0.93618
  -6  -3  -4   75.67    4.73  34-0.19411-0.11875 0.82671-0.83766-0.66276 0.59503
  -6   2   1  509.95    6.30  34-0.18517-0.38467 0.82534-0.50569-0.66660 0.88301
  -6   7   3   -1.39    4.05  34-0.18900-0.56624 0.82593-0.14581-0.66496 0.96103
  -5   0   0    5.98    6.29  34-0.20451-0.20281 0.82822-0.68171-0.65822 0.80056
  -5   8   4    9.76    5.81  35-0.20825-0.51634 0.82874-0.11204-0.65656 0.98109
  -5   9   4   14.77    6.08  34-0.19922-0.55248 0.82746-0.03529-0.66054 0.97368
  -4  -5 -10  165.37   14.66  38-0.28696 0.33597 0.83692-0.99778-0.61908 0.10566
  -4   2   2  339.03    7.28  35-0.20785-0.22116 0.82869-0.57908-0.65674 0.88415
  -4   6   4  153.11    4.88  34-0.19667-0.39075 0.82709-0.29224-0.66165 0.98043
  -3  -3  -4   75.32    7.99  34-0.20484 0.13738 0.82827-0.92746-0.65807 0.50511
  -3   5   4   70.09    4.74  34-0.19411-0.28367 0.82671-0.39790-0.66276 0.96455
  -3   8   5   -1.17    5.51  35-0.20113-0.38393 0.82774-0.18038-0.65970 0.99781
  -1   6   5   23.64    4.36  34-0.18900-0.17626 0.82593-0.39059-0.66496 0.96635
  -1   9   6   22.57    5.44  34-0.19841-0.27380 0.82734-0.17283-0.66089 0.99685
   0  -3  -7   11.59    5.96  35-0.20941 0.45843 0.82890-0.98580-0.65604 0.21222
   0   4   4 4201.61   23.10  34-0.19861-0.00523 0.82737-0.56397-0.66080 0.88830
   0   8   6  257.22    7.53  34-0.19651-0.16579 0.82707-0.27841-0.66172 0.98073
   2  -2 -11    6.43    3.88  34-0.19028 0.67139 0.82613-0.92444-0.66442-0.12143
   2  -2 -10   47.17    5.81  35-0.20314 0.65999 0.82803-0.93643-0.65882-0.05935
   2  -2  -9   61.82    5.60  35-0.20527 0.63909 0.82833-0.94759-0.65788 0.00803
   2  -2  -8   59.51    6.12  34-0.20051 0.60977 0.82765-0.95646-0.65998 0.07837
   3  -1 -12  151.65    6.00  34-0.18645 0.74554 0.82554-0.86737-0.66606-0.22887
   3  -1 -11    8.91    5.59  35-0.20941 0.74496 0.82890-0.88080-0.65604-0.16988
   3  -1  -6   19.26    6.08  35-0.20936 0.62460 0.82889-0.93230-0.65606 0.17248
   4   4   3  155.36    6.79  34-0.19539 0.34240 0.82690-0.67096-0.66221 0.70676
   5   2  -1  726.54    8.41  35-0.20537 0.58403 0.82834-0.81328-0.65783 0.42433
   5   3   1  573.99    7.34  34-0.18773 0.49111 0.82574-0.75479-0.66551 0.55672
   6   2 -10   13.68    5.96  35-0.20915 0.88436 0.82886-0.75054-0.65616-0.22180
   6   2  -3   30.78    4.37  34-0.19539 0.70362 0.82690-0.82006-0.66221 0.26225
   7   3  -3    9.56    4.11  34-0.19539 0.75838 0.82690-0.77369-0.66221 0.22344
   8   4  -7   66.61    5.99  35-0.20382 0.91530 0.82812-0.68664-0.65852-0.09454
   8   4  -6  111.88    6.19  35-0.20792 0.89655 0.82870-0.69765-0.65670-0.02794
   8   4  -5   11.45    5.39  35-0.20814 0.87221 0.82873-0.70782-0.65661 0.04062
   8   4  -4   24.93    5.44  34-0.20208 0.84174 0.82788-0.71684-0.65928 0.11158
   8   4  -3   -2.32    3.81  34-0.18517 0.80192 0.82534-0.72601-0.66660 0.18862
   8  12   6  129.60    6.78  35-0.21003 0.39362 0.82898-0.21113-0.65577 0.70001
   9   6  -1  179.65    4.64  34-0.19539 0.79212 0.82690-0.62430-0.66221 0.26766
   9   7   1  114.28    4.63  34-0.19539 0.71721 0.82690-0.56888-0.66221 0.39312
  10   7  -4   60.99    5.88  34-0.20170 0.92355 0.82782-0.54695-0.65945 0.01924
  10   7  -3   16.89    4.11  34-0.19539 0.89449 0.82690-0.55789-0.66221 0.09114
  10   7  -2    8.51    3.98  34-0.18517 0.86029 0.82534-0.56508-0.66660 0.16381
  10   8   0   47.88    4.15  34-0.19794 0.79883 0.82728-0.51253-0.66110 0.28328
  10  10   3    9.64    4.13  34-0.18645 0.66001 0.82554-0.38724-0.66606 0.47042
  11  10   0    9.10    5.93  34-0.20278 0.82871 0.82797-0.38940-0.65898 0.23048
 -13  -4 -11   52.43    5.06  35-0.21324-0.48051 0.82944-0.63781-0.65446 0.31867
 -13  -3  -9   10.33    4.41  35-0.22087-0.54827 0.83043-0.58292-0.65102 0.44079
 -12  -5 -12   14.21    4.26  35-0.21324-0.34625 0.82944-0.73464-0.65446 0.23357
 -12  -4  -9   -1.52    5.44  36-0.23101-0.42679 0.83168-0.69014-0.64638 0.41809
 -12   1  -4    4.77    4.09  35-0.22340-0.69229 0.83075-0.36000-0.64987 0.70717
 -11  -5 -10   -0.02    5.54  36-0.23481-0.29089 0.83213-0.78635-0.64461 0.33252
 -11  -4  -8    6.50    5.28  35-0.22867-0.37109 0.83140-0.73077-0.64746 0.45951
 -11   1  -3   62.42    4.32  35-0.21706-0.64079 0.82994-0.39798-0.65275 0.74945
 -10  -6 -15    5.55    6.12  35-0.22414-0.07381 0.83085-0.84029-0.64953-0.02222
 -10  -6 -14   12.58    6.04  35-0.22393-0.09795 0.83082-0.84970-0.64963 0.04628
 -10  -6 -13    9.49    5.75  36-0.23621-0.10938 0.83229-0.86027-0.64396 0.10819
 -10   1  -2  196.72    5.05  35-0.22087-0.57900 0.83043-0.43848-0.65102 0.78800
 -10   3  -1   16.55    4.14  35-0.21960-0.65835 0.83027-0.29670-0.65160 0.83338
  -9  -6 -13   16.09    5.89  35-0.22051-0.04325 0.83039-0.88908-0.65119 0.08730
  -9  -3  -5  197.92    5.30  35-0.22340-0.31197 0.83075-0.74371-0.64987 0.59920
  -9   0  -2  221.05    5.02  35-0.21324-0.47689 0.82944-0.54379-0.65446 0.77472
  -9   3   0    2.38    5.44  35-0.22848-0.59017 0.83138-0.33811-0.64754 0.86985
  -8  -4  -6   41.47    6.28  35-0.22774-0.17422 0.83129-0.83942-0.64788 0.51202
  -8  -1  -2  424.33    7.19  36-0.23062-0.34929 0.83163-0.65168-0.64656 0.74906
  -8   4   1   57.87    4.57  35-0.21324-0.57630 0.82944-0.29825-0.65446 0.90486
  -7  -5  -8  166.71    6.90  35-0.22696-0.01823 0.83119-0.92437-0.64824 0.35795
  -7  -3  -4  503.38    7.88  35-0.22652-0.16851 0.83114-0.81303-0.64844 0.60907
  -6  -5  -8    3.91    5.87  36-0.23374 0.06834 0.83200-0.95348-0.64511 0.32734
  -6   3   2    9.39    5.76  35-0.23034-0.39093 0.83160-0.44629-0.64669 0.91964
  -6   6   3   27.45    4.19  35-0.21070-0.51694 0.82910-0.22559-0.65560 0.96289
  -5  -1  -1  322.16    6.59  35-0.20943-0.14728 0.82892-0.74809-0.65617 0.74174
  -5   1   1    7.28    4.13  35-0.22087-0.23797 0.83043-0.61784-0.65102 0.85029
  -5   4   3  158.66    6.21  36-0.23176-0.35903 0.83177-0.40997-0.64603 0.94773
  -5   7   4   27.07    5.69  35-0.22828-0.46914 0.83135-0.19080-0.64763 0.98407
  -4  -5 -14   11.89    7.19  36-0.24064 0.38381 0.83278-0.95217-0.64189-0.14482
  -4  -2  -2  739.34   10.37  36-0.23297 0.00959 0.83191-0.84595-0.64547 0.64560
  -3   3   3  460.18    6.63  35-0.21452-0.18403 0.82961-0.54392-0.65389 0.91013
  -3   7   5   35.16    5.79  36-0.23051-0.32544 0.83162-0.26045-0.64661 0.99316
  -2  -4 -14   39.58    6.28  36-0.23284 0.51310 0.83190-0.93443-0.64553-0.20943
  -2  -4  -8  116.24    8.67  36-0.25008 0.38714 0.83379-0.99756-0.63741 0.19312
  -2   6   5  185.96    6.65  36-0.23564-0.21178 0.83222-0.36681-0.64423 0.97400
  -2  10   6   95.41    6.89  36-0.23615-0.34549 0.83228-0.07179-0.64399 0.99606
  -2  11   6   -1.26    6.03  35-0.22974-0.37888 0.83153 0.00451-0.64696 0.98734
  -1   4   4  735.14    8.72  35-0.21324-0.07257 0.82944-0.53659-0.65446 0.91020
   0  -3 -13    2.18    3.86  35-0.21452 0.60737 0.82961-0.92511-0.65389-0.20125
   1   4   4   27.28    8.03  36-0.23047 0.10909 0.83162-0.59799-0.64663 0.84489
   1  11   7   57.32    7.89  36-0.23854-0.14863 0.83255-0.09499-0.64287 0.96714
   1  12   7   -0.16    5.92  36-0.22594-0.18893 0.83107-0.01707-0.64871 0.96263
   3  -1 -10  437.00    7.40  35-0.22819 0.73905 0.83134-0.89211-0.64768-0.11110
   3  -1  -9  164.82    6.27  36-0.23468 0.72316 0.83211-0.90466-0.64467-0.04506
   3  -1  -7  286.28    6.75  36-0.22974 0.66996 0.83153-0.92394-0.64696 0.09400
   4   0 -11   73.00    5.01  35-0.21197 0.80192 0.82927-0.83496-0.65503-0.21137
   4   0 -10    6.58    5.24  36-0.23228 0.79771 0.83183-0.84709-0.64579-0.15213
   4   0  -5  483.53    6.25  35-0.21833 0.66543 0.83011-0.89665-0.65217 0.19648
   5   1 -10    6.65    5.83  35-0.22627 0.84592 0.83111-0.79907-0.64856-0.18926
   5   1  -4 1534.61    9.04  35-0.21324 0.69068 0.82944-0.85907-0.65446 0.22697
   5   7   5 1131.16   12.84  35-0.22525 0.32368 0.83098-0.49587-0.64903 0.76767
   6   2  -9   46.46    6.27  35-0.22765 0.87797 0.83128-0.76262-0.64792-0.16170
   6   2  -4  106.24    4.36  35-0.22087 0.75290 0.83043-0.81381-0.65102 0.18364
   6   3  -1  134.82    6.00  35-0.22798 0.66060 0.83132-0.76865-0.64777 0.37399
   6   4   1  384.23    5.82  35-0.21960 0.57751 0.83027-0.71228-0.65160 0.50306
   6  13   7    6.16    7.25  36-0.24995 0.21841 0.83377-0.09063-0.63748 0.79602
   7   3  -8    1.32    4.09  35-0.21833 0.90056 0.83011-0.72530-0.65217-0.12930
   7   3  -7  173.55    6.29  35-0.22903 0.88597 0.83144-0.73587-0.64729-0.06618
   7   3  -6  153.93    6.15  36-0.23065 0.86467 0.83164-0.74698-0.64654 0.00166
   7   3  -5  204.36    5.94  35-0.22724 0.83723 0.83123-0.75694-0.64811 0.07196
   7   3  -4   23.10    3.96  35-0.21579 0.80222 0.82978-0.76617-0.65332 0.14570
   7   4  -1  302.50    6.97  35-0.22900 0.71619 0.83144-0.72183-0.64730 0.33335
   7   5   1  357.56    7.02  35-0.22670 0.63881 0.83116-0.66607-0.64836 0.45954
   8   5  -1   53.99    3.96  35-0.21579 0.75799 0.82978-0.67412-0.65332 0.29964
   8   6   1    0.90    4.23  35-0.21579 0.68154 0.82978-0.61896-0.65332 0.42613
   8  10   5  199.75    5.46  35-0.21833 0.48035 0.83011-0.35448-0.65217 0.65131
   9   6  -3   27.07    5.48  36-0.23101 0.87489 0.83168-0.60875-0.64638 0.11602
   9   6  -2  138.28    4.61  35-0.21706 0.83760 0.82994-0.61694-0.65275 0.19024
   9   7   0  223.84    6.36  36-0.23317 0.77802 0.83193-0.56294-0.64538 0.30845
   9   8   2  367.26    5.66  35-0.21579 0.68614 0.82978-0.50549-0.65332 0.44162
   9   9   3   19.58    3.97  35-0.22214 0.64181 0.83060-0.44153-0.65045 0.49548
   9  10   4   -1.42    3.98  35-0.21452 0.58166 0.82961-0.37342-0.65389 0.55623
   9  12   5    6.87    5.61  36-0.22913 0.51797 0.83146-0.23284-0.64724 0.59430
  10   8  -1    8.02    4.02  35-0.22087 0.84483 0.83043-0.50466-0.65102 0.20550
  10   9   1   30.02    4.35  35-0.22087 0.76927 0.83043-0.44912-0.65102 0.33113
  10  10   2   -6.64    5.64  36-0.23101 0.72824 0.83168-0.38421-0.64638 0.38384
  10  11   3   23.85    5.58  36-0.22974 0.67571 0.83153-0.31825-0.64696 0.44066
  10  12   4   84.81    4.96  35-0.21197 0.60681 0.82927-0.25019-0.65503 0.50552
  11  11   1   21.35    4.35  35-0.21452 0.78992 0.82961-0.32572-0.65389 0.28247
 -13  -4 -10    2.26    4.19  36-0.24743-0.46984 0.83372-0.65273-0.63856 0.37082
 -13  -2  -7   23.84    6.01  36-0.25373-0.58936 0.83436-0.53286-0.63554 0.55092
 -13  -1  -6   51.73    5.99  36-0.25430-0.64050 0.83441-0.46534-0.63527 0.60644
 -12  -5 -11   21.14    4.27  36-0.24365-0.34026 0.83332-0.74775-0.64035 0.28702
 -12  -3  -7   17.19    5.86  36-0.25434-0.48001 0.83442-0.63780-0.63525 0.53270
 -12  -2  -6   13.40    3.95  36-0.24365-0.54172 0.83332-0.57036-0.64035 0.59453
 -12  -1  -5   40.80    4.60  36-0.24617-0.59101 0.83359-0.50448-0.63915 0.65065
 -12   0  -4    6.68    5.87  37-0.25876-0.62953 0.83484-0.43991-0.63312 0.70222
 -11  -6 -14    3.70    5.98  37-0.25373-0.14962 0.83436-0.82403-0.63554 0.05965
 -11  -3  -6   26.70    5.71  36-0.25499-0.42126 0.83448-0.67711-0.63494 0.57248
 -11  -2  -5   16.29    3.96  36-0.24365-0.48266 0.83332-0.61077-0.64035 0.63472
 -11  -1  -4   40.53    4.09  36-0.24617-0.53266 0.83359-0.54465-0.63915 0.69062
 -11   0  -3    5.78    5.43  37-0.25829-0.57136 0.83480-0.47974-0.63335 0.74161
 -11   2  -2    2.15    4.10  36-0.24617-0.66142 0.83359-0.33678-0.63915 0.79282
 -10  -6 -12    2.55    5.52  37-0.26379-0.10517 0.83530-0.87431-0.63067 0.16332
 -10  -5  -9   38.74    4.25  36-0.24112-0.22704 0.83304-0.82698-0.64154 0.36825
 -10  -4  -7  158.19    5.19  36-0.23733-0.30550 0.83262-0.77100-0.64332 0.49526
 -10  -2  -4   22.73    5.52  37-0.25565-0.41314 0.83454-0.65209-0.63462 0.66841
 -10  -1  -3   43.28    5.64  37-0.25591-0.46431 0.83457-0.58534-0.63450 0.72571
 -10   2  -1   69.84    5.96  36-0.25178-0.59908 0.83416-0.37632-0.63648 0.83058
  -9  -6 -12    4.88    5.37  36-0.24899-0.03888 0.83388-0.90289-0.63781 0.14273
  -9   1  -1   98.62    4.48  36-0.23480-0.50675 0.83233-0.48015-0.64449 0.82117
  -9   5   1   14.47    5.80  36-0.25421-0.64419 0.83440-0.19892-0.63532 0.90314
  -8  -6 -12  100.32    6.94  36-0.24887 0.04321 0.83387-0.93219-0.63787 0.11374
  -8  -5  -8   15.66    3.94  36-0.23986-0.08756 0.83290-0.89603-0.64213 0.38127
  -8  -2  -3  103.63    4.86  36-0.23607-0.29245 0.83248-0.71865-0.64391 0.68934
  -8   0  -1  312.08    5.41  36-0.24112-0.39026 0.83304-0.58742-0.64154 0.80144
  -8   3   1   27.85    4.05  36-0.24869-0.51311 0.83385-0.37913-0.63796 0.89948
  -8   6   2    3.99    5.87  37-0.25499-0.61579 0.83448-0.16107-0.63494 0.93401
  -7  -6 -13    3.59    8.11  38-0.28099 0.18206 0.83672-0.95422-0.62214 0.00096
  -7   2   1    5.07    4.02  36-0.24112-0.40930 0.83304-0.48486-0.64154 0.88635
  -7   4   2   85.41    4.59  36-0.24112-0.49039 0.83304-0.34203-0.64154 0.93216
  -7   7   3   40.84    6.12  37-0.25657-0.58028 0.83463-0.12551-0.63418 0.95848
  -6  -1  -1   31.29    4.22  36-0.24365-0.19565 0.83332-0.72286-0.64035 0.75421
  -6   0   0  208.26    5.10  36-0.24617-0.24438 0.83359-0.65739-0.63915 0.81019
  -6   5   3  134.17    4.85  36-0.24239-0.45832 0.83318-0.30530-0.64094 0.95976
  -5  -2  -2   73.29    5.73  36-0.24112-0.06351 0.83304-0.81805-0.64154 0.66981
  -5   2   2  295.92    7.05  36-0.25408-0.25742 0.83439-0.55595-0.63538 0.89220
  -5   6   4    4.80    5.47  37-0.25650-0.41295 0.83463-0.27179-0.63421 0.98104
  -4   3   3  542.48    7.92  37-0.25499-0.22575 0.83448-0.51891-0.63494 0.91961
  -4   5   4   23.44    4.14  36-0.24743-0.31272 0.83372-0.37619-0.63856 0.96859
  -4   8   5   34.95    5.94  37-0.25832-0.40845 0.83480-0.15710-0.63333 0.99701
  -4   9   5   25.88    4.47  36-0.24365-0.45106 0.83332-0.08048-0.64035 0.99340
  -3  -2  -2 4573.62   23.45  37-0.25865 0.11714 0.83483-0.87814-0.63317 0.60516
  -2   4   4  270.68    5.63  36-0.24239-0.12576 0.83318-0.51080-0.64094 0.92554
  -2   9   6    5.62    5.48  36-0.25601-0.29731 0.83458-0.15073-0.63445 0.99824
  -1   8   6    4.52    3.94  36-0.24365-0.19936 0.83332-0.25576-0.64035 0.98712
   0  -3 -12   74.56    4.43  36-0.24491 0.61317 0.83345-0.93791-0.63975-0.14773
   0  -3 -11   26.75    5.58  37-0.26310 0.60770 0.83524-0.95094-0.63101-0.08729
   0  -3  -8  504.20    8.56  37-0.25378 0.52695 0.83436-0.98043-0.63552 0.12269
   2  -1 -13   98.45    6.75  37-0.25848 0.75943 0.83481-0.83653-0.63326-0.30146
   2  -1  -4  955.78    9.11  36-0.24743 0.53394 0.83372-0.92730-0.63855 0.31997
   2  10   7   34.95    7.49  37-0.26404-0.01369 0.83533-0.20324-0.63055 0.93794
   3  -1  -8   13.07    3.91  36-0.23733 0.70165 0.83262-0.91460-0.64332 0.02227
   3   0  -3  431.51    8.13  36-0.25213 0.56872 0.83420-0.89127-0.63631 0.34651
   3   2   1    1.66    5.24  36-0.24365 0.40941 0.83332-0.78147-0.64035 0.59996
   3   6   5   34.93   10.47  38-0.29946 0.26164 0.83794-0.52085-0.61270 0.80037
   4   0  -9  169.68    5.01  36-0.24491 0.78724 0.83345-0.85858-0.63975-0.09003
   4   0  -8   30.29    5.67  36-0.25241 0.77054 0.83422-0.86910-0.63618-0.02524
   4   0  -7   42.45    5.67  36-0.25129 0.74525 0.83411-0.87955-0.63671 0.04402
   4   0  -6   12.16    4.23  36-0.23986 0.70992 0.83290-0.88955-0.64213 0.11820
   4   1  -2  226.54    5.70  36-0.23607 0.58365 0.83248-0.85336-0.64391 0.38228
   4   2   0 2998.40   14.01  36-0.24365 0.51618 0.83332-0.79865-0.64035 0.50355
   5   1  -9   10.44    4.15  36-0.24112 0.83767 0.83304-0.81097-0.64154-0.12812
   5   1  -8   63.43    5.76  36-0.25207 0.82409 0.83419-0.82186-0.63634-0.06529
   5   1  -7   55.87    5.64  37-0.25445 0.80316 0.83443-0.83280-0.63520 0.00255
   5   1  -6    6.70    3.82  36-0.24869 0.77341 0.83385-0.84362-0.63796 0.07572
   5   1  -5  115.99    4.56  36-0.23607 0.73772 0.83248-0.85200-0.64391 0.14807
   5   4   2   11.23    4.99  36-0.23607 0.48672 0.83248-0.69620-0.64391 0.59340
   6   2  -8   10.08    3.85  36-0.23860 0.86551 0.83276-0.77480-0.64272-0.09653
   6   2  -7  338.76    5.66  36-0.24617 0.84911 0.83359-0.78482-0.63915-0.03419
   6   2  -6  104.86    4.33  36-0.24491 0.82462 0.83345-0.79567-0.63975 0.03524
   6   2  -5   15.87    4.14  36-0.23860 0.79395 0.83276-0.80463-0.64272 0.10661
   6   5   2   44.22    5.93  37-0.25899 0.56534 0.83486-0.65166-0.63301 0.54190
   6   8   5 1015.51   11.01  36-0.25264 0.40547 0.83425-0.45229-0.63607 0.71504
   6  14   7    1.13    7.40  37-0.26675 0.20823 0.83557-0.01719-0.62922 0.77778
   7   6   2  446.81    7.54  37-0.25705 0.61854 0.83468-0.60435-0.63395 0.50260
   7   9   5   42.50    4.18  36-0.24239 0.45017 0.83318-0.40483-0.64094 0.68032
   7  11   6  136.22    6.82  37-0.25380 0.38248 0.83436-0.26313-0.63551 0.72005
   8   5  -2  660.32    6.61  36-0.24365 0.80938 0.83332-0.66660-0.64035 0.21801
   8   7   2  227.00    5.30  36-0.24112 0.65701 0.83304-0.55567-0.64154 0.47027
   8   8   3   -2.16    5.67  37-0.25373 0.61785 0.83436-0.49101-0.63554 0.52118
   8   9   4  309.85    5.68  36-0.24743 0.56058 0.83372-0.42383-0.63856 0.58106
   8  13   6   12.20    6.02  36-0.25070 0.40654 0.83405-0.14022-0.63700 0.66956
   9   6  -5   25.25    4.39  36-0.23860 0.93015 0.83276-0.58957-0.64272-0.02455
   9   6  -4  221.97    5.52  36-0.23860 0.90604 0.83276-0.59873-0.64272 0.04349
   9   7  -1    2.74    5.19  36-0.25499 0.82579 0.83448-0.55867-0.63494 0.23101
   9   8   1  275.82    6.74  37-0.25969 0.75368 0.83493-0.50039-0.63267 0.35283
   9  13   5   10.13    6.01  37-0.25906 0.52101 0.83487-0.16051-0.63297 0.56925
  10   8  -3    2.97    4.02  36-0.24365 0.91502 0.83332-0.48662-0.64035 0.05761
  10   8  -2    5.39    4.02  36-0.23607 0.88305 0.83248-0.49578-0.64391 0.13069
  10   9   0   32.17    4.31  36-0.24869 0.82067 0.83385-0.44205-0.63796 0.24977
  10  13   4  124.38    5.97  36-0.23986 0.60740 0.83290-0.17769-0.64213 0.48152
 -13  -4  -9   54.66    6.43  38-0.28428-0.45645 0.83702-0.66604-0.62045 0.42078
 -13  -3  -8    6.55    4.00  37-0.26114-0.53067 0.83513-0.59792-0.63194 0.48930
 -12  -5 -10    3.43    5.76  38-0.27993-0.32904 0.83670-0.76083-0.62265 0.33725
 -12  -4  -8  244.23    6.97  37-0.27813-0.40538 0.83656-0.70532-0.62355 0.46437
 -12   1  -3   17.30    5.81  37-0.27887-0.65892 0.83662-0.37661-0.62318 0.74867
 -11  -6 -13    3.49    4.14  37-0.26741-0.15985 0.83569-0.83510-0.62887 0.12177
 -11  -5  -9   13.12    5.51  37-0.27993-0.26912 0.83670-0.80187-0.62265 0.37868
 -11  -4  -7   98.24    6.14  38-0.28080-0.34417 0.83677-0.74507-0.62221 0.50220
 -11   1  -2    6.45    5.39  37-0.28029-0.60071 0.83673-0.41558-0.62246 0.78761
 -10  -3  -5   16.50    3.92  37-0.26867-0.34763 0.83580-0.71962-0.62825 0.60607
 -10   0  -2    3.88    3.72  37-0.26867-0.50308 0.83580-0.52093-0.62825 0.77610
 -10   4   0   55.26    4.87  37-0.26616-0.66325 0.83558-0.23609-0.62949 0.86960
  -9  -6 -11    3.82    5.43  37-0.28137-0.02977 0.83681-0.91512-0.62192 0.19627
  -9  -5  -8    1.05    3.90  37-0.26365-0.14531 0.83536-0.86912-0.63072 0.39744
  -9  -4  -6  241.78    5.14  37-0.26240-0.22214 0.83524-0.81361-0.63133 0.52378
  -9  -2  -3  263.94    6.43  38-0.28058-0.33017 0.83675-0.69364-0.62232 0.69675
  -9  -1  -2  291.65    6.74  37-0.27918-0.38297 0.83664-0.62732-0.62303 0.75427
  -9   2   0    2.43    3.88  37-0.26616-0.52469 0.83558-0.41847-0.62949 0.86331
  -9   4   1   27.51    5.95  37-0.27664-0.59469 0.83645-0.27661-0.62430 0.90355
  -8  -6 -11   15.95    5.78  38-0.28765 0.05910 0.83726-0.94553-0.61874 0.16228
  -8  -3  -4   69.13    4.55  37-0.26114-0.21616 0.83513-0.78748-0.63194 0.62137
  -8   1   0   53.00    4.39  37-0.26240-0.42071 0.83524-0.52273-0.63133 0.84824
  -8   5   2    1.61    3.93  37-0.27117-0.56922 0.83601-0.23939-0.62702 0.93525
  -7  -6 -12  150.06    9.82  38-0.29804 0.17496 0.83792-0.96522-0.61341 0.06032
  -7  -1  -1  699.45    7.98  38-0.28060-0.24087 0.83675-0.69701-0.62231 0.76495
  -7   3   2   65.59    5.91  38-0.28348-0.42053 0.83696-0.42182-0.62086 0.92206
  -7   6   3    9.98    3.96  37-0.27368-0.53575 0.83621-0.20257-0.62577 0.96152
  -6  -2  -2  817.11    7.71  37-0.26365-0.12397 0.83536-0.79099-0.63072 0.68821
  -6   1   1    8.78    4.16  37-0.26365-0.27959 0.83536-0.59210-0.63072 0.85852
  -6   4   3   19.03    5.63  38-0.28453-0.38833 0.83704-0.38580-0.62033 0.95059
  -4  -5 -13   82.31    8.37  38-0.29490 0.41498 0.83773-0.96662-0.61503-0.10410
  -3   4   4   22.39    6.49  37-0.27662-0.17278 0.83645-0.48498-0.62430 0.93758
  -3   6   5  157.09    6.30  38-0.28081-0.24896 0.83677-0.34168-0.62221 0.98050
  -2  -4 -13    2.26    5.44  38-0.27899 0.53398 0.83663-0.94760-0.62312-0.16282
   0  -3 -10  334.56    7.32  37-0.27545 0.59603 0.83635-0.96143-0.62489-0.02497
   0  -3  -9   36.49    5.73  37-0.27315 0.56973 0.83617-0.97175-0.62603 0.04488
   0  -2  -4  668.01   11.58  38-0.27940 0.42983 0.83666-0.94759-0.62291 0.37298
   0   7   6 1146.61   12.47  38-0.28999-0.04523 0.83741-0.36534-0.61755 0.94751
   0  11   7   20.09    5.99  38-0.28614-0.18303 0.83715-0.06929-0.61951 0.97158
   0  12   7    5.55    6.01  37-0.27993-0.21635 0.83670 0.00628-0.62265 0.96384
   1   7   6  233.17    9.29  38-0.28968 0.03646 0.83739-0.39487-0.61771 0.91942
   1  10   7   50.46    6.33  38-0.28215-0.07758 0.83687-0.17508-0.62153 0.95691
   5   2  -2    9.22    4.03  37-0.26491 0.66574 0.83547-0.81042-0.63010 0.32915
   5   3   0 1790.06   11.62  38-0.28077 0.60791 0.83676-0.75520-0.62222 0.44558
   5   5   3 2455.27   13.97  37-0.26616 0.46725 0.83558-0.63292-0.62949 0.63450
   5   6   4   43.24    4.48  37-0.26741 0.41728 0.83569-0.56687-0.62887 0.69095
   5   9   6    7.42    7.38  38-0.29473 0.31467 0.83772-0.36146-0.61512 0.77977
   6   3  -2    8.96    4.19  37-0.27117 0.72785 0.83601-0.76344-0.62702 0.28438
   6   6   3  245.87    7.21  38-0.28193 0.53735 0.83685-0.58706-0.62164 0.58738
   6   7   4    1.65    5.76  37-0.28018 0.48450 0.83672-0.52252-0.62252 0.64562
   6  10   6   56.08    6.08  38-0.28380 0.35790 0.83699-0.31296-0.62069 0.74576
   7   4  -8    1.56    5.71  38-0.28180 0.93776 0.83684-0.65648-0.62170-0.17194
   7   4  -3  245.00    6.52  38-0.28351 0.81909 0.83697-0.70728-0.62084 0.17077
   7   4  -2   86.61    4.50  37-0.26114 0.77235 0.83513-0.71635-0.63194 0.25032
   7   5   0  320.47    6.99  38-0.28069 0.71665 0.83676-0.66109-0.62226 0.36535
   7   7   3   98.01    6.41  37-0.27578 0.58563 0.83638-0.53969-0.62472 0.54977
   7   8   4   18.90    6.25  37-0.27243 0.53129 0.83611-0.47421-0.62639 0.60853
   8   5  -7    6.36    4.05  37-0.26114 0.94666 0.83513-0.61846-0.63194-0.13207
   8   5  -6   36.18    4.33  37-0.27117 0.93166 0.83601-0.62827-0.62702-0.06900
   8   5  -5   26.28    4.01  37-0.27368 0.91060 0.83621-0.63950-0.62577-0.00191
   8   5  -4   81.47    4.17  37-0.27117 0.88434 0.83601-0.64872-0.62702 0.06741
   8   5  -3   40.31    3.87  37-0.26114 0.85060 0.83513-0.65855-0.63194 0.14100
   8   6   0  150.58    4.80  37-0.26114 0.75157 0.83513-0.61282-0.63194 0.33459
   8  11   5   14.69    5.63  38-0.27902 0.51296 0.83663-0.28529-0.62311 0.61104
   8  14   6    7.07    6.55  37-0.27435 0.40260 0.83627-0.06595-0.62544 0.64578
   9   7  -2   40.19    5.41  37-0.27689 0.86984 0.83647-0.54654-0.62417 0.14948
   9   9   2   30.94    5.67  37-0.27639 0.71860 0.83643-0.43577-0.62442 0.40125
   9  10   3  109.12    5.91  37-0.27856 0.66976 0.83660-0.36966-0.62333 0.45685
   9  11   4   15.26    4.19  37-0.26365 0.60437 0.83536-0.30358-0.63072 0.52099
  10   9  -3    5.90    5.96  38-0.28368 0.92707 0.83698-0.41449-0.62076 0.02751
  10   9  -2   71.11    6.11  38-0.27937 0.89857 0.83666-0.42364-0.62293 0.09760
  10   9  -1   89.84    4.78  37-0.26616 0.86301 0.83558-0.43463-0.62949 0.17258
  10  10   1   45.17    4.52  37-0.26616 0.78670 0.83558-0.37797-0.62949 0.29802
  10  11   2   37.14    4.33  37-0.27117 0.74115 0.83601-0.31286-0.62702 0.35237
  10  12   3   29.47    4.40  37-0.26365 0.68291 0.83536-0.24628-0.63072 0.41243
 -13  -5 -11    4.45    4.06  38-0.29002-0.37556 0.83750-0.72180-0.61790 0.29368
 -13  -3  -7   37.52    6.04  39-0.30578-0.50999 0.83844-0.61128-0.60974 0.53453
 -13  -2  -6   61.33    4.84  38-0.29873-0.56858 0.83804-0.54418-0.61342 0.59532
 -13  -1  -5    7.06    5.97  38-0.30369-0.61414 0.83833-0.47992-0.61083 0.65063
 -12  -6 -13   21.65    6.53  38-0.30070-0.20875 0.83816-0.80790-0.61240 0.13425
 -12  -3  -6    6.16    5.51  39-0.30493-0.45268 0.83839-0.65174-0.61019 0.57615
 -12  -2  -5   16.12    4.12  38-0.29749-0.51160 0.83797-0.58503-0.61406 0.63705
 -12  -1  -4    5.79    5.51  38-0.30121-0.55876 0.83819-0.51930-0.61213 0.69188
 -11  -6 -12    9.33    4.39  38-0.29002-0.16086 0.83750-0.84652-0.61790 0.17847
 -11  -2  -4   16.95    5.36  39-0.30436-0.44655 0.83836-0.62501-0.61048 0.67328
 -11  -1  -3   48.43    5.39  39-0.30814-0.49392 0.83856-0.55983-0.60850 0.72769
 -10  -6 -11    7.08    5.45  38-0.29916-0.09376 0.83807-0.88786-0.61319 0.21520
 -10  -5  -8  104.89    4.47  38-0.29376-0.19783 0.83774-0.84163-0.61598 0.41056
 -10  -4  -6  186.35    4.86  38-0.29873-0.26744 0.83804-0.78678-0.61342 0.53366
 -10   1  -1    4.25    3.73  38-0.29127-0.53038 0.83758-0.45687-0.61726 0.82269
 -10   3   0   26.96    4.36  38-0.29002-0.61097 0.83750-0.31458-0.61790 0.86809
  -9  -3  -4    4.61    4.25  38-0.29624-0.26304 0.83790-0.76021-0.61470 0.63131
  -9   0  -1   37.13    4.02  38-0.29127-0.42197 0.83758-0.56269-0.61726 0.80501
  -9   3   1    6.42    5.56  39-0.30584-0.53710 0.83844-0.35417-0.60971 0.89954
  -8  -4  -5    1.59    6.19  39-0.30741-0.11731 0.83852-0.85623-0.60889 0.54164
  -8   2   1  225.39    5.26  38-0.29376-0.44074 0.83774-0.45907-0.61598 0.88849
  -8   4   2   16.01    4.29  38-0.29873-0.51374 0.83804-0.31842-0.61342 0.93182
  -7  -4  -5   19.47    4.61  38-0.29251-0.05044 0.83766-0.88572-0.61662 0.52012
  -7  -2  -2  291.48    5.38  38-0.29127-0.17879 0.83758-0.76363-0.61726 0.70281
  -7   0   0   84.13    4.69  38-0.28629-0.28670 0.83724-0.63082-0.61980 0.81894
  -7   1   1    6.02    5.60  39-0.30617-0.31651 0.83846-0.56691-0.60954 0.86527
  -7   5   3   22.60    6.13  38-0.29997-0.48199 0.83812-0.28117-0.61277 0.95966
  -6  -4  -5  372.31    6.51  38-0.28878 0.02740 0.83741-0.91457-0.61853 0.49350
  -6   2   2  246.16    5.38  38-0.29624-0.29772 0.83790-0.52943-0.61470 0.89954
  -6   7   4   32.46    4.55  38-0.29002-0.48956 0.83750-0.16777-0.61790 0.98236
  -5  -5  -8   11.56    7.54  39-0.32078 0.23964 0.83912-0.99047-0.60178 0.25432
  -5  -4  -5  228.07    8.14  39-0.31156 0.13245 0.83873-0.94474-0.60670 0.45280
  -5   3   3 1113.77    8.40  38-0.29624-0.26696 0.83790-0.49275-0.61470 0.92761
  -5   5   4   10.66    3.86  38-0.29749-0.34499 0.83797-0.35111-0.61406 0.97212
  -4  -5 -12   39.77    8.56  40-0.33034 0.42670 0.83945-0.97893-0.59660-0.05364
  -4   7   5   96.51    4.62  38-0.28753-0.35223 0.83733-0.23676-0.61917 0.99487
  -3  -4 -15   15.62    7.46  39-0.31996 0.54134 0.83909-0.89970-0.60222-0.29281
  -3   9   6  106.53    7.04  39-0.31154-0.32535 0.83873-0.12568-0.60671 0.99892
  -3  10   6   -6.07    6.34  39-0.30183-0.36185 0.83822-0.04880-0.61180 0.99421
  -2  -4 -12   29.39    5.71  39-0.30585 0.53874 0.83844-0.96071-0.60971-0.10868
  -2  -4  -9  250.98    9.40  39-0.31529 0.47673 0.83890-0.99174-0.60471 0.09170
  -2   8   6   21.78    4.24  38-0.29251-0.23503 0.83766-0.23028-0.61662 0.99256
  -1  -3 -14    5.71    5.84  38-0.29740 0.63018 0.83797-0.89272-0.61411-0.27979
  -1   5   5  394.40    8.14  39-0.30493-0.03314 0.83839-0.47957-0.61019 0.92312
  -1   7   6  259.94    7.69  39-0.31152-0.10611 0.83872-0.33720-0.60672 0.96499
   0   5   5  241.29    7.73  39-0.30660 0.05057 0.83848-0.50899-0.60931 0.89345
   0  10   7   89.52    6.99  39-0.31492-0.12759 0.83888-0.14769-0.60491 0.96862
   1  -2 -11  102.55    5.92  39-0.30436 0.70364 0.83836-0.90605-0.61049-0.14793
   2  -1 -12  196.41    5.89  38-0.29002 0.76790 0.83750-0.84893-0.61790-0.24891
   2  -1  -5    3.00    6.02  38-0.30493 0.61613 0.83839-0.92144-0.61019 0.22224
   3   0 -12   33.96    4.52  38-0.28753 0.81905 0.83733-0.80181-0.61917-0.28775
   3   0  -4 1014.88    9.41  39-0.30695 0.64824 0.83850-0.88532-0.60913 0.25069
   3   1  -1  481.63    7.35  38-0.28878 0.53039 0.83741-0.83898-0.61853 0.45370
   4   1 -11    5.37    5.81  39-0.30414 0.86474 0.83835-0.76533-0.61060-0.26713
   4   1  -3  240.92    5.43  38-0.29376 0.66512 0.83774-0.84782-0.61598 0.28561
   5   2 -10   11.02    5.68  38-0.30493 0.89752 0.83839-0.73026-0.61019-0.23949
   5   2  -3  276.41    6.67  39-0.30571 0.73164 0.83843-0.80162-0.60978 0.23959
   5  12   7   76.37    9.87  39-0.32440 0.23752 0.83926-0.14307-0.59983 0.79807
   6   3  -9   -1.66    3.83  38-0.29873 0.92196 0.83804-0.69328-0.61342-0.20770
   6   3  -3   58.28    6.33  38-0.30160 0.78176 0.83821-0.75427-0.61193 0.20154
   6   4   0  671.40    6.69  38-0.28878 0.67035 0.83741-0.70914-0.61853 0.40206
   7   4  -7   44.09    4.38  38-0.29624 0.92633 0.83790-0.66671-0.61470-0.10963
   7   4  -6  192.93    6.13  38-0.30419 0.90993 0.83835-0.67625-0.61057-0.04556
   7   4  -5    1.62    5.28  39-0.30431 0.88649 0.83836-0.68795-0.61051 0.02292
   7   4  -4    5.33    3.89  38-0.29873 0.85670 0.83804-0.69815-0.61342 0.09510
   7  12   6   34.74    5.86  39-0.31028 0.41137 0.83867-0.19170-0.60737 0.68057
   8   6  -1   18.17    4.04  38-0.29127 0.80603 0.83758-0.60562-0.61726 0.25206
   8   7   1  161.33    4.77  38-0.29376 0.73296 0.83774-0.54945-0.61598 0.37626
   8  10   4   84.91    6.05  39-0.31180 0.59651 0.83874-0.35289-0.60657 0.53818
   9   7  -5   55.23    4.45  38-0.28878 0.95199 0.83741-0.51708-0.61853-0.05993
   9   7  -4   23.26    4.20  38-0.29002 0.93001 0.83750-0.52798-0.61790 0.00812
   9   7  -3    6.08    4.00  38-0.28629 0.90299 0.83724-0.53791-0.61980 0.07751
   9   8   0   81.18    4.39  38-0.29127 0.80906 0.83758-0.49295-0.61726 0.26891
   9  12   4   88.52    6.23  38-0.30286 0.61449 0.83828-0.22893-0.61127 0.49055
  10  10  -1   21.88    6.00  39-0.30605 0.87342 0.83845-0.36003-0.60960 0.14179
  10  10   0    9.59    4.04  38-0.28878 0.83398 0.83741-0.37022-0.61853 0.21854
  10  11   1  105.26    6.19  38-0.30257 0.79491 0.83826-0.30402-0.61142 0.26873
  10  12   2   46.29    6.03  38-0.30336 0.74433 0.83831-0.23759-0.61101 0.32490
  10  13   3   -0.67    4.19  38-0.28878 0.67996 0.83741-0.17188-0.61853 0.38898
 -13  -5 -10   36.08    4.50  39-0.32228-0.36726 0.83928-0.73336-0.60106 0.34426
 -13  -4  -8   35.91    6.25  39-0.32655-0.43841 0.83943-0.67907-0.59875 0.46788
 -12  -6 -12    4.34    4.58  39-0.32105-0.21189 0.83924-0.81870-0.60172 0.19212
 -12  -5  -9    7.71    3.90  39-0.31982-0.31150 0.83919-0.77438-0.60238 0.38632
 -12  -4  -7    2.06    5.52  40-0.32966-0.37921 0.83953-0.71977-0.59705 0.50844
 -12   0  -3   13.85    4.04  39-0.31612-0.59604 0.83903-0.45424-0.60436 0.74149
 -11  -6 -11   34.00    4.31  39-0.32105-0.15365 0.83924-0.85895-0.60172 0.23136
 -11  -5  -8   62.91    5.65  39-0.32773-0.24578 0.83947-0.81437-0.59811 0.42157
 -11  -3  -5  140.27    4.74  39-0.31365-0.38626 0.83892-0.69207-0.60568 0.61114
 -11   0  -2   -5.23    3.89  39-0.32228-0.53174 0.83928-0.49366-0.60106 0.77790
 -11   2  -1   -2.07    4.09  39-0.31117-0.62098 0.83881-0.35149-0.60699 0.82937
 -10  -6 -10   29.89    5.89  40-0.33639-0.08024 0.83972-0.89895-0.59337 0.26318
 -10  -3  -4   19.46    5.81  40-0.33305-0.30835 0.83963-0.73172-0.59520 0.64038
 -10  -2  -3  545.26    6.42  39-0.32351-0.36924 0.83933-0.66644-0.60039 0.70256
 -10  -1  -2   51.72    5.72  39-0.32610-0.41784 0.83942-0.60076-0.59899 0.75835
 -10   2   0   11.22    4.04  39-0.32351-0.55014 0.83933-0.39361-0.60039 0.86256
  -9  -6 -10   31.93    5.55  39-0.32881-0.00613 0.83951-0.92868-0.59752 0.23916
  -9  -5  -7   63.08    6.21  39-0.32782-0.10506 0.83948-0.88349-0.59806 0.43363
  -9  -4  -5   42.02    6.08  40-0.33146-0.17654 0.83959-0.82748-0.59607 0.55631
  -9   1   0   51.35    4.22  39-0.31365-0.45116 0.83892-0.49772-0.60568 0.85043
  -8  -6 -10   11.60    5.53  40-0.33613 0.08409 0.83971-0.95787-0.59351 0.20681
  -8  -5  -7    2.40    4.04  39-0.31365-0.03864 0.83892-0.91171-0.60568 0.41343
  -8  -2  -2   52.10    4.51  39-0.32351-0.22772 0.83933-0.73682-0.60039 0.71455
  -8  -1  -1  114.40    4.74  39-0.31858-0.28491 0.83914-0.66990-0.60304 0.77418
  -8   0   0  -10.55    5.72  40-0.32905-0.32619 0.83952-0.60425-0.59739 0.82608
  -7  -6 -11  198.05   10.23  40-0.34098 0.19381 0.83982-0.97713-0.59082 0.10658
  -7  -5  -7  233.65    5.99  39-0.31488 0.04632 0.83898-0.94211-0.60502 0.38288
  -7  -3  -3   17.89    4.32  39-0.32351-0.09521 0.83933-0.83137-0.60039 0.62895
  -6  -3  -3  104.75    5.01  39-0.31117-0.02496 0.83881-0.86027-0.60699 0.60721
  -6   6   4   12.59    3.93  39-0.31241-0.43767 0.83887-0.24569-0.60634 0.98163
  -5  -3  -3  647.50    8.48  39-0.31488 0.06063 0.83898-0.88966-0.60502 0.57675
  -5   0   1  154.22    6.56  40-0.33308-0.09892 0.83963-0.70271-0.59518 0.80565
  -5   8   5  105.67    5.56  39-0.31735-0.43160 0.83909-0.13257-0.60371 0.99553
  -4  -5 -11    3.09    6.67  40-0.34014 0.41162 0.83980-0.99009-0.59129 0.01116
  -4   0   1  385.91    6.80  39-0.32105-0.02866 0.83924-0.73246-0.60172 0.78366
  -4   1   2   32.51    6.22  39-0.32635-0.07388 0.83943-0.66715-0.59886 0.83727
  -4   4   4  880.73    7.96  39-0.31241-0.22041 0.83887-0.45735-0.60634 0.94787
  -4   6   5   27.10    5.66  39-0.32801-0.28346 0.83948-0.31617-0.59795 0.98555
  -3   0   1    2.78    4.92  39-0.32351 0.05439 0.83933-0.76140-0.60039 0.75411
  -3   1   2  965.46    9.14  39-0.31735-0.00189 0.83909-0.69573-0.60371 0.81389
  -3   8   6  129.36    6.40  40-0.33626-0.27216 0.83972-0.20207-0.59343 0.99668
  -2  -4 -11  294.17    7.79  39-0.32842 0.53662 0.83950-0.97142-0.59773-0.05248
  -2  -4 -10   94.71    6.67  40-0.33152 0.51639 0.83959-0.98245-0.59604 0.01473
  -2   1   2  453.89    9.20  40-0.32966 0.09264 0.83953-0.72549-0.59705 0.77848
  -2   5   5    1.81    4.28  39-0.32105-0.09804 0.83924-0.45070-0.60172 0.94280
  -1  -3 -13   24.94    5.74  40-0.33763 0.64791 0.83975-0.90468-0.59268-0.23384
  -1  -3  -6   42.43    6.42  39-0.32287 0.46665 0.83930-0.97603-0.60074 0.25395
  -1  -2  -3  680.96   20.23  40-0.34343 0.38799 0.83987-0.93133-0.58946 0.43673
  -1  -1  -1 4346.77   43.96  39-0.32703 0.29740 0.83945-0.87526-0.59849 0.57064
  -1  11   7    7.94    6.06  40-0.33642-0.21473 0.83972-0.04332-0.59335 0.97409
   1  -2 -10    1.93    4.06  39-0.32105 0.69609 0.83924-0.91766-0.60172-0.08791
   1  -2  -9  271.62    6.62  40-0.33042 0.68157 0.83956-0.92804-0.59664-0.02466
   1  -1  -3 7133.76   25.74  39-0.32228 0.50287 0.83928-0.91340-0.60106 0.37975
   2  -1 -11   88.33    4.59  39-0.31735 0.77094 0.83909-0.86002-0.60371-0.19488
   2   0  -2  676.43    8.65  39-0.31735 0.52827 0.83909-0.87701-0.60371 0.41092
   2   1   0    8.78    6.60  39-0.31858 0.45485 0.83914-0.82131-0.60304 0.53508
   3   0 -11   68.09    4.62  39-0.31488 0.82270 0.83898-0.81355-0.60502-0.23280
   3   3   2  640.02   11.19  40-0.33046 0.44638 0.83956-0.72050-0.59662 0.61322
   4   1 -10    5.06    5.47  40-0.32744 0.86411 0.83946-0.77661-0.59826-0.21108
   4   1  -4 1859.12   10.48  40-0.32966 0.72509 0.83953-0.83958-0.59705 0.19818
   4   3   1   55.43    5.58  39-0.32351 0.54471 0.83933-0.73876-0.60039 0.52046
   5   2  -9    8.00    4.16  39-0.32351 0.89291 0.83933-0.74148-0.60039-0.18081
   5   2  -4   18.75    6.04  40-0.33065 0.78045 0.83956-0.79303-0.59651 0.15773
   6   3  -8   73.74    4.55  39-0.31365 0.91363 0.83892-0.70435-0.60568-0.14692
   6   3  -7  411.40    7.14  39-0.32668 0.90136 0.83944-0.71361-0.59868-0.08601
   6   3  -6  524.93    7.44  40-0.33045 0.88204 0.83956-0.72491-0.59663-0.01971
   6   3  -5  194.40    6.20  39-0.32899 0.85677 0.83951-0.73516-0.59742 0.04963
   6   3  -4  318.92    5.36  39-0.31858 0.82309 0.83914-0.74558-0.60304 0.12441
   7   5  -1    7.44    4.06  39-0.31858 0.77854 0.83914-0.65452-0.60304 0.27759
   7   6   1 1278.63    8.49  39-0.32105 0.70572 0.83924-0.59799-0.60172 0.40212
   7  10   5  248.93    7.02  39-0.32611 0.50519 0.83942-0.33413-0.59899 0.62654
   8   6  -7   15.17    4.52  39-0.31365 0.97069 0.83892-0.54473-0.60568-0.17032
   8   6  -6   17.78    4.08  39-0.32351 0.95728 0.83933-0.55707-0.60039-0.10676
   8   6  -5  169.68    6.10  40-0.33064 0.94008 0.83956-0.56623-0.59652-0.04275
   8   6  -4   28.70    5.36  40-0.33076 0.91674 0.83957-0.57705-0.59646 0.02587
   8   6  -3    4.63    5.33  40-0.32966 0.88925 0.83953-0.58379-0.59705 0.09457
   8   6  -2  300.52    5.11  39-0.31365 0.85144 0.83892-0.59580-0.60568 0.17214
   8   7   0    1.96    5.66  39-0.32966 0.79326 0.83953-0.54229-0.59705 0.28893
   8   8   2  140.76    4.82  39-0.31488 0.70271 0.83898-0.48518-0.60502 0.42235
   8   9   3  160.77    4.84  39-0.32228 0.65860 0.83928-0.41920-0.60106 0.47533
   8  12   5   90.65    6.35  39-0.32397 0.53026 0.83934-0.21097-0.60015 0.57592
   9   8  -4   23.76    5.81  40-0.33260 0.94631 0.83962-0.45464-0.59545-0.02658
   9   8  -3    3.93    5.29  40-0.33334 0.92231 0.83964-0.46369-0.59504 0.04119
   9   8  -2    7.04    5.24  39-0.32768 0.89195 0.83947-0.47407-0.59814 0.11331
   9   8  -1   28.30    3.99  39-0.31365 0.85481 0.83892-0.48379-0.60568 0.18875
   9   9   1   52.79    4.29  39-0.31365 0.77976 0.83892-0.42779-0.60568 0.31459
   9  10   2   23.52    5.48  39-0.32478 0.73903 0.83937-0.36241-0.59971 0.36583
   9  11   3   72.20    4.34  39-0.32228 0.68550 0.83928-0.29565-0.60106 0.42314
   9  13   4  101.76    6.54  40-0.32922 0.61417 0.83952-0.15469-0.59730 0.46446
  10  10  -2   17.97    4.24  39-0.31365 0.90588 0.83892-0.35035-0.60568 0.06876
  10  11   0    5.28    3.97  39-0.32228 0.83987 0.83928-0.29472-0.60106 0.18832
  10  12   1   43.61    6.35  40-0.32966 0.79541 0.83953-0.23016-0.59705 0.24202
 -13  -6 -12    1.81    6.03  41-0.35482-0.25956 0.83988-0.79003-0.58311 0.20244
 -13  -5  -9   25.28    5.75  41-0.35789-0.35563 0.83990-0.74396-0.58136 0.39308
 -13  -3  -6   23.96    6.04  40-0.35321-0.48654 0.83987-0.62353-0.58402 0.57857
 -13  -2  -5   14.89    3.90  40-0.34800-0.54286 0.83982-0.55657-0.58696 0.63788
 -12  -6 -11   30.66    6.10  40-0.34825-0.20854 0.83982-0.82951-0.58682 0.24591
 -12  -3  -5   -8.73    5.51  41-0.35591-0.42504 0.83989-0.66255-0.58249 0.61624
 -12  -2  -4   91.19    6.05  40-0.35326-0.47996 0.83987-0.59746-0.58399 0.67588
 -12  -1  -3    1.57    5.58  40-0.35409-0.52898 0.83988-0.52848-0.58352 0.72891
 -11  -6 -10   24.47    5.68  41-0.35501-0.14355 0.83988-0.86941-0.58300 0.28143
 -11  -4  -6    9.47    4.00  40-0.33577-0.31254 0.83958-0.75828-0.59377 0.54276
 -11   1  -1   27.59    4.19  40-0.34556-0.55962 0.83978-0.42868-0.58833 0.82221
 -10  -5  -7   18.06    5.52  40-0.35045-0.16508 0.83985-0.85455-0.58558 0.44985
 -10   0  -1   -5.32    3.89  40-0.33944-0.45607 0.83967-0.53483-0.59174 0.80808
  -9  -2  -2  723.93    8.18  41-0.35499-0.27970 0.83988-0.70563-0.58301 0.72559
  -9  -1  -1   38.42    5.89  41-0.35519-0.33099 0.83989-0.63933-0.58290 0.78242
  -9   2   1  113.75    4.90  40-0.34556-0.47121 0.83978-0.43156-0.58833 0.89074
  -9   4   2   29.89    6.06  40-0.35409-0.54065 0.83988-0.28992-0.58352 0.93074
  -8  -3  -3  267.04    5.65  40-0.34311-0.15791 0.83974-0.80153-0.58970 0.64681
  -8   1   1  190.85    4.93  40-0.34922-0.35723 0.83983-0.53797-0.58628 0.87129
  -8   3   2   -3.58    3.94  40-0.33577-0.44960 0.83958-0.39579-0.59377 0.92408
  -8   5   3   43.39    6.21  41-0.35494-0.50941 0.83988-0.25244-0.58304 0.95854
  -7   2   2  201.69    5.18  40-0.33822-0.33787 0.83964-0.50087-0.59242 0.90586
  -7   4   3   38.61    4.04  40-0.33577-0.41903 0.83958-0.35888-0.59377 0.95283
  -6  -5  -7   35.35    6.35  40-0.34751 0.16031 0.83981-0.97229-0.58724 0.33775
  -6  -1   0  834.38    8.34  41-0.35478-0.10824 0.83988-0.73940-0.58313 0.76594
  -6   0   1   43.80    6.15  41-0.35502-0.15900 0.83988-0.67311-0.58299 0.82258
  -6   3   3  291.03    5.24  40-0.33822-0.30703 0.83964-0.46480-0.59242 0.93444
  -6   5   4    7.38    3.76  40-0.34678-0.37782 0.83980-0.32301-0.58765 0.97496
  -5  -5 -15    2.69    7.14  41-0.36647 0.45127 0.83989-0.91854-0.57642-0.24884
  -5  -1   0  387.51    6.41  40-0.34067-0.03991 0.83969-0.76885-0.59106 0.74488
  -5   1   2  240.91    5.21  40-0.34556-0.13816 0.83978-0.63676-0.58833 0.85594
  -5   4   4  189.71    6.62  40-0.34996-0.26443 0.83984-0.42839-0.58586 0.95601
  -5   7   5   65.56    4.81  40-0.33944-0.38200 0.83967-0.20891-0.59174 0.99570
  -4  -3  -3  297.64    9.26  40-0.35409 0.18129 0.83988-0.91964-0.58352 0.52740
  -4  -1   0  295.45    6.65  40-0.34067 0.04210 0.83969-0.79824-0.59106 0.71635
  -4   2   3  620.66    8.14  40-0.35221-0.10096 0.83986-0.60072-0.58459 0.88120
  -3   2   3   24.83    4.63  40-0.33700-0.03405 0.83961-0.63019-0.59310 0.86032
  -3   5   5   27.87    6.25  40-0.34840-0.15267 0.83982-0.42281-0.58674 0.95676
  -2   2   3 1839.21   12.55  40-0.33944 0.05078 0.83967-0.65970-0.59174 0.83054
  -2   7   6   78.00    4.72  40-0.34189-0.15708 0.83972-0.30838-0.59038 0.97718
  -1  10   7   40.19    6.20  40-0.35409-0.16945 0.83988-0.11953-0.58352 0.97580
   0   9   7    5.47    6.76  41-0.36457-0.04888 0.83990-0.22561-0.57752 0.95185
   1   9   7   41.80    7.52  41-0.36317 0.03157 0.83990-0.25485-0.57833 0.92452
   2  -1 -10  295.52    5.83  40-0.33700 0.76661 0.83961-0.87173-0.59310-0.13685
   2  -1  -9   17.68    5.75  40-0.35259 0.75717 0.83987-0.88193-0.58437-0.07609
   2  -1  -8  148.51    6.43  41-0.35733 0.73896 0.83990-0.89265-0.58168-0.01106
   2  -1  -7   -1.93    6.12  41-0.35409 0.71191 0.83988-0.90277-0.58352 0.05915
   2  -1  -6   34.41    4.74  40-0.33700 0.67145 0.83961-0.91291-0.59310 0.13775
   2   0 -13    3.25    5.96  41-0.35652 0.82883 0.83989-0.76455-0.58214-0.36388
   2   7   6    7.66    8.43  42-0.37757 0.20679 0.83978-0.42737-0.56994 0.84275
   3   0 -10   50.46    4.17  40-0.33700 0.82075 0.83961-0.82470-0.59310-0.17703
   3   0  -9    7.99    5.47  40-0.35409 0.81355 0.83988-0.83530-0.58352-0.11614
   3   0  -5  347.71    5.99  40-0.34189 0.70654 0.83972-0.87629-0.59038 0.16307
   4   1  -9    9.28    3.94  40-0.34311 0.85739 0.83974-0.78873-0.58970-0.15139
   4   1  -8   19.12    5.49  41-0.35597 0.84665 0.83989-0.79876-0.58245-0.09047
   4   1  -5  623.81    7.76  40-0.35157 0.77051 0.83986-0.82979-0.58495 0.11745
   4   2  -1 1665.73   10.90  40-0.33577 0.63180 0.83958-0.79440-0.59377 0.38838
   4  11   7   23.68   10.05  43-0.40310 0.26229 0.83904-0.18999-0.55458 0.79253
   5   2  -8  163.82    4.78  40-0.33822 0.88344 0.83964-0.75212-0.59242-0.12066
   5   2  -7   49.89    4.28  40-0.34800 0.86928 0.83982-0.76158-0.58696-0.05814
   5   2  -6   11.87    5.44  40-0.35113 0.84789 0.83985-0.77195-0.58520 0.00946
   5   2  -5  113.24    4.60  40-0.34556 0.81880 0.83978-0.78270-0.58833 0.08074
   5   3  -1   97.18    4.79  40-0.34556 0.69637 0.83978-0.74840-0.58833 0.34293
   5   4   1  240.84    5.82  40-0.34433 0.62000 0.83976-0.69264-0.58902 0.46896
   6   4  -1   37.25    4.37  40-0.33822 0.74378 0.83964-0.70121-0.59242 0.30644
   6   5   1  234.23    5.39  40-0.34067 0.67073 0.83969-0.64527-0.59106 0.43072
   7   5  -8   27.29    4.54  40-0.34067 0.96647 0.83969-0.58202-0.59106-0.21359
   7   5  -7    2.77    5.50  40-0.35456 0.95730 0.83988-0.59242-0.58325-0.15286
   7   5  -2  326.92    5.34  40-0.34556 0.82911 0.83978-0.64381-0.58833 0.19398
   7   7   2  546.04    7.88  40-0.35018 0.68372 0.83984-0.53302-0.58574 0.44193
   7   9   4  337.68    7.48  41-0.35687 0.58827 0.83989-0.40083-0.58194 0.55172
   7  13   6   20.94    6.01  40-0.34974 0.42293 0.83984-0.11591-0.58598 0.64650
   7  14   6   16.17    7.67  41-0.36650 0.41230 0.83989-0.03996-0.57640 0.62573
   8   7  -1   15.37    5.43  41-0.35773 0.84386 0.83990-0.53083-0.58145 0.20391
   8  13   5   41.61    6.05  41-0.35357 0.53289 0.83987-0.13550-0.58382 0.54737
   9   9  -1   90.42    5.98  41-0.35773 0.87219 0.83990-0.40916-0.58145 0.15233
   9   9   0   -1.53    3.85  40-0.34067 0.83093 0.83969-0.41833-0.59106 0.23044
   9  10   1    9.30    5.86  41-0.35773 0.79677 0.83990-0.35262-0.58145 0.27751
   9  12   3   -5.31    5.52  41-0.35409 0.69052 0.83988-0.22048-0.58352 0.39360
  10  11  -1    0.86    4.29  40-0.33577 0.87628 0.83958-0.28491-0.59377 0.11298
 -13  -6 -11   37.56    6.39  42-0.37921-0.25894 0.83972-0.79916-0.56917 0.25566
 -13  -4  -7    7.02    3.91  41-0.36879-0.41916 0.83985-0.68948-0.57527 0.51295
 -12  -6 -10   18.35    5.81  42-0.38051-0.19925 0.83970-0.83988-0.56840 0.29513
 -12  -5  -8   33.34    4.37  41-0.36152-0.29447 0.83988-0.78410-0.57947 0.43190
 -12  -4  -6   16.92    5.67  41-0.37483-0.35571 0.83979-0.72862-0.57175 0.55031
 -12   0  -2   38.22    4.29  41-0.37362-0.56174 0.83980-0.46506-0.57246 0.77722
 -11  -5  -7   19.98    5.38  41-0.37667-0.21985 0.83976-0.82495-0.57067 0.46274
 -11  -3  -4    3.28    3.81  41-0.37241-0.34907 0.83982-0.70415-0.57316 0.64739
 -11  -2  -3   93.82    4.57  41-0.36516-0.40998 0.83987-0.63593-0.57738 0.70800
 -11  -1  -2    5.63    3.84  41-0.37121-0.45289 0.83983-0.57222-0.57387 0.76196
 -11   2   0    7.33    5.95  42-0.37807-0.57780 0.83974-0.36420-0.56984 0.86180
 -10  -6  -9   48.86    5.82  42-0.37919-0.06108 0.83972-0.90905-0.56918 0.30734
 -10  -4  -5    6.86    3.77  41-0.36031-0.22715 0.83987-0.79951-0.58017 0.56956
 -10   1   0   46.24    4.08  41-0.36274-0.48443 0.83987-0.46814-0.57878 0.85254
 -10   3   1   19.56    4.41  41-0.36031-0.56486 0.83987-0.32534-0.58017 0.89804
  -9  -6  -9   34.43    5.54  41-0.37679 0.01900 0.83976-0.93949-0.57060 0.28100
  -9  -3  -3  128.88    4.78  41-0.37000-0.21307 0.83984-0.77203-0.57457 0.66080
  -9   0   0   21.67    4.03  41-0.36879-0.36799 0.83985-0.57445-0.57527 0.83205
  -8   2   2  244.76    6.58  42-0.37939-0.37875 0.83972-0.47067-0.56906 0.91013
  -7  -6 -10   11.84    6.91  42-0.39628 0.22567 0.83928-0.98746-0.55895 0.14399
  -7  -4  -4  158.26    6.83  42-0.38264 0.01488 0.83966-0.89695-0.56714 0.53979
  -7  -1   0  377.14    7.12  41-0.37664-0.16881 0.83976-0.70976-0.57069 0.78216
  -7   0   1   10.95    5.87  42-0.38027-0.21475 0.83970-0.64360-0.56855 0.83518
  -7   3   3  101.89    6.04  42-0.37920-0.34791 0.83972-0.43511-0.56918 0.93944
  -7   6   4   20.52    4.56  41-0.36637-0.46700 0.83986-0.21702-0.57668 0.98039
  -6  -2  -1 1000.85    8.15  41-0.37362-0.03796 0.83980-0.80517-0.57246 0.69847
  -6   1   2   14.25    4.36  41-0.37241-0.19233 0.83982-0.60835-0.57316 0.86931
  -5  -2  -1 6139.07   19.66  41-0.37529 0.04564 0.83978-0.83487-0.57148 0.66939
  -5   2   3 1642.60   10.58  41-0.37419-0.16126 0.83980-0.57068-0.57213 0.89728
  -5   6   5    1.72    4.13  41-0.37121-0.32209 0.83983-0.28698-0.57387 0.98943
  -4   5   5   74.48    5.74  41-0.37844-0.20494 0.83974-0.39205-0.56962 0.96814
  -4   8   6  320.29    8.34  42-0.38132-0.30919 0.83968-0.17245-0.56792 0.99916
  -4   9   6   52.29    5.33  41-0.36516-0.35303 0.83987-0.09771-0.57738 0.99832
  -3  -4 -14    6.79    5.65  41-0.37774 0.57523 0.83975-0.91140-0.57004-0.25626
  -3  -1   0 1146.14   10.56  41-0.36758 0.15119 0.83986-0.82744-0.57598 0.67274
  -3   3   4  414.04    8.01  41-0.37657-0.04591 0.83976-0.56405-0.57072 0.89561
  -3   7   6   57.79    5.63  41-0.37597-0.20517 0.83977-0.27863-0.57108 0.98644
  -2  -3 -15   16.84    4.62  41-0.36758 0.64370 0.83986-0.85438-0.57598-0.35902
  -2   0   1 7815.51   26.96  41-0.36274 0.17735 0.83987-0.79151-0.57878 0.70355
  -2   3   4   39.49    6.33  41-0.37389 0.03411 0.83980-0.59421-0.57230 0.86772
  -1  -3 -12  113.80    6.39  41-0.37513 0.66077 0.83978-0.91455-0.57157-0.18672
  -1   2   3 1108.65   12.70  41-0.37686 0.17028 0.83976-0.68912-0.57056 0.78067
  -1   9   7   25.91    5.74  42-0.38805-0.10835 0.83953-0.19522-0.56391 0.96764
   1  -1 -13  193.37    6.19  41-0.36516 0.78404 0.83987-0.81126-0.57738-0.32930
   1   0  -1  307.02   11.36  42-0.38050 0.48535 0.83970-0.85877-0.56841 0.47243
   1   5   5 1467.66   17.24  41-0.37559 0.20229 0.83978-0.53982-0.57130 0.82679
   3   0  -8  115.01    4.68  41-0.36395 0.80007 0.83987-0.84575-0.57808-0.05476
   3   0  -7  239.73    5.08  41-0.36637 0.77876 0.83986-0.85624-0.57668 0.01243
   3   0  -6   63.52    4.79  41-0.36031 0.74879 0.83987-0.86634-0.58017 0.08419
   3   1 -12    5.96    4.11  41-0.37241 0.87636 0.83982-0.72794-0.57316-0.34406
   3   1  -2   91.47    7.70  42-0.37917 0.64488 0.83972-0.83099-0.56919 0.33528
   4   1  -7   91.70    4.49  41-0.36274 0.82918 0.83987-0.80938-0.57877-0.02540
   4   1  -6  276.93    5.51  41-0.36274 0.80516 0.83987-0.81914-0.57878 0.04240
   4   2 -11   68.18    6.28  42-0.37792 0.91179 0.83974-0.69109-0.56993-0.31951
   5   3 -10   36.09    4.52  41-0.37241 0.93766 0.83982-0.65516-0.57316-0.28837
   5  13   7   86.37    9.66  42-0.38759 0.27323 0.83954-0.06709-0.56419 0.74993
   5  14   7   29.09    9.43  43-0.40034 0.25887 0.83913 0.00891-0.55648 0.73089
   6   4  -9    5.77    4.20  41-0.36031 0.95618 0.83987-0.61745-0.58017-0.25360
   6   4  -8    3.23    5.52  41-0.37844 0.95052 0.83974-0.62831-0.56962-0.19444
   6   4  -2  101.70    4.57  41-0.37241 0.80124 0.83982-0.69048-0.57316 0.21846
   6   6   2  265.12    7.16  41-0.37844 0.65726 0.83974-0.57947-0.56962 0.46564
   6   9   5   -0.17    3.81  41-0.36637 0.49109 0.83986-0.38167-0.57668 0.64401
   6  11   6   61.53    6.22  41-0.37525 0.42104 0.83978-0.23861-0.57150 0.68358
   7   5  -6    4.86    3.91  41-0.36516 0.94338 0.83987-0.60358-0.57738-0.08995
   7   5  -5  149.76    4.69  41-0.37000 0.92489 0.83984-0.61324-0.57457-0.02510
   7   5  -4   10.70    3.83  41-0.37000 0.90053 0.83984-0.62269-0.57457 0.04367
   7   5  -3 1031.15    7.62  41-0.36152 0.86883 0.83988-0.63385-0.57947 0.11657
   7   6   0   -5.60    4.29  41-0.36637 0.77389 0.83986-0.58825-0.57668 0.30904
   7   8   3   11.13    4.00  41-0.36395 0.64569 0.83987-0.46647-0.57808 0.49125
   7  11   5   89.05    6.42  42-0.38573 0.53768 0.83959-0.25795-0.56530 0.58073
   8   7  -6   37.04    4.23  41-0.37000 0.97541 0.83984-0.47958-0.57457-0.14529
   8   7  -5  107.52    5.86  42-0.37924 0.96046 0.83972-0.48955-0.56915-0.08209
   8   7  -4    4.28    5.44  42-0.38186 0.93990 0.83967-0.50050-0.56760-0.01394
   8   7  -3   18.27    5.29  42-0.38161 0.91539 0.83968-0.51035-0.56775 0.05294
   8   7  -2   95.41    4.29  41-0.37241 0.88309 0.83982-0.52131-0.57316 0.12704
   8   8   1   19.08    4.23  41-0.36031 0.77159 0.83987-0.47564-0.58017 0.32790
   8   9   2  121.60    6.20  41-0.37677 0.73665 0.83976-0.40918-0.57061 0.37509
   8  10   3   39.25    5.62  42-0.37844 0.68722 0.83974-0.34379-0.56962 0.43105
   8  11   4    8.45    3.92  41-0.36274 0.62010 0.83987-0.27766-0.57878 0.49732
   8  14   5   -0.06    6.07  41-0.37000 0.52078 0.83984-0.05966-0.57457 0.52745
   9   9  -4   29.15    4.44  41-0.37000 0.95493 0.83984-0.37790-0.57457-0.05939
   9   9  -3   82.12    4.56  41-0.37241 0.93336 0.83982-0.38735-0.57316 0.00707
   9   9  -2   50.53    4.40  41-0.36879 0.90595 0.83985-0.39833-0.57527 0.07797
   9  10   0  104.98    6.06  42-0.38055 0.84284 0.83970-0.34214-0.56838 0.19625
   9  11   2   23.59    4.29  41-0.36395 0.75066 0.83987-0.28648-0.57808 0.33134
   9  13   3   31.47    6.04  42-0.37803 0.68571 0.83974-0.14459-0.56987 0.36876
 -13  -5  -8   50.73    6.15  42-0.39833-0.33876 0.83930-0.75420-0.55798 0.43848
 -13  -3  -5   20.29    5.94  43-0.40196-0.46164 0.83916-0.63289-0.55576 0.61810
 -13  -2  -4    0.97    5.64  42-0.39891-0.51487 0.83928-0.56661-0.55762 0.67648
 -12  -5  -7   10.39    5.32  42-0.40378-0.27502 0.83909-0.79191-0.55465 0.47435
 -11  -6  -9   41.53    4.07  42-0.39414-0.12812 0.83945-0.87865-0.56052 0.32631
 -11  -4  -5  277.92    5.47  42-0.39174-0.28065 0.83952-0.76778-0.56196 0.57902
 -11   0  -1   17.05    4.11  42-0.38695-0.49066 0.83965-0.50469-0.56483 0.80944
 -10  -5  -6    0.76    5.34  42-0.40249-0.13525 0.83914-0.86202-0.55544 0.48582
 -10  -3  -3   88.49    5.81  42-0.39975-0.26564 0.83925-0.74163-0.55711 0.67109
 -10  -2  -2   44.03    4.14  42-0.39174-0.32493 0.83952-0.67631-0.56196 0.73283
 -10  -1  -1    2.07    3.85  42-0.39533-0.37131 0.83941-0.61069-0.55980 0.78770
 -10   2   1   47.84    4.39  42-0.39414-0.50393 0.83945-0.40213-0.56052 0.89026
  -9  -5  -6    0.59    4.18  42-0.39055-0.06398 0.83956-0.89402-0.56268 0.46569
  -9  -4  -4  116.72    6.35  42-0.40180-0.12974 0.83917-0.83743-0.55586 0.58489
  -9   1   1  298.19    5.80  42-0.39174-0.39710 0.83952-0.50776-0.56196 0.87526
  -9   3   2   62.40    4.61  42-0.38455-0.48335 0.83971-0.36491-0.56627 0.92427
  -8  -6  -9  148.93    5.71  42-0.39174 0.11544 0.83952-0.96799-0.56196 0.24328
  -8  -5  -6   47.49    4.60  42-0.38575 0.01087 0.83968-0.92275-0.56555 0.44108
  -8  -4  -4    1.58    4.04  42-0.38695-0.06254 0.83965-0.86752-0.56483 0.56491
  -8  -2  -1  189.94    6.34  43-0.40547-0.17051 0.83902-0.74508-0.55361 0.73608
  -8  -1   0   33.70    5.71  42-0.40249-0.22443 0.83914-0.67926-0.55544 0.79505
  -8   4   3   83.98    4.77  42-0.38455-0.45275 0.83971-0.32903-0.56627 0.95319
  -7  -5  -6  426.88    7.99  42-0.39962 0.10678 0.83926-0.95234-0.55719 0.40426
  -7  -2  -1  275.28    5.35  42-0.38575-0.10815 0.83968-0.77527-0.56555 0.71971
  -7   1   2    0.42    5.42  43-0.40189-0.24630 0.83917-0.57708-0.55580 0.88053
  -7   5   4   17.11    4.27  42-0.39294-0.41298 0.83949-0.29291-0.56124 0.97599
  -6  -4  -4  410.71    6.63  42-0.39533 0.10980 0.83941-0.92581-0.55980 0.50347
  -6   2   3  356.48    7.09  42-0.40173-0.21592 0.83917-0.54061-0.55590 0.90938
  -6   4   4  207.89    5.44  42-0.38815-0.30879 0.83962-0.39776-0.56412 0.96215
  -6   7   5   76.09    5.16  42-0.39055-0.41332 0.83956-0.18023-0.56268 0.99500
  -4  -2  -1   38.38    5.15  42-0.39772 0.15026 0.83933-0.86360-0.55835 0.62674
  -4   3   4  792.40    7.62  42-0.39055-0.11415 0.83956-0.53396-0.56268 0.91557
  -2  -2  -2 1720.05   20.81  43-0.40903 0.34865 0.83885-0.91088-0.55141 0.49539
  -2   6   6  149.98    6.54  43-0.40791-0.06344 0.83891-0.38376-0.55211 0.94997
  -2  10   7    3.36    6.04  42-0.39414-0.21077 0.83945-0.09061-0.56052 0.98109
  -1  -3 -11   88.74    5.95  43-0.40323 0.66556 0.83911-0.92442-0.55499-0.13493
  -1  -3  -7   64.37    6.45  42-0.40113 0.56809 0.83920-0.96588-0.55627 0.14081
  -1   1   2 4216.13   23.40  42-0.39865 0.24362 0.83929-0.75459-0.55778 0.71064
  -1   3   4  217.94    8.35  42-0.39969 0.14174 0.83925-0.62300-0.55715 0.82405
  -1   6   6   38.64    6.12  43-0.40249 0.01358 0.83914-0.41431-0.55544 0.92470
   0  -2  -5   35.14    7.76  42-0.40113 0.57393 0.83920-0.93984-0.55627 0.23924
   1  -1 -12   68.34    5.89  43-0.40198 0.79656 0.83916-0.82039-0.55575-0.28241
   2   0 -12   20.14    4.32  42-0.39055 0.84022 0.83956-0.77488-0.56268-0.31551
   2   9   7    2.52    8.07  44-0.43716 0.18692 0.83710-0.28257-0.53361 0.85287
   3   1 -11   26.01    5.90  43-0.40354 0.88305 0.83910-0.73761-0.55480-0.29393
   3   2   0  964.40   10.84  43-0.40555 0.59594 0.83901-0.77546-0.55356 0.44517
   3   4   3 1681.60   17.16  42-0.40005 0.46484 0.83924-0.65427-0.55693 0.62968
   4   2 -10  -10.77    5.93  43-0.40308 0.91421 0.83912-0.70118-0.55508-0.26642
   4   2  -2  729.06    7.55  42-0.39414 0.71406 0.83945-0.78474-0.56052 0.28719
   4   4   2  243.09    7.05  42-0.38935 0.55941 0.83959-0.67377-0.56340 0.53982
   4   7   5  105.83    8.78  43-0.41140 0.42793 0.83874-0.47474-0.54994 0.69687
   5   3  -9   33.78    4.27  42-0.39533 0.93643 0.83941-0.66482-0.55980-0.23338
   5   3  -2   54.19    4.27  42-0.38935 0.76422 0.83959-0.73756-0.56340 0.24904
   5   5   2 2037.18   11.78  42-0.39414 0.61857 0.83945-0.62654-0.56052 0.49696
   5   8   5  145.33    7.30  42-0.40004 0.47063 0.83924-0.42790-0.55693 0.66382
   6   4  -7   58.89    4.39  42-0.39294 0.94068 0.83949-0.63899-0.56124-0.13436
   6   4  -6    6.63    5.49  43-0.40216 0.92594 0.83916-0.64890-0.55564-0.07088
   6   4  -5   -9.93    5.58  43-0.40427 0.90532 0.83907-0.65985-0.55435-0.00421
   6   4  -4  593.56    7.74  43-0.40328 0.87956 0.83911-0.66941-0.55495 0.06407
   6   4  -3 1095.39    7.82  42-0.39174 0.84462 0.83952-0.68064-0.56196 0.13962
   6   5   0  156.29    4.84  42-0.39652 0.74993 0.83937-0.63474-0.55907 0.33033
   6   7   3   14.76    6.24  42-0.39987 0.62685 0.83925-0.51311-0.55704 0.51023
   6   8   4  350.62    7.90  42-0.39858 0.57458 0.83930-0.44727-0.55782 0.56780
   7   6  -8   25.03    4.34  42-0.38695 0.98559 0.83965-0.50636-0.56483-0.25023
   7   6  -7   50.38    5.78  43-0.40322 0.97867 0.83911-0.51613-0.55499-0.19217
   7   6  -1    5.87    4.05  42-0.39652 0.82767 0.83937-0.57905-0.55907 0.22318
   7   7   1  279.85    7.09  43-0.40249 0.75927 0.83914-0.52171-0.55544 0.34347
   8   8   0  146.22    4.89  42-0.39055 0.82565 0.83956-0.46517-0.56268 0.24214
   8  12   4   37.50    5.72  42-0.39996 0.62890 0.83924-0.20029-0.55698 0.46406
   9  10  -3   12.59    5.53  43-0.40339 0.93600 0.83911-0.31089-0.55489-0.02173
   9  10  -2   13.25    5.62  42-0.40134 0.91108 0.83919-0.32074-0.55614 0.04747
   9  10  -1    5.61    4.08  42-0.39414 0.88060 0.83945-0.33081-0.56052 0.11948
   9  11   1   37.56    4.20  42-0.39294 0.80310 0.83949-0.27554-0.56124 0.24622
   9  12   2    7.85    4.28  42-0.39294 0.75158 0.83949-0.21064-0.56124 0.30344
 -13  -6 -10   25.50    4.34  43-0.40950-0.25254 0.83878-0.80849-0.55114 0.30513
 -13  -4  -6   11.02    4.30  43-0.41306-0.39863 0.83860-0.69766-0.54893 0.55343
 -12  -7 -13    7.99    6.37  44-0.43426-0.04691 0.83726-0.88191-0.53551 0.06873
 -12  -6  -9   10.88    3.82  43-0.41661-0.18690 0.83841-0.84875-0.54672 0.34246
 -12  -4  -5   84.46    5.72  43-0.42543-0.32878 0.83788-0.73702-0.54116 0.58653
 -12  -3  -4   55.15    4.41  43-0.41069-0.39509 0.83872-0.67130-0.55041 0.65221
 -12  -2  -3   19.79    3.95  43-0.40832-0.44792 0.83884-0.60597-0.55187 0.71108
 -12  -1  -2    1.70    3.88  43-0.41543-0.49208 0.83847-0.53897-0.54746 0.76358
 -11  -7 -14    8.51    6.51  44-0.43227 0.05730 0.83740-0.90136-0.53679-0.02779
 -11  -7 -13   13.82    6.27  44-0.43426 0.03452 0.83726-0.91151-0.53551 0.03962
 -11  -5  -6   57.13    5.85  44-0.42683-0.19346 0.83778-0.83254-0.54026 0.49997
 -11  -2  -2   20.82    5.38  44-0.42722-0.37150 0.83776-0.64429-0.54002 0.73908
 -11   1   0   38.67    4.61  43-0.41069-0.51815 0.83872-0.43804-0.55041 0.85194
 -10  -6  -8   93.61    5.80  44-0.42604-0.03769 0.83783-0.91764-0.54077 0.34687
 -10  -4  -4    6.62    5.69  43-0.42251-0.19005 0.83806-0.80686-0.54300 0.60109
 -10   0   0    7.01    3.55  43-0.40950-0.40858 0.83878-0.54354-0.55114 0.83632
  -9  -6  -8    4.37    5.42  43-0.42604 0.04475 0.83783-0.94707-0.54077 0.31872
  -9  -2  -1   30.76    5.90  44-0.42915-0.22853 0.83763-0.71404-0.53879 0.74892
  -9   2   2  120.42    6.03  43-0.42298-0.41738 0.83803-0.44053-0.54271 0.91258
  -8  -3  -2  316.82    7.12  43-0.42523-0.09939 0.83789-0.81056-0.54128 0.66715
  -8   0   1   35.44    3.90  43-0.41306-0.26557 0.83860-0.61335-0.54893 0.84539
  -8   3   3  115.32    4.85  43-0.42015-0.38938 0.83820-0.40389-0.54449 0.94246
  -7  -3  -2  282.61    5.27  43-0.41543-0.02680 0.83847-0.84057-0.54746 0.64499
  -7   4   4   44.99    5.70  44-0.42774-0.35160 0.83772-0.36680-0.53969 0.96619
  -6  -3  -2  167.85    5.09  43-0.41779 0.05787 0.83834-0.86984-0.54598 0.61497
  -6   6   5   18.82    4.22  43-0.41424-0.36241 0.83854-0.25465-0.54820 0.99170
  -5   3   4  177.41    4.94  43-0.41306-0.17389 0.83860-0.50358-0.54893 0.93035
  -5   5   5  216.35    5.37  43-0.41187-0.25474 0.83866-0.36090-0.54967 0.97655
  -5   8   6   25.67    6.11  44-0.42666-0.34582 0.83779-0.14173-0.54037 0.99992
  -4  -4  -5 2630.15   21.35  43-0.42185 0.32393 0.83810-0.97352-0.54342 0.36191
  -4   7   6   32.34    4.51  43-0.41187-0.25187 0.83866-0.24839-0.54967 0.99317
  -3  -4 -13   45.10    6.08  44-0.43002 0.60446 0.83756-0.91940-0.53823-0.22047
  -3   4   5  236.72    7.05  44-0.42674-0.04792 0.83779-0.49587-0.54032 0.92153
  -3   6   6   33.80    5.82  44-0.42664-0.12716 0.83780-0.35335-0.54039 0.96712
  -2  -3 -14    1.79    5.68  43-0.42290 0.67536 0.83804-0.86282-0.54276-0.32300
  -2   4   5  896.29    9.75  43-0.42539 0.03297 0.83788-0.52557-0.54118 0.89389
  -2   9   7   77.07    5.02  43-0.41543-0.16320 0.83847-0.16450-0.54746 0.97905
  -1  -3 -10   66.04    6.12  43-0.42478 0.66355 0.83792-0.93324-0.54157-0.07933
  -1  -3  -9  124.75    6.67  44-0.43369 0.64909 0.83730-0.94338-0.53587-0.01664
  -1  -3  -8  447.00    8.77  44-0.42866 0.62033 0.83766-0.95419-0.53910 0.05483
   0  -1 -14   86.42    6.79  44-0.43126 0.79195 0.83748-0.76878-0.53744-0.40878
   0   6   6   40.04    6.45  43-0.42349 0.11635 0.83800-0.44288-0.54238 0.88356
   1  -1 -11  234.48    6.86  44-0.43159 0.80343 0.83745-0.82932-0.53722-0.23257
   1  -1  -4  719.05   10.84  43-0.42083 0.62487 0.83816-0.90223-0.54407 0.25443
   2   0 -11   21.31    5.57  43-0.42304 0.84845 0.83803-0.78233-0.54267-0.26670
   2   0  -3 1925.08   12.18  43-0.40832 0.64300 0.83884-0.86692-0.55187 0.29067
   3   1 -10    9.87    5.32  44-0.42791 0.88517 0.83771-0.74678-0.53958-0.24225
   3   5   4  251.32   10.15  43-0.42370 0.43700 0.83799-0.58688-0.54225 0.67212
   4   2  -9  146.69    6.23  44-0.42604 0.91275 0.83783-0.70981-0.54077-0.21200
   4   3   0  100.90    7.74  43-0.42525 0.66951 0.83789-0.72711-0.54127 0.39310
   5   3  -8  380.87    6.14  43-0.41306 0.93052 0.83860-0.67458-0.54893-0.17550
   5   3  -7  190.01    6.35  44-0.42689 0.92039 0.83778-0.68354-0.54022-0.11568
   5   3  -3   60.64    4.49  43-0.41543 0.81378 0.83847-0.72689-0.54746 0.16561
   5   4 -10   20.03    5.95  44-0.42895 0.96630 0.83764-0.57690-0.53891-0.33364
   5   4   0  563.56    6.89  43-0.41543 0.71506 0.83847-0.68144-0.54746 0.35905
   5   6   3  139.24    6.73  43-0.42528 0.59818 0.83788-0.55876-0.54125 0.53455
   5   7   4   96.90    6.77  44-0.42974 0.55120 0.83758-0.49243-0.53841 0.58915
   5  10   6   46.96    7.46  44-0.43603 0.42714 0.83712-0.28337-0.53437 0.68737
   6   5  -9    1.85    4.06  43-0.41069 0.97945 0.83872-0.54079-0.55041-0.29443
   6  12   6    8.83    5.86  44-0.42741 0.44568 0.83774-0.16113-0.53990 0.64138
   7   6  -6  111.44    4.70  43-0.41779 0.96810 0.83834-0.52437-0.54598-0.13324
   7   6  -5    1.90    5.23  44-0.42545 0.95256 0.83787-0.53447-0.54114-0.06996
   7   6  -4   12.32    5.43  44-0.42839 0.93136 0.83768-0.54567-0.53927-0.00227
   7   6  -3  213.85    6.17  44-0.42553 0.90492 0.83787-0.55549-0.54109 0.06752
   7   6  -2    1.56    3.70  43-0.41543 0.87091 0.83847-0.56645-0.54746 0.14253
   7   8   2   23.09    5.82  43-0.42534 0.73070 0.83788-0.45477-0.54121 0.38608
   7  10   4  224.44    7.02  43-0.42324 0.62538 0.83802-0.32220-0.54254 0.50127
   7  12   5  133.31    6.64  44-0.42763 0.55132 0.83773-0.17976-0.53976 0.54407
   8   8  -5    7.62    3.96  43-0.41779 0.97156 0.83834-0.41263-0.54598-0.11578
   8   8  -4   17.02    5.67  44-0.42548 0.95455 0.83787-0.42248-0.54112-0.05249
   8   8  -3   58.65    5.39  43-0.42545 0.93192 0.83787-0.43235-0.54114 0.01596
   8   8  -2  140.56    6.04  43-0.42306 0.90454 0.83803-0.44176-0.54266 0.08528
   8   8  -1  114.99    4.44  43-0.41069 0.86916 0.83872-0.45341-0.55041 0.16157
   8   9   1   19.21    3.99  43-0.41306 0.79611 0.83860-0.39817-0.54893 0.28635
   8  10   2  418.13    7.40  43-0.42440 0.75598 0.83794-0.33097-0.54180 0.33533
   8  11   3    8.42    5.61  43-0.42132 0.70179 0.83813-0.26683-0.54376 0.39390
   8  13   4   47.30    6.61  43-0.42375 0.62471 0.83798-0.12291-0.54222 0.43783
   9  11  -2    0.60    5.76  44-0.42722 0.90836 0.83776-0.24320-0.54002 0.02052
   9  11  -1   45.31    6.13  43-0.42340 0.88038 0.83800-0.25304-0.54244 0.09078
   9  11   0   30.04    4.47  43-0.41069 0.84544 0.83872-0.26550-0.55041 0.16711
   9  12   1    2.03    4.04  43-0.41661 0.79982 0.83841-0.19850-0.54672 0.22026
   9  13   2   18.98    4.46  43-0.41187 0.74315 0.83866-0.13290-0.54967 0.27966
 -14  -5  -8    2.66    4.11  44-0.43543-0.38345 0.83719-0.72212-0.53471 0.44393
 -13  -6  -9    0.75    4.09  44-0.44244-0.24331 0.83663-0.81660-0.53016 0.35378
 -13  -5  -7    2.66    4.19  44-0.43894-0.32227 0.83692-0.76154-0.53244 0.48130
 -13  -3  -4   13.38    5.48  44-0.44984-0.43678 0.83599-0.63915-0.52531 0.65596
 -13  -2  -3   11.44    6.04  45-0.45015-0.48806 0.83596-0.57274-0.52511 0.71229
 -12  -7 -12    4.32    5.79  44-0.44943-0.05462 0.83602-0.89180-0.52558 0.12724
 -12  -5  -6   17.79    5.53  45-0.45216-0.25027 0.83577-0.80035-0.52377 0.51211
 -12   0  -1   57.72    4.70  44-0.43192-0.52738 0.83745-0.47175-0.53697 0.80922
 -11  -7 -12   -2.43    5.42  45-0.44768 0.02474 0.83618-0.92152-0.52673 0.09977
 -11  -6  -8   17.35    3.93  44-0.43777-0.10730 0.83701-0.88776-0.53320 0.36837
 -11  -4  -4   26.16    5.65  44-0.44876-0.24653 0.83608-0.77574-0.52602 0.61183
 -11  -3  -3   64.01    4.23  44-0.43192-0.31541 0.83745-0.71048-0.53697 0.67925
 -11  -1  -1   -1.39    3.90  44-0.43426-0.41458 0.83728-0.57806-0.53546 0.79226
 -11   0   0  112.50    6.28  45-0.45015-0.45106 0.83596-0.51071-0.52511 0.83760
 -10  -7 -13   44.53    6.65  45-0.45493 0.13724 0.83551-0.93891-0.52194-0.00285
 -10   1   1   29.10    4.16  44-0.43309-0.43793 0.83736-0.47540-0.53622 0.87769
 -10   3   2    9.26    4.48  44-0.43192-0.51722 0.83745-0.33274-0.53697 0.92308
  -9  -5  -5  225.44    6.90  45-0.45344-0.02713 0.83565-0.89954-0.52293 0.49495
  -9  -3  -2   24.59    4.10  44-0.44128-0.16569 0.83673-0.77876-0.53092 0.68483
  -9  -1   0    2.14    3.86  44-0.43192-0.27765 0.83745-0.64750-0.53697 0.80527
  -9   0   1   24.52    4.06  44-0.44477-0.31607 0.83644-0.58118-0.52864 0.85309
  -9   4   3   45.86    4.98  44-0.43192-0.48722 0.83745-0.29707-0.53697 0.95222
  -8  -6  -8   95.20    5.99  44-0.44795 0.14867 0.83616-0.97521-0.52656 0.27607
  -8   1   2  271.94    5.51  44-0.43426-0.29632 0.83728-0.54598-0.53546 0.88865
  -8   5   4    5.68    4.27  44-0.43894-0.44943 0.83692-0.25893-0.53244 0.97580
  -7  -6  -9   88.03    7.03  45-0.45009 0.25629 0.83596-0.99372-0.52515 0.17777
  -7   2   3   18.00    4.19  44-0.43192-0.26808 0.83745-0.50900-0.53697 0.91884
  -6  -5  -6  712.61   10.01  44-0.44672 0.23632 0.83627-0.97897-0.52736 0.34551
  -6   3   4  230.97    5.25  44-0.44011-0.22949 0.83682-0.47206-0.53168 0.94151
  -6   5   5   52.49    5.97  44-0.44781-0.30053 0.83617-0.32909-0.52665 0.98231
  -5  -5 -14   24.55    7.09  45-0.45549 0.51674 0.83545-0.92400-0.52156-0.23655
  -5  -4  -4  273.36    8.69  44-0.44418 0.24126 0.83649-0.95266-0.52903 0.44384
  -5  -3  -2    4.99    5.11  44-0.44011 0.16350 0.83682-0.89762-0.53168 0.57109
  -5   0   2  113.93    6.18  45-0.45021-0.00618 0.83595-0.70894-0.52507 0.80391
  -5   7   6   33.71    5.93  45-0.44943-0.29601 0.83602-0.21583-0.52558 0.99747
  -4   4   5  106.52    4.67  44-0.44011-0.11645 0.83682-0.46514-0.53168 0.94112
  -4   6   6   18.76    5.53  45-0.45019-0.18530 0.83595-0.32112-0.52508 0.97975
  -3   9   7   57.00    6.63  44-0.44943-0.21103 0.83602-0.13298-0.52558 0.98614
  -2   8   7   41.63    5.92  45-0.45198-0.09902 0.83579-0.23789-0.52390 0.96725
  -1  -2 -14   36.69    4.65  44-0.43543 0.74160 0.83719-0.81523-0.53471-0.37189
  -1   4   5   30.74    5.90  44-0.44791 0.13707 0.83616-0.55380-0.52659 0.85110
  -1   8   7   19.61    4.35  44-0.43894-0.03002 0.83692-0.26922-0.53244 0.94757
   0   8   7   19.99    6.16  44-0.44316 0.05674 0.83657-0.29921-0.52969 0.91632
   2   0 -10    1.65    5.50  45-0.44943 0.85044 0.83602-0.79128-0.52558-0.21558
   2   1 -13   11.10    4.26  44-0.43543 0.88076 0.83719-0.68533-0.53471-0.42261
   3   1  -9   18.97    5.61  45-0.45133 0.88340 0.83585-0.75537-0.52433-0.18655
   3   1  -3    0.76    4.88  44-0.43426 0.72368 0.83728-0.81837-0.53546 0.23312
   3   2 -12   74.83    5.13  44-0.44244 0.91804 0.83663-0.64853-0.53016-0.39911
   4   2  -8   94.44    4.34  44-0.44361 0.90658 0.83653-0.71897-0.52940-0.15492
   4   2  -4  158.46    6.16  45-0.45259 0.82017 0.83573-0.76032-0.52349 0.11346
   4   2  -3  206.30    5.29  44-0.43192 0.77558 0.83745-0.77181-0.53697 0.19553
   4   3 -11   35.20    4.70  44-0.43894 0.94612 0.83692-0.61301-0.53244-0.36815
   4   5   3  194.81    6.82  44-0.43543 0.55382 0.83719-0.60502-0.53471 0.56834
   4   6   4  815.60   11.30  44-0.44943 0.51684 0.83602-0.53789-0.52558 0.61601
   5   3  -6  177.82    4.81  44-0.43426 0.90422 0.83728-0.69413-0.53546-0.05147
   5   3  -5    6.12    3.96  44-0.43660 0.88262 0.83710-0.70396-0.53395 0.01519
   5   3  -4   36.12    4.50  44-0.43192 0.85368 0.83745-0.71421-0.53697 0.08669
   5   4  -9    6.92    5.68  45-0.45161 0.96676 0.83582-0.58633-0.52414-0.28080
   6   5  -8   71.25    4.50  44-0.43192 0.97621 0.83745-0.55062-0.53697-0.23856
   6   5  -7   18.83    5.37  45-0.44909 0.96939 0.83605-0.55904-0.52580-0.18150
   6   5  -1  120.95    4.68  44-0.43192 0.80928 0.83745-0.62273-0.53697 0.24064
   6   6   1   34.24    4.42  44-0.44128 0.74245 0.83673-0.56599-0.53092 0.36058
   6  10   5  153.79    6.53  45-0.45005 0.54686 0.83597-0.30122-0.52517 0.58113
   6  13   6    2.61    6.97  46-0.46753 0.45814 0.83419-0.08089-0.51347 0.60048
   7   7  -7   49.75    4.49  44-0.44361 0.99124 0.83653-0.43716-0.52940-0.22933
   7   7   0   67.48    4.60  44-0.43660 0.81727 0.83710-0.50963-0.53395 0.25427
   7   9   3   22.41    4.25  44-0.43309 0.68715 0.83736-0.38828-0.53622 0.43812
   7  13   5   -3.32    5.86  45-0.45117 0.54823 0.83586-0.10229-0.52443 0.51741
   8   9  -5   45.21    6.01  45-0.44898 0.97501 0.83606-0.33418-0.52588-0.14749
   8   9  -1   40.51    5.58  45-0.45251 0.88378 0.83574-0.37462-0.52354 0.12345
   8   9   0    0.64    3.69  44-0.43777 0.84550 0.83701-0.38618-0.53320 0.20067
   8  10   1   11.61    5.56  45-0.45251 0.80979 0.83574-0.32040-0.52354 0.24881
   8  12   3   50.35    5.92  45-0.44943 0.70252 0.83602-0.18735-0.52558 0.36471
   8  14   4    1.90    4.28  44-0.43426 0.60908 0.83728-0.04616-0.53546 0.41886
   9  12   0   65.37    5.00  44-0.43309 0.83976 0.83736-0.18775-0.53622 0.14182
 -14  -5  -7   47.06    6.26  46-0.47324-0.36970 0.83373-0.72872-0.50956 0.48701
 -13  -7 -12    8.36    4.44  45-0.46342-0.12369 0.83484-0.86036-0.51624 0.14624
 -13  -4  -5   -2.14    3.86  45-0.45996-0.37589 0.83520-0.70420-0.51857 0.59263
 -12  -7 -11   24.97    6.00  45-0.47112-0.05827 0.83398-0.89968-0.51102 0.18116
 -12  -6  -8   34.84    4.32  45-0.45649-0.17168 0.83555-0.85627-0.52088 0.38395
 -12  -4  -4   -6.92    5.58  46-0.47432-0.30275 0.83360-0.74149-0.50882 0.62179
 -12  -3  -3   12.93    4.16  45-0.46457-0.36325 0.83471-0.67809-0.51546 0.68595
 -12  -2  -2   13.78    4.01  45-0.46457-0.41412 0.83471-0.61286-0.51546 0.74291
 -12  -1  -1   25.39    5.69  46-0.47332-0.45890 0.83372-0.54400-0.50951 0.79350
 -11  -7 -11    7.93    5.72  45-0.46834 0.02069 0.83430-0.92952-0.51291 0.15388
 -11   1   1    3.13    5.77  46-0.47375-0.47808 0.83367-0.44231-0.50921 0.87809
 -10  -7 -14   19.35    6.50  45-0.46953 0.17508 0.83416-0.92783-0.51210-0.08030
 -10  -7 -12    0.50    5.64  45-0.46226 0.12257 0.83496-0.94978-0.51702 0.06293
 -10  -7 -11   45.27    6.04  46-0.48046 0.11447 0.83285-0.95708-0.50459 0.11763
 -10  -6  -7  103.22    6.02  46-0.47337-0.01445 0.83372-0.92323-0.50948 0.38413
 -10  -5  -5   10.66    3.78  45-0.46226-0.10051 0.83496-0.86915-0.51702 0.51700
 -10  -3  -2   16.04    3.90  45-0.46457-0.22344 0.83471-0.74825-0.51546 0.69763
 -10  -2  -1   15.40    3.92  45-0.45765-0.28229 0.83543-0.68244-0.52011 0.75846
 -10  -1   0   18.53    3.85  45-0.46342-0.32796 0.83484-0.61562-0.51624 0.81250
 -10   2   2    3.62    4.07  45-0.46457-0.45712 0.83471-0.40753-0.51546 0.91356
  -9  -6  -7   23.60    5.93  46-0.47752 0.07233 0.83322-0.95220-0.50662 0.35310
  -9  -4  -3   89.34    6.00  45-0.46970-0.08533 0.83414-0.84297-0.51198 0.60955
  -9   1   2   38.22    4.13  45-0.46687-0.34529 0.83446-0.51288-0.51391 0.89496
  -9   3   3   21.68    4.09  45-0.46226-0.42852 0.83496-0.37156-0.51702 0.94412
  -8  -5  -5    6.31    4.38  45-0.45649 0.05866 0.83555-0.92934-0.52088 0.46443
  -8  -4  -3    1.09    4.04  45-0.46226-0.01189 0.83496-0.87268-0.51702 0.58595
  -8   2   3   31.84    3.94  45-0.46457-0.31784 0.83471-0.47664-0.51546 0.92575
  -8   4   4   16.53    4.53  45-0.46802-0.39266 0.83433-0.33439-0.51313 0.96844
  -7  -5  -5  309.05    7.05  46-0.47641 0.15998 0.83335-0.95614-0.50739 0.42228
  -7  -4  -3   61.34    4.59  45-0.46687 0.07572 0.83446-0.90169-0.51391 0.55421
  -7  -2   0   33.45    6.08  46-0.47331-0.04402 0.83373-0.77939-0.50952 0.73154
  -7  -1   1   24.97    4.48  45-0.46687-0.10153 0.83446-0.71484-0.51391 0.79358
  -7   0   2   21.21    5.73  45-0.47173-0.14741 0.83391-0.64852-0.51060 0.84572
  -7   3   4   40.87    5.77  45-0.47089-0.27971 0.83401-0.44036-0.51117 0.94979
  -7   6   5   17.83    4.33  45-0.45765-0.39911 0.83543-0.22309-0.52011 0.99210
  -6  -2   0    8.48    5.90  46-0.47325 0.03829 0.83373-0.80965-0.50956 0.70266
  -6  -1   1  239.56    5.24  45-0.45765-0.02904 0.83543-0.74539-0.52011 0.77120
  -6   0   2   39.90    4.47  45-0.45765-0.08019 0.83543-0.67934-0.52011 0.82767
  -6   1   3   21.51    5.92  46-0.47209-0.11735 0.83387-0.61146-0.51035 0.87464
  -5  -5  -7    2.37    6.04  46-0.47109 0.36592 0.83398-0.99526-0.51103 0.23401
  -5  -1   1   53.70    4.72  45-0.45765 0.05341 0.83543-0.77428-0.52011 0.74190
  -5   1   3   24.16    4.37  45-0.45996-0.04825 0.83520-0.64226-0.51857 0.85414
  -5   4   5  568.60    6.90  45-0.46111-0.17759 0.83508-0.43315-0.51779 0.95578
  -4  -4 -15    4.23    5.72  45-0.46690 0.60502 0.83446-0.86519-0.51389-0.35185
  -4   0   2    6.70    4.68  45-0.45765 0.08658 0.83543-0.73906-0.52011 0.76939
  -4   1   3    4.36    3.96  45-0.45996 0.03514 0.83520-0.67209-0.51857 0.82603
  -3  -4 -12  374.60    9.05  46-0.47611 0.62620 0.83339-0.92584-0.50760-0.18258
  -3  -2  -1   -0.14    7.50  46-0.47146 0.30592 0.83394-0.88757-0.51078 0.55078
  -3   1   3   45.97    6.57  46-0.47544 0.13334 0.83347-0.70032-0.50806 0.78605
  -3   8   7  168.87    6.94  46-0.47410-0.15840 0.83363-0.20634-0.50898 0.98046
  -2  -3 -13   30.88    5.83  46-0.47261 0.70031 0.83381-0.86875-0.51000-0.28763
  -2  -1   0    6.92    6.71  45-0.46226 0.32761 0.83496-0.85232-0.51702 0.58482
   0  -1 -13   23.45    5.67  46-0.47527 0.81155 0.83349-0.77524-0.50817-0.36982
   1  -1 -10   -1.33    3.92  45-0.45880 0.80571 0.83532-0.83732-0.51934-0.18169
   1  -1  -5  227.35    8.06  45-0.47114 0.69871 0.83398-0.88778-0.51100 0.15304
   1   0 -13    2.89    4.03  45-0.45880 0.85008 0.83532-0.72935-0.51934-0.39925
   1   8   7  161.69    8.87  46-0.48754 0.18312 0.83192-0.32333-0.49966 0.85767
   2   0  -9   86.92    6.15  45-0.47126 0.84838 0.83396-0.79916-0.51092-0.16129
   2   0  -4  234.77    6.07  45-0.45996 0.71838 0.83520-0.85297-0.51857 0.18894
   2   1 -12   10.02    5.71  46-0.47261 0.89409 0.83381-0.69159-0.51000-0.37961
   3   1  -8  296.19    6.66  45-0.46980 0.87743 0.83413-0.76282-0.51192-0.13252
   3   1  -4    0.91    4.41  45-0.46457 0.77804 0.83471-0.80579-0.51546 0.14490
   3   2 -11   32.32    5.88  46-0.47480 0.92677 0.83355-0.65558-0.50849-0.35283
   4   2  -7   70.69    4.32  45-0.45649 0.89531 0.83555-0.72829-0.52088-0.09482
   4   2  -6   46.62    4.33  45-0.46226 0.87745 0.83496-0.73901-0.51702-0.02982
   4   2  -5   20.01    4.25  45-0.46226 0.85345 0.83496-0.74929-0.51702 0.03829
   4   3 -10   28.21    5.73  45-0.47023 0.95137 0.83408-0.61869-0.51162-0.32044
   5   4  -8   14.47    5.68  46-0.47366 0.96384 0.83368-0.59428-0.50928-0.22637
   5   4  -1  363.93    5.92  45-0.46226 0.78549 0.83496-0.66763-0.51702 0.26036
   5   5 -10    8.61    5.97  46-0.47494 0.98443 0.83353-0.49631-0.50840-0.37634
   5   5   1   -2.72    6.04  46-0.47490 0.72139 0.83354-0.61100-0.50843 0.37844
   6   5  -6   46.29    3.80  45-0.46226 0.95845 0.83496-0.56786-0.51702-0.12242
   6   5  -5   29.59    5.46  45-0.46946 0.94224 0.83417-0.57805-0.51214-0.05856
   6   5  -4  256.00    6.61  46-0.47209 0.92075 0.83387-0.58801-0.51035 0.00852
   6   5  -3 1251.67    8.09  45-0.46687 0.89242 0.83446-0.59940-0.51391 0.08023
   6   5  -2  505.21    6.26  45-0.45533 0.85649 0.83566-0.61066-0.52166 0.15643
   6   6  -8   60.09    6.03  46-0.47562 0.99211 0.83345-0.47071-0.50793-0.27926
   6   7   2   19.09    6.16  45-0.47261 0.72347 0.83381-0.49807-0.51000 0.39519
   6  14   6    0.29    6.07  46-0.47261 0.43522 0.83381-0.00411-0.51000 0.58765
   7   7  -6  136.92    4.90  45-0.45996 0.98269 0.83520-0.44515-0.51857-0.17208
   7   7  -5   -6.41    5.46  46-0.47146 0.96997 0.83394-0.45423-0.51078-0.11147
   7   7  -4   15.21    5.10  46-0.47564 0.95207 0.83345-0.46540-0.50792-0.04579
   7   7  -2   12.93    5.72  45-0.47261 0.90100 0.83381-0.48550-0.51000 0.09246
   7   7  -1   29.98    4.00  45-0.45996 0.86403 0.83520-0.49740-0.51857 0.17041
   7   8   1   21.60    4.36  45-0.46687 0.79589 0.83446-0.44109-0.51391 0.29080
   7  11   4   11.91    5.65  45-0.46992 0.64512 0.83412-0.24273-0.51183 0.45876
   7  14   5   45.05    6.60  45-0.46536 0.53382 0.83463-0.02483-0.51493 0.49619
   8   9  -4   17.10    4.14  45-0.45765 0.95990 0.83543-0.34380-0.52011-0.08477
   8   9  -3   84.65    4.51  45-0.46226 0.94041 0.83496-0.35289-0.51702-0.02003
   8   9  -2   45.32    4.32  45-0.45996 0.91526 0.83520-0.36385-0.51857 0.04982
   8  10   0   91.34    5.95  46-0.47348 0.85375 0.83371-0.30729-0.50940 0.16646
   8  11   2   26.86    4.01  45-0.45880 0.76402 0.83532-0.25298-0.51934 0.30100
   8  13   3   31.40    6.08  45-0.46888 0.69427 0.83424-0.10922-0.51254 0.33981
 -13  -7 -11   57.70    5.30  46-0.48305-0.12860 0.83257-0.86753-0.50298 0.20111
 -13  -6  -8    3.35    4.09  46-0.47963-0.22980 0.83301-0.82408-0.50535 0.39700
 -13  -5  -6   30.28    4.56  46-0.48191-0.30358 0.83272-0.76725-0.50377 0.52106
 -12  -7 -10   13.29    5.68  47-0.49628-0.05717 0.83076-0.90623-0.49368 0.23141
 -12  -6  -7   28.03    5.66  47-0.49552-0.15602 0.83087-0.86105-0.49422 0.42483
 -12  -5  -5  121.61    6.76  47-0.49976-0.22740 0.83025-0.80465-0.49120 0.54772
 -11  -7 -10    7.61    5.59  46-0.49393 0.02354 0.83110-0.93673-0.49535 0.20474
 -11  -6  -7    8.89    3.90  46-0.48191-0.08770 0.83272-0.89314-0.50377 0.40808
 -11  -5  -5    5.58    4.05  46-0.47849-0.16551 0.83315-0.83768-0.50614 0.53471
 -11  -3  -2   13.04    3.99  46-0.48986-0.28130 0.83167-0.71397-0.49822 0.70856
 -11  -2  -1   29.80    3.99  46-0.48873-0.33355 0.83182-0.64882-0.49901 0.76653
 -11  -1   0   17.05    5.45  46-0.49606-0.37677 0.83079-0.58182-0.49384 0.81755
 -10  -7 -15    4.99    8.97  47-0.50940 0.23827 0.82875-0.91152-0.48427-0.17537
 -10  -4  -3  157.09    4.81  46-0.48305-0.15457 0.83257-0.81072-0.50298 0.62798
 -10   0   1   54.92    4.37  46-0.47849-0.36498 0.83315-0.54712-0.50614 0.85899
  -9   2   3   11.61    5.66  47-0.49723-0.36484 0.83062-0.44310-0.49301 0.93033
  -8  -2   0    6.05    3.98  46-0.48533-0.11378 0.83228-0.74899-0.50139 0.75257
  -8  -1   1  104.16    4.65  46-0.48305-0.16824 0.83257-0.68275-0.50298 0.81072
  -8   0   2   10.45    5.39  46-0.49390-0.20774 0.83110-0.61609-0.49537 0.86004
  -7  -3  -1   59.06    6.00  47-0.49839 0.03155 0.83045-0.84169-0.49218 0.65736
  -7   1   3  137.87    4.92  46-0.48986-0.18261 0.83167-0.57851-0.49822 0.89065
  -7   5   5   -1.04    4.00  46-0.48419-0.34580 0.83242-0.29591-0.50219 0.98583
  -6  -4  -3   53.84    6.39  46-0.49268 0.18373 0.83127-0.92834-0.49623 0.50808
  -6   2   4   21.52    5.59  47-0.49890-0.14238 0.83038-0.54169-0.49182 0.91293
  -6   4   5   30.26    4.27  46-0.48760-0.23275 0.83197-0.40057-0.49981 0.96636
  -5  -2   0 1337.53    9.48  46-0.48760 0.13445 0.83197-0.83659-0.49981 0.66458
  -5   2   4  202.19    5.33  46-0.48533-0.07372 0.83228-0.57359-0.50139 0.89435
  -5   6   6   25.55    4.26  46-0.47963-0.23740 0.83301-0.28880-0.50535 0.98850
  -4  -1   1  377.14    7.28  46-0.47849 0.15619 0.83315-0.80172-0.50614 0.69938
  -4   2   4   49.82    4.57  46-0.47963 0.00302 0.83301-0.60370-0.50535 0.86973
  -4   5   6  204.90    6.62  47-0.49949-0.10864 0.83029-0.39198-0.49140 0.95785
  -3  -3 -15    1.39    5.88  46-0.49326 0.68615 0.83119-0.81607-0.49582-0.41060
  -3  -3  -3 2582.44   20.79  46-0.49402 0.40288 0.83109-0.93996-0.49529 0.41066
  -3   0   2 2490.84   13.17  46-0.48760 0.19594 0.83197-0.76424-0.49981 0.72145
  -3   2   4    6.38    4.42  46-0.48760 0.09378 0.83197-0.63224-0.49981 0.83518
  -3   5   6  272.42    5.71  46-0.48760-0.03810 0.83197-0.42340-0.49981 0.93751
  -2  -2 -15  132.60    7.66  47-0.49716 0.74460 0.83063-0.76863-0.49306-0.45333
  -2   5   6   62.53    6.08  46-0.48953 0.04615 0.83171-0.45316-0.49845 0.90806
  -2   7   7  157.35    6.74  47-0.50145-0.02147 0.83000-0.30880-0.49000 0.94485
  -1  -2 -13    1.66    3.90  46-0.48191 0.76401 0.83272-0.82111-0.50377-0.33430
   0   3   4 2894.73   20.83  46-0.49252 0.31609 0.83130-0.64429-0.49634 0.73484
   1  -1  -9   19.76    4.44  46-0.47963 0.80239 0.83301-0.84562-0.50535-0.12758
   1  -1  -8    7.93    5.91  46-0.49353 0.79280 0.83115-0.85403-0.49563-0.06880
   1  -1  -7  608.21    8.42  47-0.49837 0.77414 0.83046-0.86398-0.49220-0.00324
   1  -1  -6  512.48    8.13  46-0.49410 0.74559 0.83107-0.87450-0.49523 0.06845
   1   0 -12   51.45    5.89  47-0.49751 0.86444 0.83058-0.73569-0.49281-0.35690
   1   6   6   59.04    8.30  47-0.50904 0.28386 0.82881-0.46251-0.48453 0.79701
   1  12   8    1.88    8.60  47-0.51182 0.07400 0.82836-0.02525-0.48251 0.86111
   2   0  -8  178.57    4.92  46-0.48646 0.84018 0.83213-0.80832-0.50060-0.10348
   2   0  -7  290.97    7.23  47-0.49552 0.82551 0.83087-0.81775-0.49422-0.04126
   2   0  -6  181.38    6.98  47-0.49637 0.80266 0.83075-0.82805-0.49362 0.02678
   2   0  -5 1040.09    8.61  46-0.48646 0.76890 0.83213-0.83954-0.50060 0.10240
   2   2   1  382.97    9.95  46-0.48760 0.57228 0.83197-0.74949-0.49981 0.48816
   3   1  -7  433.25    6.12  46-0.48077 0.86485 0.83286-0.77245-0.50456-0.07117
   3   1  -6    9.37    4.01  46-0.48533 0.84473 0.83228-0.78333-0.50139-0.00476
   3   1  -5  139.12    4.98  46-0.48077 0.81750 0.83286-0.79345-0.50456 0.06630
   3   2  -1  588.69    9.09  47-0.49839 0.71227 0.83045-0.75636-0.49218 0.31576
   3   3 -12   97.42    6.88  47-0.49846 0.94647 0.83044-0.56628-0.49213-0.44821
   4   3  -9  252.08    6.57  46-0.49483 0.95253 0.83097-0.62624-0.49471-0.26975
   4   3  -1  758.35    7.99  46-0.48760 0.75566 0.83197-0.71089-0.49981 0.28338
   4   4 -11    6.64    4.22  46-0.48986 0.96882 0.83167-0.53155-0.49822-0.41445
   4   9   6  274.57   10.23  47-0.51064 0.44769 0.82855-0.32187-0.48336 0.67642
   4  12   7  131.96   11.16  48-0.51918 0.34987 0.82712-0.10142-0.47712 0.70382
   5   4  -7   85.16    5.77  46-0.49286 0.95773 0.83125-0.60069-0.49611-0.17114
   5   4  -2  352.85    6.92  46-0.49260 0.83876 0.83129-0.65290-0.49629 0.17139
   6   6  -7  301.51    6.70  47-0.49507 0.98746 0.83094-0.47801-0.49454-0.22443
   6   6   0  652.61    6.71  46-0.48305 0.80870 0.83257-0.55178-0.50298 0.26307
   6   8   3   39.49    4.54  46-0.48760 0.68732 0.83197-0.43002-0.49981 0.44195
   6   9   4  288.73    6.23  46-0.48191 0.63062 0.83272-0.36483-0.50377 0.50286
   7   7  -3   25.56    3.95  46-0.47849 0.93016 0.83315-0.47382-0.50614 0.02019
   7   8  -6   -3.75    5.74  47-0.49383 0.98861 0.83111-0.36471-0.49542-0.20680
   7   8   0    4.75    5.79  46-0.49439 0.84669 0.83103-0.42638-0.49502 0.20386
   7   9   2  216.76    5.10  46-0.48419 0.76161 0.83242-0.37268-0.50219 0.33585
   7  10   3   31.29    4.06  46-0.48533 0.71192 0.83228-0.30665-0.50139 0.39181
   7  12   4   47.89    5.91  47-0.49943 0.64706 0.83030-0.16268-0.49144 0.42788
   8  10  -4    1.37    4.23  46-0.48305 0.95768 0.83257-0.26426-0.50298-0.11424
   8  10  -3   -0.84    4.19  46-0.48986 0.93996 0.83167-0.27332-0.49822-0.05011
   8  10  -2   -0.14    3.99  46-0.48986 0.91732 0.83167-0.28429-0.49822 0.01821
   8  10  -1   43.16    4.38  46-0.48533 0.88913 0.83228-0.29607-0.50139 0.09006
   8  11   1   18.34    4.03  46-0.48533 0.81377 0.83228-0.23976-0.50139 0.21496
   8  12   2    3.42    4.06  46-0.48419 0.76119 0.83242-0.17347-0.50219 0.27248
   8  13   2   14.86    6.04  47-0.49778 0.74787 0.83054-0.09676-0.49262 0.25238
 -14  -6  -8   16.30    4.36  47-0.50576-0.28517 0.82920-0.79057-0.48710 0.40642
 -14  -5  -6   19.40    4.57  47-0.51247-0.35398 0.82812-0.73360-0.48223 0.52741
 -13  -7 -10   22.54    4.57  47-0.50800-0.12641 0.82885-0.87510-0.48548 0.25134
 -13  -6  -7    3.63    5.79  47-0.51615-0.21677 0.82751-0.82871-0.47955 0.43907
 -13  -4  -4   25.81    4.22  47-0.50800-0.35126 0.82885-0.70942-0.48548 0.62759
 -13  -3  -3    1.61    4.00  47-0.50015-0.40963 0.83006-0.64446-0.49113 0.68973
 -12  -3  -2   73.00    6.09  48-0.51890-0.33458 0.82703-0.68006-0.47753 0.71617
 -12  -2  -1   -7.80    5.60  48-0.51915-0.38418 0.82699-0.61404-0.47734 0.77157
 -11  -7  -9    9.42    5.45  48-0.52097 0.02784 0.82667-0.94161-0.47600 0.25367
 -11  -4  -3    1.63    3.72  47-0.50352-0.21594 0.82955-0.77850-0.48871 0.64246
 -11   0   1   24.03    4.47  47-0.51359-0.41089 0.82794-0.51335-0.48142 0.86242
 -10  -7 -10   19.90    4.16  47-0.50576 0.11699 0.82920-0.96407-0.48710 0.16752
 -10  -6  -6   78.04    5.96  48-0.52198 0.01031 0.82649-0.92651-0.47525 0.41825
 -10  -5  -4   52.10    5.68  48-0.51804-0.06830 0.82718-0.87172-0.47816 0.54678
 -10   1   2    8.13    3.99  47-0.50127-0.39262 0.82989-0.47834-0.49032 0.89883
  -9  -7 -13   33.20    7.88  48-0.53780 0.30097 0.82353-0.95696-0.46340-0.08913
  -9  -7 -12   11.90    5.87  47-0.52005 0.26054 0.82683-0.97066-0.47668-0.00739
  -9  -7 -11   11.77    7.05  48-0.52801 0.24447 0.82540-0.97987-0.47077 0.05512
  -9  -5  -4   22.71    6.08  47-0.51470 0.01124 0.82775-0.90233-0.48061 0.52084
  -9  -3  -1   26.77    4.15  47-0.51024-0.12032 0.82849-0.78108-0.48386 0.70582
  -9  -2   0  240.75    5.17  47-0.50127-0.18126 0.82989-0.71629-0.49032 0.76922
  -9  -1   1    3.47    3.88  47-0.50352-0.22847 0.82955-0.65059-0.48871 0.82355
  -9   0   2   59.73    5.90  47-0.51748-0.26752 0.82728-0.58186-0.47857 0.87083
  -8  -6  -7  181.22    5.28  47-0.50352 0.17981 0.82955-0.97861-0.48871 0.30658
  -8  -5  -4  268.86    7.07  48-0.52183 0.09961 0.82652-0.93007-0.47536 0.48684
  -8  -3  -1   17.65    4.32  47-0.50015-0.04828 0.83006-0.81156-0.49113 0.68583
  -8   1   3   49.01    5.70  47-0.51489-0.23905 0.82772-0.54671-0.48047 0.90214
  -8   3   4    4.26    3.93  47-0.50240-0.33056 0.82972-0.40686-0.48952 0.95522
  -7  -6  -8    7.76    5.82  47-0.50968 0.29171 0.82858-0.99700-0.48427 0.20534
  -7   2   4   52.93    5.76  48-0.51881-0.20514 0.82705-0.50826-0.47759 0.92704
  -7   4   5    0.97    5.69  48-0.51748-0.28491 0.82728-0.36697-0.47857 0.97390
  -6  -3  -1 1473.39    9.42  47-0.51247 0.12829 0.82812-0.86968-0.48223 0.61944
  -6   6   6   16.08    4.39  47-0.51136-0.28774 0.82830-0.25543-0.48305 0.99426
  -5  -5 -13   43.28    7.67  48-0.53708 0.57394 0.82367-0.92262-0.46394-0.22622
  -5   3   5  275.30    6.93  48-0.51974-0.09098 0.82689-0.50157-0.47691 0.92629
  -5   5   6  154.36    6.29  48-0.51804-0.17258 0.82718-0.35880-0.47816 0.97276
  -4  -3  -2  346.54    7.15  47-0.50464 0.30825 0.82938-0.91925-0.48791 0.49981
  -4   3   5   20.32    4.04  47-0.51247-0.01616 0.82812-0.53247-0.48223 0.90335
  -4   8   7    3.63    4.24  47-0.50352-0.21082 0.82955-0.17428-0.48871 0.98911
  -3  -4 -11   39.93    6.13  48-0.51945 0.64559 0.82694-0.92949-0.47712-0.14434
  -3  -4  -7   99.06   11.47  49-0.55671 0.58762 0.81954-0.96349-0.44880 0.10176
  -3   3   5  475.76    8.01  47-0.51740 0.07083 0.82729-0.56153-0.47863 0.87142
  -3   7   7   24.17    5.73  47-0.51152-0.09373 0.82828-0.27735-0.48293 0.96615
  -2  -3 -12  150.79    6.81  48-0.51756 0.72134 0.82726-0.87267-0.47851-0.25147
  -2   1   3  979.64   11.15  48-0.52213 0.26099 0.82647-0.72210-0.47514 0.72486
  -2   2   4   64.30    6.82  48-0.51957 0.20727 0.82692-0.65709-0.47703 0.78355
  -1   0   1  283.14    9.19  47-0.50352 0.39972 0.82955-0.81041-0.48871 0.58455
  -1   5   6   73.67    6.48  47-0.51217 0.15065 0.82817-0.47932-0.48245 0.86361
  -1   7   7  268.52    6.34  47-0.50688 0.06568 0.82902-0.33737-0.48629 0.91295
   0  -1 -12   88.33    6.09  47-0.51677 0.82897 0.82740-0.77867-0.47909-0.33087
   0   0 -14   -0.02    5.83  47-0.51693 0.84905 0.82737-0.68254-0.47898-0.47846
   0   2   3  586.80   12.05  47-0.51747 0.39257 0.82728-0.70607-0.47857 0.65973
   0   4   5  506.81    9.73  48-0.51944 0.29152 0.82694-0.57354-0.47713 0.77237
   0  11   8    2.83    6.23  47-0.51734 0.02439 0.82730-0.07107-0.47867 0.89889
   2   1 -11   52.52    4.28  47-0.50688 0.90395 0.82902-0.69715-0.48629-0.33539
   3   2 -10   26.79    4.02  47-0.50464 0.93217 0.82938-0.66228-0.48791-0.30407
   3   3   1  183.27    8.06  47-0.51524 0.65436 0.82766-0.69823-0.48022 0.42847
   3  10   7   11.95   11.02  50-0.57345 0.37783 0.81560-0.21331-0.43551 0.71402
   4   3  -8    7.21    5.70  48-0.51640 0.94991 0.82746-0.63346-0.47937-0.21509
   4   4 -10    3.62    5.62  48-0.52137 0.97555 0.82660-0.53519-0.47570-0.36804
   4   4   1 1059.20    9.55  47-0.50127 0.69491 0.82989-0.65372-0.49032 0.39878
   5   4  -6   15.18    3.98  47-0.50464 0.94593 0.82938-0.61018-0.48791-0.10993
   5   4  -5   84.49    4.16  47-0.51247 0.93016 0.82812-0.61838-0.48223-0.04814
   5   4  -4 2656.97   11.04  47-0.51359 0.90781 0.82794-0.62874-0.48142 0.01927
   5   4  -3  403.11    5.90  47-0.50800 0.87817 0.82885-0.63992-0.48548 0.09195
   5   5  -9   34.52    4.27  47-0.50127 0.98700 0.82989-0.50291-0.49032-0.32536
   5   6   2   63.46    6.64  47-0.51804 0.71441 0.82718-0.53856-0.47816 0.40369
   5   9   5   49.48    6.59  47-0.51804 0.56094 0.82718-0.33984-0.47816 0.57407
   5  11   6   10.54    5.86  48-0.51804 0.48228 0.82718-0.19824-0.47816 0.61959
   6   6  -6  136.66    4.52  47-0.51024 0.97900 0.82849-0.48544-0.48386-0.16690
   6   6  -5   48.99    5.58  48-0.52131 0.96611 0.82661-0.49452-0.47574-0.10579
   6   6  -1   76.56    4.65  47-0.50800 0.85793 0.82885-0.53811-0.48548 0.17707
   6   7  -8   13.31    4.06  47-0.51024 0.99921 0.82849-0.38913-0.48386-0.31463
   6   7   1  288.79    7.17  48-0.51977 0.79458 0.82688-0.48023-0.47688 0.29379
   6  11   5   89.37    4.98  47-0.50576 0.57530 0.82920-0.21854-0.48710 0.53170
   7   8  -5   -1.34    4.04  47-0.50576 0.97765 0.82920-0.37409-0.48710-0.14628
   7   8  -4  290.18    6.61  47-0.51545 0.96290 0.82762-0.38206-0.48006-0.08505
   7   8  -3  252.48    6.53  48-0.51888 0.94323 0.82704-0.39226-0.47754-0.01919
   7   8  -2  191.88    6.45  48-0.51870 0.91846 0.82707-0.40202-0.47767 0.04942
   7   8  -1   40.08    4.44  47-0.51024 0.88665 0.82849-0.41396-0.48386 0.12407
   7   9  -6   23.28    6.01  48-0.51903 0.98645 0.82701-0.28468-0.47743-0.23566
   7   9   1  295.29    7.05  47-0.51664 0.81791 0.82742-0.35748-0.47919 0.24468
   7  11   3   28.62    6.01  48-0.52248 0.72145 0.82640-0.22458-0.47488 0.35363
   7  13   4    8.66    5.66  48-0.51804 0.63831 0.82718-0.08462-0.47816 0.40294
   7  14   4    6.38    6.14  47-0.52017 0.61356 0.82681-0.00672-0.47659 0.39098
   8  11  -3   21.08    4.50  47-0.50800 0.93182 0.82885-0.19559-0.48548-0.07425
   8  11  -2    6.53    3.93  47-0.51247 0.91111 0.82812-0.20446-0.48223-0.00853
   8  11  -1   60.84    4.42  47-0.51024 0.88529 0.82849-0.21425-0.48386 0.06093
   8  11   0   27.33    4.07  47-0.50127 0.85307 0.82989-0.22730-0.49032 0.13641
   8  12   0    6.15    5.78  47-0.51842 0.84329 0.82712-0.14756-0.47788 0.11188
   8  12   1    1.99    4.01  47-0.50688 0.80688 0.82902-0.15970-0.48629 0.18876
   8  13   1   74.58    6.59  48-0.51804 0.79134 0.82718-0.08244-0.47816 0.16922
 -14  -6  -7   17.83    5.90  49-0.54018-0.27437 0.82312-0.79446-0.46185 0.44949
 -13  -7  -9   14.20    5.75  48-0.53708-0.12110 0.82373-0.88096-0.46420 0.29911
 -13  -5  -5   96.29    5.04  48-0.52478-0.28440 0.82605-0.77060-0.47343 0.55825
 -12  -7  -9   11.89    4.00  48-0.52589-0.05136 0.82585-0.91186-0.47261 0.27821
 -12  -6  -6    9.76    5.47  48-0.53799-0.13639 0.82356-0.86516-0.46352 0.46269
 -12  -4  -3    8.65    4.00  48-0.52810-0.27437 0.82545-0.74464-0.47097 0.65301
 -12  -1   0   15.48    4.36  48-0.53030-0.42420 0.82504-0.54632-0.46932 0.82080
 -11  -6  -6    0.88    3.97  48-0.52589-0.06671 0.82585-0.89661-0.47261 0.44344
 -11  -5  -4   16.23    4.06  48-0.53030-0.13743 0.82504-0.84034-0.46932 0.56632
 -10  -7  -9    8.75    5.48  48-0.53714 0.12498 0.82372-0.96945-0.46416 0.21393
 -10  -4  -2  102.29    5.92  49-0.54195-0.11917 0.82276-0.81140-0.46050 0.65326
 -10  -3  -1   73.51    4.31  48-0.52589-0.18707 0.82585-0.74790-0.47261 0.72238
 -10  -2   0   56.43    4.27  48-0.52368-0.24103 0.82625-0.68323-0.47426 0.78186
 -10  -1   1   14.71    3.67  48-0.52920-0.28716 0.82524-0.61457-0.47014 0.83464
 -10   2   3    9.80    4.32  48-0.53250-0.41176 0.82462-0.40685-0.46766 0.93301
  -9  -7 -10  191.31    7.60  49-0.54441 0.23725 0.82226-0.98614-0.45861 0.11020
  -9  -6  -6  690.54    7.97  48-0.53030 0.10072 0.82504-0.95455-0.46932 0.38381
  -9  -4  -2  225.16    5.11  48-0.53250-0.04712 0.82462-0.84244-0.46766 0.63237
  -9   1   3    0.28    5.52  49-0.54018-0.29468 0.82312-0.51272-0.46185 0.91063
  -9   3   4   19.49    5.98  48-0.53843-0.37662 0.82347-0.37076-0.46318 0.95930
  -8  -4  -2  154.88    4.93  48-0.53250 0.03507 0.82462-0.87243-0.46766 0.60447
  -8   2   4   15.98    5.61  49-0.54345-0.26153 0.82246-0.47517-0.45935 0.93685
  -7  -4  -2  126.85    6.32  49-0.54316 0.12806 0.82252-0.89962-0.45957 0.56728
  -6  -5  -5  865.58    9.07  48-0.53140 0.29684 0.82483-0.97721-0.46849 0.35514
  -6   3   5   66.04    5.72  48-0.53608-0.15652 0.82393-0.46947-0.46496 0.94308
  -6   5   6   49.38    6.02  49-0.54160-0.22999 0.82283-0.32539-0.46076 0.98301
  -4  -4 -14   38.33    6.10  48-0.53547 0.64957 0.82405-0.86560-0.46542-0.33291
  -4  -2   0 2573.77   13.31  48-0.52920 0.25789 0.82524-0.85929-0.47014 0.60689
  -4   7   7   22.26    4.22  48-0.53030-0.15674 0.82504-0.24472-0.46932 0.98072
  -3  -1   1  409.17    7.10  48-0.53030 0.28988 0.82504-0.82260-0.46932 0.63402
  -2   3   5  368.44    7.50  49-0.54084 0.17619 0.82299-0.58674-0.46134 0.82525
  -2  10   8   -3.18    6.26  49-0.54454-0.08437 0.82223-0.08241-0.45851 0.94531
  -1  -1 -14   -0.20    5.83  48-0.53908 0.81718 0.82334-0.72412-0.46268-0.45583
  -1  10   8   30.88    6.21  49-0.53963-0.00822 0.82323-0.11234-0.46226 0.92258
   0   7   7   95.96    6.59  49-0.54018 0.18114 0.82312-0.36111-0.46185 0.85979
   0  10   8   78.21    8.42  49-0.54918 0.08311 0.82126-0.14068-0.45494 0.88693
   1   0 -11    6.06    3.71  48-0.53360 0.87615 0.82441-0.73966-0.46683-0.31388
   1   1 -13   19.92    4.26  48-0.53140 0.89530 0.82483-0.64356-0.46849-0.46105
   1  11   8   36.69    8.30  49-0.55082 0.13917 0.82091-0.09367-0.45367 0.84585
   2   1 -10   85.92    5.93  48-0.53758 0.91051 0.82364-0.70236-0.46383-0.28865
   2   2 -12  153.41    6.69  48-0.53798 0.93052 0.82356-0.60528-0.46353-0.43755
   3   2  -9  220.26    5.15  48-0.53030 0.93442 0.82504-0.66762-0.46932-0.25505
   3   3 -11   44.19    4.53  48-0.53250 0.95659 0.82462-0.57100-0.46766-0.40471
   4   3  -7   11.03    3.98  48-0.53250 0.94229 0.82462-0.64300-0.46766-0.15640
   4   3  -3  110.76    6.20  49-0.54330 0.85931 0.82249-0.68101-0.45947 0.10685
   4   3  -2   -0.79    4.62  48-0.52368 0.81538 0.82625-0.69610-0.47426 0.18975
   4  13   7   14.77    7.54  49-0.55337 0.35683 0.82036-0.01926-0.45169 0.66616
   5   5  -8   25.44    4.04  48-0.52478 0.98625 0.82605-0.50922-0.47343-0.27384
   5   5  -7   98.68    5.83  49-0.54424 0.98192 0.82230-0.51583-0.45875-0.21976
   5   5   0 1946.79   10.33  48-0.52589 0.79719 0.82585-0.59215-0.47261 0.27275
   5   6  -9   65.29    6.03  49-0.53977 0.99701 0.82320-0.42024-0.46216-0.36454
   5   7   3   22.76    5.96  49-0.54249 0.68727 0.82265-0.46740-0.46008 0.44332
   5   8   4  498.48    8.83  49-0.54476 0.63883 0.82219-0.40098-0.45835 0.49794
   6   6  -4  112.60    4.35  48-0.52810 0.94903 0.82545-0.50338-0.47097-0.04270
   6   6  -3  178.94    4.85  48-0.52810 0.92570 0.82545-0.51429-0.47097 0.02613
   6   6  -2    8.30    4.20  48-0.52368 0.89600 0.82625-0.52535-0.47426 0.09893
   6   7  -7   82.38    4.69  48-0.53250 0.99606 0.82462-0.39492-0.46766-0.26244
   6   8   2  140.38    6.57  49-0.54397 0.76700 0.82235-0.40991-0.45895 0.33330
   6  10   4   26.12    5.68  49-0.54180 0.66261 0.82279-0.27873-0.46061 0.44839
   6  12   5   87.45    6.52  49-0.54083 0.58229 0.82299-0.13566-0.46135 0.49441
   7   9  -5   15.28    4.17  48-0.53360 0.97723 0.82441-0.29277-0.46683-0.17794
   7   9  -4   21.69    5.68  49-0.54454 0.96421 0.82223-0.30074-0.45851-0.11771
   7   9   0   21.11    5.31  48-0.53772 0.86193 0.82361-0.34340-0.46372 0.16173
   7  10   2   85.71    4.39  48-0.52699 0.77690 0.82565-0.28962-0.47179 0.29390
   7  12   3  129.26    6.56  49-0.54509 0.71665 0.82212-0.14418-0.45809 0.32608
   8  12  -1   39.57    4.65  48-0.52589 0.87329 0.82585-0.13619-0.47261 0.03866
   8  13   0    6.06    4.21  48-0.52920 0.82559 0.82524-0.06909-0.47014 0.09296
 -13  -7  -8   28.92    5.92  50-0.56547-0.11703 0.81760-0.88354-0.44233 0.34418
 -13  -6  -6   23.75    4.19  49-0.55433-0.20279 0.82013-0.83081-0.45109 0.47873
 -13  -4  -3   12.81    4.30  49-0.55433-0.32903 0.82013-0.70973-0.45109 0.66146
 -13  -3  -2   31.97    4.63  49-0.55000-0.38426 0.82107-0.64511-0.45446 0.72165
 -12  -7  -8   70.05    6.04  49-0.55787-0.04289 0.81934-0.91587-0.44833 0.32296
 -12  -5  -4   33.04    4.04  49-0.54783-0.20237 0.82153-0.80725-0.45614 0.58115
 -11  -7  -8   18.85    5.69  49-0.55649 0.03782 0.81965-0.94525-0.44940 0.29504
 -11  -4  -2   27.59    4.23  49-0.55757-0.18575 0.81941-0.77830-0.44856 0.67015
 -11  -3  -1   26.53    4.09  49-0.54783-0.24712 0.82153-0.71459-0.45614 0.73484
 -11  -2   0    6.54    3.95  49-0.54783-0.29658 0.82153-0.64925-0.45614 0.79173
 -11  -1   1   16.57    4.15  49-0.55649-0.34046 0.81965-0.58043-0.44940 0.84106
 -10   0   2   57.75    4.47  49-0.54566-0.32170 0.82198-0.54653-0.45781 0.87891
  -8  -6  -6  172.97    7.05  49-0.55695 0.20994 0.81955-0.97872-0.44904 0.33488
  -8  -2   1  334.59    6.77  49-0.55896-0.06459 0.81910-0.74618-0.44747 0.76645
  -8  -1   2   36.62    5.64  49-0.55883-0.11555 0.81913-0.68027-0.44757 0.82338
  -8   4   5    2.68    4.18  49-0.54783-0.33545 0.82153-0.33116-0.45614 0.97877
  -7  -6  -7   42.51    6.26  50-0.56249 0.32088 0.81829-0.99645-0.44468 0.23394
  -7  -5  -4   55.63    4.72  49-0.54892 0.20877 0.82130-0.95472-0.45530 0.43808
  -7  -2   1    4.00    4.35  49-0.55433 0.01427 0.82013-0.77653-0.45109 0.74030
  -7  -1   2  188.76    4.91  49-0.54892-0.04408 0.82130-0.71121-0.45530 0.80233
  -7   0   3   75.01    4.63  49-0.55649-0.08828 0.81965-0.64356-0.44940 0.85394
  -7   3   5    0.76    3.77  49-0.55649-0.21798 0.81965-0.43527-0.44940 0.95576
  -6  -5 -15    3.85    7.21  49-0.56603 0.56845 0.81747-0.86719-0.44188-0.35668
  -6  -2   1   -1.71    5.67  50-0.56241 0.10245 0.81831-0.80394-0.44475 0.70645
  -6  -1   2  970.61    7.65  49-0.54783 0.03686 0.82153-0.74087-0.45614 0.77437
  -6   0   3  136.45    4.88  49-0.55000-0.01226 0.82107-0.67482-0.45446 0.82996
  -6   1   4   11.14    5.66  50-0.56273-0.05038 0.81823-0.60575-0.44449 0.87579
  -5  -4  -3  392.62    7.64  49-0.55109 0.32420 0.82083-0.94723-0.45362 0.43667
  -5  -3  -1  447.55    7.01  49-0.54566 0.24373 0.82198-0.89256-0.45781 0.56580
  -5  -1   2  776.90    8.50  49-0.56117 0.13263 0.81859-0.76806-0.44573 0.73609
  -5   0   3  586.69    6.42  49-0.55433 0.07431 0.82013-0.70376-0.45109 0.79814
  -5   1   4   31.46    6.21  50-0.56252 0.03073 0.81828-0.63500-0.44466 0.84870
  -5   4   6   64.04    5.95  50-0.56366-0.09906 0.81802-0.42560-0.44376 0.94944
  -5   7   7    1.66    4.35  49-0.55433-0.21393 0.82013-0.21097-0.45109 0.99048
  -4   4   6  269.70    6.74  49-0.55727-0.02367 0.81948-0.45748-0.44880 0.92703
  -4   6   7   35.53    5.87  50-0.56723-0.09295 0.81718-0.31287-0.44092 0.96452
  -3  -4 -10    8.61    5.99  49-0.55794 0.65953 0.81933-0.93215-0.44827-0.10300
  -3  -3 -14   21.38    5.99  49-0.55570 0.72402 0.81983-0.81477-0.45002-0.38818
  -3   4   6  224.53    6.79  49-0.56041 0.06201 0.81877-0.48686-0.44633 0.89604
  -3   6   7   15.39    5.46  49-0.55945-0.01768 0.81899-0.34558-0.44708 0.94208
  -2  -3 -11  438.90    8.20  49-0.55993 0.73959 0.81888-0.87452-0.44671-0.21457
  -2  -2 -14    0.68    4.11  49-0.55325 0.77670 0.82036-0.76859-0.45194-0.42598
  -2   0   2  596.66    9.76  49-0.56034 0.35057 0.81878-0.78041-0.44638 0.63926
  -2   6   7  223.51    7.00  50-0.56188 0.06654 0.81843-0.37318-0.44517 0.91113
  -2   9   8   -0.87    5.79  50-0.56563-0.03589 0.81756-0.15433-0.44220 0.94058
  -1   9   8   30.73    6.06  50-0.57080 0.05033 0.81632-0.18174-0.43807 0.90960
   0  -1 -11   80.52    4.48  49-0.55325 0.84159 0.82036-0.78274-0.45194-0.28927
   0   0 -13   -0.29    5.55  50-0.56188 0.87053 0.81843-0.68366-0.44517-0.44457
   1   0 -10   82.78    6.09  50-0.56359 0.88321 0.81804-0.74439-0.44382-0.26873
   1   0  -2 2498.38   17.37  49-0.55217 0.68087 0.82060-0.82939-0.45278 0.28891
   2   1  -9   73.85    5.77  50-0.56342 0.91288 0.81808-0.70792-0.44395-0.23998
   2   1  -2 1077.83   11.29  50-0.56465 0.74762 0.81779-0.78019-0.44298 0.23876
   3   2  -8  122.64    4.44  49-0.55217 0.93248 0.82060-0.67372-0.45278-0.20276
   3   2  -2  438.21    7.15  49-0.55000 0.78744 0.82107-0.73654-0.45446 0.21011
   3   3 -10   -0.61    5.27  50-0.56295 0.96377 0.81818-0.57508-0.44432-0.35962
   4   3  -6   68.00    4.34  49-0.54566 0.93234 0.82198-0.64880-0.45781-0.10096
   4   3  -5  136.04    4.90  49-0.55217 0.91545 0.82060-0.65794-0.45278-0.03717
   4   3  -4   43.71    4.32  49-0.55217 0.89190 0.82060-0.66856-0.45278 0.03122
   4   4  -9    4.36    3.83  49-0.54783 0.97821 0.82153-0.54278-0.45614-0.31841
   4   4   0  170.43    7.95  50-0.56587 0.78273 0.81750-0.63151-0.44201 0.28269
   4   5 -10   70.19    6.10  50-0.56258 0.98878 0.81827-0.45155-0.44461-0.41068
   4   5   2  408.04    9.33  50-0.56188 0.70412 0.81843-0.57660-0.44517 0.41077
   5   5  -6    7.43    5.37  50-0.56135 0.97387 0.81855-0.52287-0.44559-0.16335
   5   5  -1  494.69    6.32  49-0.55649 0.85111 0.81965-0.57521-0.44940 0.18164
   5   6  -8   60.76    5.71  50-0.56398 0.99750 0.81794-0.42579-0.44351-0.31460
   5  12   6   12.19    5.67  50-0.56188 0.49804 0.81843-0.11242-0.44517 0.57493
   6   7  -6   24.85    3.99  49-0.54892 0.98937 0.82130-0.40325-0.45530-0.20625
   6   7  -5  195.51    6.11  50-0.56258 0.97920 0.81827-0.40943-0.44461-0.14886
   6   7   0  345.52    5.81  49-0.55000 0.84798 0.82107-0.46396-0.45446 0.20352
   6   8  -7   25.67    5.69  49-0.55959 0.99605 0.81896-0.31369-0.44698-0.29441
   6   9   3  240.17    5.56  49-0.55217 0.72391 0.82060-0.34210-0.45278 0.38398
   6  13   5   36.76    6.24  49-0.55893 0.57247 0.81910-0.05587-0.44749 0.46885
   6  14   5  151.63    7.58  50-0.56140 0.54779 0.81854 0.02074-0.44555 0.45521
   7   9  -3  219.96    5.12  49-0.55000 0.94692 0.82107-0.31067-0.45446-0.05362
   7   9  -2  102.55    4.23  49-0.55217 0.92483 0.82060-0.32010-0.45278 0.01335
   7   9  -1  167.83    4.90  49-0.54783 0.89684 0.82153-0.33146-0.45614 0.08525
   7  10  -5   -2.94    4.22  49-0.55325 0.96915 0.82036-0.21245-0.45194-0.20427
   7  10  -4   22.46    5.87  50-0.56509 0.95766 0.81768-0.22090-0.44262-0.14513
   7  10   1  314.15    5.61  49-0.55325 0.82652 0.82036-0.27420-0.45194 0.20625
   7  11   2    6.36    5.46  49-0.55757 0.77948 0.81941-0.20877-0.44856 0.25982
   7  13   3   30.92    5.98  49-0.56009 0.70293 0.81884-0.06483-0.44658 0.30284
   7  14   3   -0.32    5.90  50-0.56295 0.67825 0.81818 0.01371-0.44432 0.28804
 -14  -7  -8   -9.72    6.09  51-0.58203-0.18207 0.81343-0.85083-0.42879 0.36029
 -14  -6  -6   15.15    4.31  50-0.57568-0.26243 0.81505-0.79654-0.43396 0.49006
 -13  -5  -4   15.81    4.30  50-0.56822-0.26380 0.81687-0.77227-0.43995 0.59310
 -12  -6  -5   28.36    5.78  50-0.57886-0.11977 0.81425-0.86524-0.43138 0.49934
 -12  -4  -2    2.68    4.05  50-0.57780-0.24648 0.81452-0.74467-0.43224 0.68301
 -12  -3  -1    8.02    3.95  50-0.57142-0.30504 0.81610-0.67952-0.43738 0.74419
 -12  -2   0   -4.66    4.01  50-0.57568-0.35249 0.81505-0.61279-0.43396 0.79848
 -11  -6  -5   22.14    4.12  50-0.57036-0.04558 0.81636-0.89737-0.43824 0.47804
 -11  -5  -3   17.21    5.52  50-0.58021-0.11155 0.81390-0.83963-0.43027 0.59538
 -11   0   2   11.04    4.02  50-0.57355-0.37447 0.81558-0.51001-0.43567 0.88412
 -10  -7  -8    4.89    3.90  50-0.56929 0.13423 0.81662-0.97238-0.43909 0.25458
 -10  -6  -5  104.43    4.42  50-0.56929 0.03447 0.81662-0.92673-0.43909 0.45049
 -10  -5  -3  239.37    5.35  50-0.57142-0.03876 0.81610-0.87055-0.43738 0.57392
 -10  -3   0   81.99    5.86  51-0.58588-0.15078 0.81243-0.74456-0.42564 0.74489
 -10  -2   1   37.34    5.62  51-0.58371-0.20336 0.81300-0.67955-0.42741 0.80253
 -10   1   3   73.42    4.83  50-0.56929-0.34863 0.81662-0.47559-0.43909 0.91715
  -9  -7  -9    3.99    3.81  50-0.57249 0.24218 0.81584-0.99085-0.43653 0.15748
  -9  -6  -5 1141.60   10.02  50-0.58145 0.12841 0.81358-0.95400-0.42927 0.41292
  -9  -5  -3  504.68    6.33  50-0.57142 0.04334 0.81610-0.90006-0.43738 0.54542
  -9  -3   0    3.34    3.86  50-0.57461-0.07846 0.81532-0.77849-0.43481 0.72430
  -9  -2   1  137.77    4.75  50-0.56822-0.13815 0.81687-0.71282-0.43995 0.78730
  -9  -1   2   13.24    3.86  50-0.57355-0.18217 0.81558-0.64731-0.43567 0.83983
  -9   0   3   28.85    5.46  51-0.58547-0.22306 0.81253-0.57609-0.42597 0.88591
  -9   2   4   -1.99    4.05  50-0.57036-0.31709 0.81636-0.43837-0.43824 0.94439
  -8  -5  -3   12.01    5.88  50-0.58342 0.13960 0.81307-0.92722-0.42765 0.50661
  -8  -3   0   64.72    4.50  50-0.57036-0.00103 0.81636-0.80888-0.43824 0.69975
  -8   0   3   54.69    4.33  50-0.56929-0.15731 0.81662-0.61117-0.43909 0.87184
  -8   3   5   95.59    6.36  50-0.58075-0.27616 0.81377-0.39955-0.42984 0.96475
  -7  -3   0  108.57    4.70  50-0.57568 0.08572 0.81505-0.83692-0.43396 0.66759
  -7   1   4   54.15    4.37  50-0.57355-0.12196 0.81558-0.57329-0.43567 0.89664
  -7   5   6   12.73    4.44  50-0.57036-0.28390 0.81636-0.29035-0.43824 0.98983
  -6  -4  -2  160.19    5.18  50-0.57461 0.24175 0.81532-0.92210-0.43481 0.51485
  -6   4   6   75.55    6.09  50-0.58046-0.16366 0.81384-0.39314-0.43007 0.96502
  -5  -5  -6  200.46    8.09  50-0.57486 0.44594 0.81526-0.98681-0.43462 0.22449
  -5  -2   1  581.91    8.24  51-0.58572 0.20883 0.81247-0.82739-0.42576 0.65916
  -5   2   5   13.64    5.76  50-0.58316-0.00123 0.81314-0.56368-0.42786 0.88841
  -5   6   7    1.98    5.72  50-0.58203-0.15837 0.81343-0.27934-0.42879 0.97977
  -4  -4  -4  450.75    9.23  50-0.57249 0.45051 0.81584-0.96100-0.43653 0.32347
  -4   0   3    6.66    4.05  50-0.57355 0.17614 0.81558-0.72885-0.43567 0.75414
  -4   1   4  238.67    5.53  50-0.57355 0.12395 0.81558-0.66199-0.43567 0.81123
  -3  -4  -9   73.61    6.92  51-0.58308 0.66130 0.81316-0.93666-0.42793-0.05602
  -3  -4  -8   99.83    8.86  51-0.59590 0.65034 0.80969-0.94344-0.41732 0.00180
  -3   9   8    3.19    6.21  51-0.58207-0.10243 0.81342-0.12060-0.42875 0.95793
  -2   4   6  400.57    8.02  50-0.58072 0.16481 0.81377-0.51152-0.42986 0.85105
  -1  -1 -13    1.38    5.57  51-0.58624 0.84068 0.81233-0.72547-0.42534-0.42271
  -1   6   7   31.28    6.13  51-0.58768 0.17469 0.81195-0.39631-0.42415 0.86187
   0  -1 -10  221.51    6.59  51-0.58564 0.85045 0.81249-0.78575-0.42583-0.24687
   0   1 -14    8.22    6.04  51-0.58308 0.88697 0.81316-0.59162-0.42793-0.54079
   0   5   6   10.89    6.48  50-0.57914 0.29832 0.81418-0.49466-0.43115 0.78456
   1   1 -12    9.16    4.04  50-0.57249 0.91170 0.81584-0.64484-0.43653-0.42368
   2   1  -8  166.38    6.46  51-0.58572 0.91152 0.81247-0.71310-0.42576-0.18942
   2   2 -11   26.89    4.41  50-0.57249 0.94216 0.81584-0.60815-0.43653-0.39590
   2   3 -12   81.51    6.62  51-0.58704 0.95245 0.81212-0.51981-0.42468-0.48774
   3   2  -7  214.73    5.22  50-0.56929 0.92606 0.81662-0.68051-0.43909-0.14791
   3   2  -6  240.44    6.57  50-0.58248 0.91516 0.81332-0.68746-0.42842-0.09019
   3   2  -3    4.05    4.91  50-0.57674 0.83678 0.81479-0.72146-0.43310 0.12180
   3   4 -11   15.25    4.29  50-0.57780 0.97415 0.81452-0.48392-0.43224-0.45280
   4   4  -8    1.12    3.91  50-0.57142 0.97841 0.81610-0.54643-0.43738-0.27019
   5   5  -5   96.07    4.44  50-0.57142 0.96162 0.81610-0.53084-0.43738-0.10452
   5   5  -4  448.74    5.76  50-0.57780 0.94440 0.81452-0.53975-0.43224-0.04111
   5   5  -3    8.17    4.47  50-0.57886 0.92096 0.81425-0.55038-0.43138 0.02775
   5   5  -2   89.96    4.59  50-0.57142 0.89084 0.81610-0.56214-0.43738 0.10069
   5   6  -7  297.19    6.69  51-0.58394 0.99488 0.81294-0.43152-0.42723-0.26366
   5   6   1   41.85    4.52  50-0.57355 0.79366 0.81558-0.51624-0.43567 0.29297
   5  10   5    9.11    5.72  51-0.58862 0.60432 0.81169-0.24848-0.42338 0.50837
   5  13   6   14.04    6.10  51-0.58110 0.48969 0.81368-0.03116-0.42955 0.54696
   5  14   6    5.80    5.85  51-0.58170 0.46202 0.81352 0.04589-0.42906 0.53450
   6   7  -4  124.72    4.30  50-0.57142 0.96468 0.81610-0.41799-0.43738-0.08752
   6   7  -3  139.92    4.67  50-0.57568 0.94553 0.81505-0.42750-0.43396-0.02266
   6   7  -2    4.82    3.75  50-0.57568 0.92086 0.81505-0.44015-0.43396 0.04637
   6   7  -1  406.07    5.96  50-0.56715 0.88910 0.81713-0.45017-0.44080 0.12103
   6   8  -6    8.11    3.80  50-0.57780 0.99076 0.81452-0.31918-0.43224-0.24119
   6   8   1   52.87    6.00  50-0.57921 0.82624 0.81416-0.39150-0.43109 0.23643
   6  11   4  128.44    6.41  50-0.58174 0.67446 0.81351-0.19262-0.42902 0.40495
   7  10  -3   32.64    4.07  50-0.57355 0.94186 0.81558-0.22797-0.43567-0.08345
   7  10  -2   18.80    4.07  50-0.57780 0.92237 0.81452-0.23786-0.43224-0.01890
   7  10  -1   66.03    4.29  50-0.57568 0.89722 0.81505-0.24888-0.43396 0.05109
   7  10   0   95.34    4.56  50-0.56822 0.86567 0.81687-0.26079-0.43995 0.12586
   7  11  -4  127.97    7.05  50-0.58049 0.94386 0.81383-0.13985-0.43004-0.16916
   7  11   1   85.20    5.96  50-0.57823 0.82423 0.81441-0.19192-0.43188 0.17399
   7  12   2   67.36    4.67  50-0.57568 0.77025 0.81505-0.12672-0.43396 0.23324
   7  13   2   37.03    6.14  51-0.58462 0.75241 0.81276-0.04826-0.42667 0.21364
 -13  -8 -11    4.53    4.18  51-0.59544 0.01260 0.80965-0.92145-0.41754 0.12657
 -13  -7  -7   -5.99    4.12  51-0.59752-0.10741 0.80907-0.88632-0.41579 0.38654
 -13  -6  -5   78.60    5.02  51-0.59335-0.18797 0.81023-0.83124-0.41928 0.51661
 -13  -4  -2   65.86    6.38  51-0.60107-0.30663 0.80805-0.70818-0.41280 0.69304
 -12  -8 -13   22.74    6.47  51-0.59803 0.14347 0.80892-0.93018-0.41537-0.04006
 -12  -8 -12   17.78    6.41  51-0.59743 0.11874 0.80909-0.94075-0.41587 0.02922
 -12  -8 -11    6.90    5.68  52-0.60374 0.10235 0.80727-0.94860-0.41054 0.09174
 -12  -7  -7   83.63    4.71  51-0.58916-0.03574 0.81138-0.91688-0.42276 0.36556
 -12  -5  -3    7.05    3.87  51-0.59230-0.17985 0.81052-0.80621-0.42015 0.61307
 -11  -7  -7   79.82    4.51  51-0.59126 0.04884 0.81081-0.94696-0.42102 0.33595
 -11  -3   0   76.69    5.92  51-0.60301-0.21560 0.80749-0.71101-0.41116 0.75943
 -11  -2   1    6.74    5.56  52-0.60468-0.26612 0.80700-0.64383-0.40974 0.81446
 -10  -7  -7  113.68    5.90  52-0.60428 0.14403 0.80712-0.97301-0.41008 0.29636
 -10  -4  -1   28.55    4.09  51-0.59856-0.08634 0.80877-0.80773-0.41492 0.67740
 -10  -1   2   49.65    4.38  51-0.59230-0.24726 0.81052-0.61081-0.42015 0.85334
  -9  -7  -8  224.75    6.97  51-0.60248 0.24800 0.80764-0.99289-0.41161 0.20114
  -9  -4  -1   28.69    3.79  51-0.59230-0.01048 0.81052-0.83833-0.42015 0.65335
  -8  -6  -5  737.60    9.18  52-0.60713 0.23622 0.80627-0.97553-0.40765 0.36226
  -8  -4  -1  136.28    4.87  51-0.59648 0.07533 0.80936-0.86699-0.41667 0.62179
  -8   1   4   21.89    3.99  51-0.58811-0.19066 0.81166-0.53853-0.42362 0.91275
  -7   2   5   47.11    5.71  51-0.60139-0.14626 0.80796-0.49973-0.41253 0.93127
  -7   4   6   92.77    6.41  51-0.60037-0.22582 0.80825-0.35719-0.41339 0.97685
  -6  -5  -4  276.91    7.45  51-0.60374 0.34575 0.80727-0.96987-0.41054 0.36561
  -6  -3   0   67.65    4.47  51-0.59439 0.18687 0.80994-0.86177-0.41841 0.62327
  -6   2   5    3.22    3.85  51-0.58811-0.07799 0.81166-0.53259-0.42362 0.91290
  -6   6   7   -0.90    6.05  52-0.60374-0.21946 0.80727-0.24373-0.41054 0.99037
  -5  -5 -12   34.68    7.57  52-0.61973 0.63307 0.80238-0.91195-0.39678-0.22475
  -5  -4 -15   50.20    6.65  52-0.61238 0.66870 0.80468-0.80732-0.40315-0.43464
  -4  -4 -13   87.16    6.60  51-0.60173 0.69199 0.80786-0.86026-0.41224-0.31732
  -4  -1   2  185.27    5.75  51-0.59021 0.24382 0.81110-0.78944-0.42189 0.68324
  -4   2   5  128.18    4.96  51-0.59021 0.08913 0.81110-0.59156-0.42189 0.85445
  -3  -3 -13  112.13    6.46  52-0.61034 0.75637 0.80531-0.81161-0.40491-0.36512
  -3  -2 -15    6.00    5.88  52-0.60787 0.77408 0.80605-0.71501-0.40702-0.51073
  -3   1   4   56.27    6.15  52-0.60374 0.23684 0.80727-0.68396-0.41054 0.75719
  -3   8   8   19.68    6.03  51-0.60374-0.05226 0.80727-0.19103-0.41054 0.95053
  -2  -3 -10   36.21    6.16  51-0.59748 0.75321 0.80908-0.87532-0.41583-0.17632
  -2  -3  -5  685.54   19.01  53-0.62263 0.66056 0.80145-0.91915-0.39424 0.14454
  -2  -2 -13   16.93    5.59  52-0.60374 0.80385 0.80727-0.76678-0.41054-0.39880
  -2  -1 -15   11.70    4.65  51-0.59021 0.80953 0.81110-0.67324-0.42189-0.53527
  -2   8   8   29.70    5.94  51-0.60236 0.02788 0.80768-0.22084-0.41171 0.92369
  -1   2   4  193.92    6.96  51-0.59648 0.36568 0.80936-0.66872-0.41667 0.69469
  -1   3   5   24.68    6.34  51-0.60039 0.31815 0.80825-0.60186-0.41338 0.74852
   0   0 -12    2.67    5.64  52-0.60374 0.88906 0.80727-0.68346-0.41054-0.40911
   0   9   8  147.48    7.69  51-0.60111 0.16272 0.80804-0.20303-0.41277 0.85639
   1   0  -9  188.46    5.01  51-0.59126 0.88701 0.81081-0.74789-0.42102-0.22308
   1   2 -13   65.10    4.88  51-0.58916 0.92388 0.81138-0.55492-0.42276-0.51772
   1  10   8   54.54    8.29  52-0.61146 0.22741 0.80497-0.15334-0.40395 0.80741
   2   1  -7   49.32    6.21  52-0.60374 0.90617 0.80727-0.71793-0.41054-0.13656
   2   1  -3  360.87    8.51  52-0.60374 0.81078 0.80727-0.75929-0.41054 0.13785
   2   2 -10  158.95    6.21  52-0.60442 0.95026 0.80708-0.61045-0.40997-0.35416
   3   2  -5    4.48    3.95  51-0.58811 0.89767 0.81166-0.69714-0.42362-0.02762
   3   2  -4  287.38    5.61  51-0.58811 0.87323 0.81166-0.70670-0.42362 0.04228
   3   3  -9   40.39    4.09  51-0.59126 0.96789 0.81081-0.57795-0.42102-0.31522
   3   3   0   18.46    7.25  52-0.60463 0.76685 0.80701-0.66817-0.40979 0.29064
   3   4   2  961.72   12.47  52-0.60707 0.69495 0.80629-0.61121-0.40771 0.41310
   3   8   6   71.46    9.98  53-0.62930 0.51159 0.79926-0.33942-0.38836 0.62171
   4   4  -7  366.36    5.52  51-0.59230 0.97505 0.81052-0.55096-0.42015-0.21896
   4   4  -1  222.27    7.67  51-0.60305 0.84339 0.80748-0.61044-0.41113 0.18340
   4   5  -9    1.79    3.92  51-0.59021 0.99316 0.81110-0.45427-0.42189-0.36486
   4   6 -10   49.97    4.62  51-0.59335 0.99279 0.81023-0.36836-0.41928-0.44784
   4   6   3   23.41    6.62  51-0.60374 0.69452 0.80727-0.49978-0.41054 0.43261
   4   8   5  259.05    8.19  51-0.59995 0.58803 0.80837-0.36770-0.41375 0.54952
   5   6  -6    5.95    5.52  52-0.60358 0.98915 0.80732-0.43610-0.41067-0.21112
   5   6   0  489.88    7.53  52-0.60644 0.85039 0.80648-0.49677-0.40825 0.19698
   5   7  -8    8.26    3.89  51-0.59335 0.99976 0.81023-0.34133-0.41928-0.35121
   5   7   2   41.47    6.31  52-0.60759 0.77628 0.80614-0.44062-0.40726 0.32118
   6   8  -5   41.68    3.99  51-0.59230 0.98234 0.81052-0.32662-0.42015-0.18579
   6   8  -4  459.16    6.88  52-0.60444 0.97009 0.80707-0.33263-0.40995-0.12715
   6   8   0    8.43    5.97  51-0.60198 0.87119 0.80779-0.37456-0.41203 0.14969
   6   9  -6    3.88    4.10  51-0.59856 0.98430 0.80877-0.23811-0.41492-0.26942
   6   9   2   78.95    4.86  51-0.59544 0.79117 0.80965-0.32115-0.41754 0.27969
   6  10   3   16.15    4.00  51-0.59648 0.74073 0.80936-0.25460-0.41666 0.33628
   6  12   4   32.34    5.73  52-0.60374 0.66932 0.80727-0.11034-0.41054 0.37476
   7  11  -3   24.83    4.10  51-0.58811 0.92990 0.81166-0.14884-0.42362-0.10830
   7  11  -2   10.92    4.29  51-0.59439 0.91130 0.80994-0.15674-0.41841-0.04412
   7  11  -1    5.13    3.93  51-0.59439 0.88795 0.80994-0.16727-0.41841 0.02487
   7  11   0  110.82    4.58  51-0.59021 0.86010 0.81110-0.17859-0.42189 0.09528
   7  12  -2   18.21    6.05  52-0.60374 0.89354 0.80727-0.07874-0.41054-0.06352
   7  12  -1    7.92    5.99  52-0.60483 0.87198 0.80695-0.08840-0.40962 0.00308
   7  12   0   21.71    5.83  52-0.60327 0.84548 0.80741-0.09888-0.41094 0.07291
   7  12   1    1.83    3.87  51-0.59335 0.81162 0.81023-0.11170-0.41928 0.15041
   7  13   0   34.17    6.15  52-0.60691 0.82262 0.80634-0.02168-0.40784 0.05878
   7  13   1   41.37    6.24  51-0.60090 0.79206 0.80810-0.03379-0.41294 0.13140
 -14  -7  -7    1.22    4.19  52-0.61104-0.17544 0.80507-0.85280-0.40431 0.40414
 -14  -6  -5    5.47    4.10  52-0.61207-0.25096 0.80476-0.79615-0.40342 0.52849
 -13  -8 -10    3.69    4.06  52-0.61309 0.00726 0.80444-0.92769-0.40254 0.18108
 -13  -5  -3    6.27    4.01  52-0.61104-0.24262 0.80507-0.77198-0.40431 0.62574
 -12  -8 -10    9.63    5.87  52-0.61922 0.09435 0.80253-0.95476-0.39723 0.14755
 -12  -7  -6   10.35    5.67  53-0.62430-0.02259 0.80089-0.91785-0.39278 0.40364
 -12  -6  -4   19.89    4.15  52-0.62024-0.10200 0.80220-0.86384-0.39634 0.53282
 -12  -4  -1   -2.66    5.47  53-0.62481-0.22387 0.80072-0.74010-0.39233 0.71029
 -12  -3   0   15.84    5.72  52-0.62284-0.27745 0.80136-0.67535-0.39406 0.77043
 -12  -2   1    6.41    5.95  53-0.62734-0.32345 0.79989-0.60805-0.39010 0.82250
 -11  -8 -12   19.92    5.96  53-0.62927 0.23406 0.79924-0.95969-0.38839-0.02853
 -11  -8 -11   21.43    6.25  53-0.62976 0.21059 0.79908-0.96966-0.38795 0.03955
 -11  -7  -6  118.17    5.96  53-0.62599 0.06068 0.80033-0.94663-0.39129 0.37304
 -11  -6  -4    4.20    3.78  52-0.61412-0.02628 0.80413-0.89527-0.40166 0.51028
 -11  -5  -2  203.11    6.43  53-0.62686-0.08909 0.80005-0.83526-0.39053 0.62305
 -11  -4  -1   11.30    3.94  52-0.60898-0.15802 0.80570-0.77472-0.40607 0.69575
 -11  -1   2   26.32    4.15  52-0.61514-0.30657 0.80381-0.57504-0.40077 0.86190
 -10  -6  -4    7.80    3.89  52-0.61514 0.05673 0.80381-0.92430-0.40077 0.48029
 -10  -5  -2  255.65    6.74  52-0.62358-0.00997 0.80112-0.86680-0.39341 0.59900
 -10   0   3   35.20    4.24  52-0.60898-0.28162 0.80570-0.54084-0.40607 0.89601
  -9  -6  -4  188.22    6.44  53-0.62783 0.15181 0.79972-0.95024-0.38966 0.44020
  -9  -5  -2  394.49    7.16  53-0.62503 0.07361 0.80065-0.89504-0.39214 0.56771
  -9   1   4   39.19    4.44  52-0.60898-0.25119 0.80570-0.50392-0.40607 0.92404
  -8  -2   2  131.31    6.01  53-0.62499-0.02244 0.80066-0.73716-0.39217 0.77905
  -8  -1   3    2.25    5.38  53-0.62734-0.06988 0.79989-0.67077-0.39010 0.83432
  -8   2   5    9.53    4.27  52-0.61718-0.21200 0.80317-0.46456-0.39900 0.94520
  -7  -6  -6  123.91    5.20  52-0.61412 0.34917 0.80413-0.99297-0.40166 0.25938
  -7  -5  -3   24.59    4.44  52-0.61207 0.24827 0.80476-0.94797-0.40342 0.45532
  -7  -4  -1  303.29    5.50  52-0.61309 0.17455 0.80444-0.89229-0.40254 0.57916
  -7  -2   2  131.25    6.43  53-0.62696 0.06131 0.80002-0.76619-0.39044 0.74878
  -7  -1   3  209.47    6.21  52-0.62375 0.00699 0.80107-0.70143-0.39326 0.80872
  -6   3   6   92.48    5.95  52-0.62288-0.09411 0.80135-0.45658-0.39402 0.94066
  -5   3   6   82.13    4.54  52-0.61616-0.01878 0.80349-0.48787-0.39989 0.91787
  -5   5   7  107.53    5.06  52-0.61718-0.09691 0.80317-0.34532-0.39900 0.96237
  -4  -3 -15    6.98    6.00  52-0.62081 0.73108 0.80202-0.75690-0.39584-0.48121
  -4  -3  -1   45.22    5.63  52-0.61514 0.39469 0.80381-0.90367-0.40077 0.48056
  -4   3   6    7.02    5.55  52-0.62143 0.06929 0.80182-0.51720-0.39530 0.88567
  -4   5   7  103.12    4.70  52-0.61001-0.02207 0.80538-0.37721-0.40519 0.94021
  -3  -2   0  845.92    9.29  52-0.61514 0.42623 0.80381-0.86730-0.40077 0.50863
  -3   0   3  338.25    6.25  52-0.61514 0.29954 0.80381-0.74626-0.40077 0.69057
  -3   2   5   86.91    4.86  52-0.61207 0.19310 0.80476-0.61508-0.40342 0.80742
  -3   5   7   23.95    4.29  52-0.61309 0.06313 0.80444-0.40596-0.40254 0.90918
  -2  -3  -9  198.69    7.49  53-0.62748 0.76101 0.79984-0.87658-0.38997-0.13441
  -1   0 -14   -0.74    4.17  52-0.61412 0.86475 0.80413-0.62975-0.40166-0.52803
  -1   4   6 1679.86   13.06  53-0.62748 0.29270 0.79984-0.52715-0.38997 0.78225
  -1   8   8   35.09    6.09  52-0.61813 0.12540 0.80287-0.24498-0.39818 0.88193
   0  -1  -9    2.95    4.40  52-0.61514 0.85624 0.80381-0.78742-0.40077-0.20311
   0   1 -13   13.53    5.89  53-0.62565 0.90778 0.80045-0.59007-0.39159-0.50895
   1   0  -8  171.36    5.07  52-0.61616 0.88757 0.80349-0.75045-0.39989-0.17529
   1   0  -3 1422.91   12.99  52-0.62202 0.77425 0.80163-0.80011-0.39478 0.16271
   1   1 -11   18.33    4.18  52-0.60898 0.92435 0.80570-0.64543-0.40607-0.38627
   1   2 -12  122.17    6.53  53-0.62824 0.94052 0.79959-0.55243-0.38930-0.48313
   2   1  -6  258.14    5.48  52-0.61718 0.89557 0.80317-0.72408-0.39900-0.07930
   2   1  -5   12.87    6.11  52-0.62364 0.87806 0.80110-0.73261-0.39336-0.01647
   2   1  -4  510.92    8.51  52-0.62170 0.85189 0.80173-0.74310-0.39506 0.05441
   2   3 -11    5.03    5.70  53-0.62399 0.96505 0.80099-0.51788-0.39305-0.44962
   2   4 -12   29.80    6.24  53-0.62510 0.96393 0.80063-0.43117-0.39208-0.53149
   3   3  -8  178.41    4.97  52-0.61616 0.96900 0.80349-0.58072-0.39989-0.26724
   3   4 -10   11.35    4.05  52-0.60898 0.98224 0.80570-0.48691-0.40607-0.40881
   3   5 -11   10.19    4.04  52-0.61309 0.98132 0.80444-0.39799-0.40254-0.49291
   4   4  -6   30.23    4.25  52-0.60795 0.96742 0.80600-0.55739-0.40695-0.16234
   4   4  -5  694.78    6.74  52-0.62024 0.95617 0.80220-0.56358-0.39634-0.10540
   4   4  -4  559.30    7.75  53-0.62710 0.93942 0.79997-0.57155-0.39031-0.04228
   4   4  -2  782.65    8.41  52-0.62180 0.88591 0.80170-0.59432-0.39498 0.09911
   4   5  -8    8.71    3.85  52-0.61514 0.99446 0.80381-0.45756-0.40077-0.31810
   4   6  -9  -13.74    5.67  53-0.62278 0.99765 0.80138-0.36829-0.39412-0.40432
   4   7   4  423.05    8.93  52-0.61926 0.65854 0.80251-0.42823-0.39719 0.47653
   4  10   6   16.79    5.79  53-0.62671 0.53560 0.80010-0.21698-0.39065 0.57264
   5   6  -5   -1.54    3.89  52-0.61718 0.97965 0.80317-0.44130-0.39900-0.15412
   5   6  -4   13.78    5.80  52-0.62544 0.96550 0.80051-0.45032-0.39177-0.09216
   5   6  -1  218.55    6.54  53-0.62498 0.89221 0.80067-0.48027-0.39218 0.11320
   5   7  -7    7.09    4.04  52-0.61514 0.99823 0.80381-0.34566-0.40077-0.30045
   5   8  -8   24.70    4.16  52-0.61514 0.99425 0.80381-0.25984-0.40077-0.38095
   5   8   3  368.21    7.81  53-0.62430 0.74134 0.80089-0.36929-0.39278 0.36427
   5   9   4  281.88    7.46  52-0.62204 0.68757 0.80162-0.30389-0.39476 0.42294
   6   8  -3  141.07    4.54  52-0.61104 0.95346 0.80507-0.34170-0.40431-0.06354
   6   8  -2   10.64    3.89  52-0.61514 0.93264 0.80381-0.35032-0.40077 0.00137
   6   8  -1    6.45    3.83  52-0.61104 0.90538 0.80507-0.36165-0.40431 0.07314
   6   9  -5   10.59    4.12  52-0.61514 0.97703 0.80381-0.24393-0.40077-0.21549
   6   9  -4  122.01    6.07  53-0.62702 0.96588 0.80000-0.24952-0.39039-0.15700
   6   9   1  333.62    6.84  52-0.62273 0.84125 0.80140-0.30195-0.39416 0.18845
   6  11   3   64.67    5.98  53-0.62503 0.74143 0.80065-0.16978-0.39214 0.30111
   6  13   4   29.90    4.45  52-0.61412 0.65193 0.80413-0.03082-0.40166 0.35435
   6  14   4   11.89    4.48  52-0.61207 0.62274 0.80476 0.04540-0.40342 0.34438
 -14  -7  -6    1.62    6.03  53-0.64262-0.16862 0.79481-0.85251-0.37669 0.44471
 -13  -8  -9    5.27    4.14  53-0.63363 0.00374 0.79795-0.93131-0.38479 0.23141
 -13  -7  -6   10.17    4.28  53-0.63062-0.09917 0.79898-0.88597-0.38748 0.42733
 -13  -6  -4    5.19    3.81  53-0.63162-0.17278 0.79864-0.82956-0.38659 0.55184
 -13  -4  -1   23.10    6.28  54-0.64520-0.28518 0.79388-0.70400-0.37434 0.72171
 -12  -8  -9   -0.98    3.91  53-0.63863 0.08997 0.79622-0.95857-0.38030 0.19847
 -12  -5  -2   31.37    4.01  53-0.63764-0.15995 0.79657-0.80208-0.38120 0.64206
 -11  -8 -13    3.98    5.85  54-0.64460 0.27146 0.79410-0.94465-0.37488-0.10884
 -11  -8 -10   21.81    5.86  53-0.64247 0.19954 0.79486-0.97687-0.37682 0.09762
 -10  -7  -6   71.49    5.84  53-0.64095 0.15767 0.79540-0.97221-0.37820 0.33225
 -10  -3   1   88.34    5.96  53-0.64215-0.11819 0.79498-0.73832-0.37711 0.76391
 -10  -2   2   18.14    5.46  53-0.64328-0.16785 0.79457-0.67247-0.37609 0.82051
 -10   1   4    2.99    4.16  53-0.63162-0.30983 0.79864-0.46683-0.38659 0.93235
  -9  -7  -7   62.32    4.45  53-0.63564 0.25838 0.79726-0.99297-0.38300 0.23986
  -9  -3   1   22.45    3.99  53-0.63564-0.04227 0.79726-0.77094-0.38300 0.74164
  -9  -2   2   15.73    3.88  53-0.63162-0.09793 0.79864-0.70594-0.38659 0.80239
  -9  -1   3   72.04    4.33  53-0.63764-0.14357 0.79657-0.63797-0.38120 0.85407
  -9   2   5   24.30    4.39  53-0.63863-0.27241 0.79622-0.42929-0.38030 0.95470
  -8  -7 -11   27.39    7.35  54-0.65885 0.45693 0.78877-0.97260-0.36171-0.08228
  -8  -7 -10    2.20    5.77  53-0.64460 0.42036 0.79410-0.98826-0.37488-0.00151
  -8  -7  -9  171.85    7.31  54-0.65039 0.40125 0.79198-0.99595-0.36958 0.06195
  -8  -5  -2    2.52    4.19  53-0.63963 0.17021 0.79587-0.91967-0.37940 0.52732
  -8  -3   1   17.18    3.98  53-0.63564 0.04087 0.79726-0.80046-0.38300 0.71357
  -8   0   4   60.08    4.34  53-0.63963-0.11088 0.79587-0.60127-0.37940 0.88081
  -7  -3   1  114.62    6.52  53-0.64405 0.13003 0.79430-0.82658-0.37539 0.67722
  -7   0   4   44.62    4.26  53-0.63162-0.03701 0.79864-0.63271-0.38659 0.85915
  -7   3   6  119.43    5.21  53-0.63564-0.16319 0.79726-0.42334-0.38300 0.95761
  -6  -6  -9  116.46   11.63  55-0.67166 0.55893 0.78365-0.97098-0.34955-0.02624
  -6  -4  -1  302.43    6.99  54-0.64533 0.28833 0.79383-0.91066-0.37422 0.52230
  -6  -2   2  493.20    6.15  53-0.63963 0.15627 0.79587-0.79171-0.37940 0.70910
  -6  -1   3  551.38    6.49  53-0.62961 0.09475 0.79932-0.72950-0.38838 0.77531
  -6   0   4   19.33    3.90  53-0.63162 0.04601 0.79864-0.66337-0.38659 0.82954
  -6   1   5  -11.18    5.68  54-0.64510 0.00777 0.79392-0.59074-0.37443 0.87502
  -6   5   7   -1.84    4.37  53-0.63263-0.16295 0.79830-0.31143-0.38569 0.97801
  -5  -5  -5   11.00    6.02  54-0.64988 0.49810 0.79217-0.97370-0.37005 0.22727
  -5  -4  -2   10.49    5.06  53-0.63463 0.38481 0.79761-0.93422-0.38390 0.43394
  -5  -3   0 1379.32    9.71  53-0.63263 0.30707 0.79830-0.87938-0.38569 0.56168
  -5  -1   3 1919.94   10.65  54-0.64707 0.19451 0.79320-0.75236-0.37262 0.73118
  -5   0   4  379.35    7.25  53-0.64390 0.13982 0.79435-0.68850-0.37552 0.79149
  -4  -2   1 1380.68   10.35  53-0.63263 0.33774 0.79830-0.84301-0.38569 0.59003
  -4   7   8    1.83    5.83  54-0.64460-0.06448 0.79410-0.22593-0.37488 0.95724
  -3   3   6  161.48    5.36  53-0.63664 0.16573 0.79692-0.54185-0.38210 0.84332
  -3   7   8   20.30    4.27  53-0.63664 0.00750 0.79692-0.25759-0.38210 0.93448
  -2  -1 -14   18.21    5.82  53-0.64398 0.83870 0.79432-0.66619-0.37545-0.51408
  -2   5   7  177.75    5.31  53-0.63162 0.16333 0.79864-0.43045-0.38659 0.86479
  -2   7   8    2.36    5.85  53-0.64361 0.09671 0.79445-0.28465-0.37579 0.89901
  -1  -2  -4 1485.02   18.71  54-0.64585 0.71401 0.79365-0.87507-0.37375 0.15268
  -1  -1 -12    1.51    3.89  53-0.63162 0.86191 0.79864-0.72156-0.38659-0.39307
  -1   1   3 5955.35   23.89  53-0.63062 0.45103 0.79898-0.72448-0.38748 0.60864
   0  -1  -8  103.00    6.85  53-0.64134 0.85852 0.79527-0.78839-0.37785-0.15730
   0   0 -11  143.71    6.31  53-0.64349 0.90402 0.79450-0.68043-0.37590-0.37644
   0   6   7   23.17    6.33  54-0.65171 0.32110 0.79148-0.40572-0.36835 0.77705
   1   0  -7  428.30    6.54  53-0.63463 0.88289 0.79761-0.75458-0.38390-0.12273
   1   0  -6 1850.72   11.76  54-0.64809 0.87227 0.79283-0.76064-0.37169-0.06666
   1   0  -4 1455.89   12.40  54-0.64806 0.82443 0.79284-0.78123-0.37172 0.07069
   1   1 -10   25.92    5.75  53-0.64314 0.93485 0.79462-0.64365-0.37621-0.34813
   1   3 -13   19.24    4.54  53-0.63263 0.93946 0.79830-0.46528-0.38569-0.56598
   1   7   7  189.70    9.70  54-0.64897 0.37181 0.79250-0.36006-0.37088 0.74050
   2   2  -9   31.06    4.26  53-0.63363 0.95603 0.79795-0.61097-0.38479-0.31030
   2   2   0 2614.48   18.30  53-0.64392 0.75156 0.79434-0.70149-0.37551 0.29633
   3   3  -7    9.65    3.99  53-0.63764 0.96621 0.79657-0.58534-0.38120-0.21604
   3   4  -9   -0.02    3.93  53-0.63963 0.98766 0.79587-0.48555-0.37940-0.36776
   3   5 -10    4.79    5.65  54-0.64559 0.98940 0.79374-0.39808-0.37398-0.45337
   4   4  -3  171.31    4.81  53-0.62961 0.91726 0.79932-0.58100-0.38838 0.02422
   4   5  -7  260.10    4.96  53-0.63764 0.99294 0.79657-0.46006-0.38120-0.26892
   4   5   1  219.81    6.03  53-0.63062 0.79581 0.79898-0.54673-0.38748 0.28551
   4   6  -8   81.20    5.69  54-0.64757 0.99979 0.79302-0.37193-0.37217-0.35825
   4   7  -9   -7.70    5.31  54-0.64510 0.99392 0.79392-0.28547-0.37443-0.43589
   5   6  -3  159.68    4.96  53-0.63363 0.94805 0.79795-0.45657-0.38479-0.03083
   5   6  -2   19.89    4.43  53-0.63363 0.92454 0.79795-0.46665-0.38479 0.03649
   5   7  -6   69.61    4.33  53-0.63564 0.99383 0.79726-0.34850-0.38300-0.24966
   5   7   1   59.88    6.50  54-0.64460 0.83735 0.79410-0.41800-0.37488 0.22041
   5   8  -7   79.57    4.56  53-0.63863 0.99324 0.79622-0.26057-0.38030-0.33306
   5  11   5  130.10    5.30  53-0.63463 0.62118 0.79761-0.15737-0.38390 0.45777
   6   9  -3   74.51    4.38  53-0.63764 0.95171 0.79657-0.25590-0.38120-0.09798
   6   9  -2   40.43    5.87  53-0.64401 0.93348 0.79431-0.26444-0.37542-0.03530
   6   9  -1  255.52    6.73  53-0.64392 0.90964 0.79434-0.27392-0.37551 0.03320
   6   9   0   87.24    4.44  53-0.63664 0.87917 0.79692-0.28711-0.38210 0.10858
   6  10  -5   14.23    4.26  53-0.62961 0.96434 0.79932-0.16237-0.38838-0.23908
   6  10  -4   17.37    5.49  54-0.64422 0.95486 0.79424-0.16821-0.37523-0.18397
   6  10   2  223.04    5.21  53-0.63062 0.79826 0.79898-0.23386-0.38748 0.23939
   6  12   3   60.95    6.01  53-0.64263 0.73126 0.79481-0.08723-0.37668 0.27317
   6  13   3   13.34    5.80  54-0.64711 0.70949 0.79319-0.01017-0.37259 0.25709
   6  14   3    8.15    6.18  54-0.64559 0.67958 0.79374 0.06541-0.37398 0.24685
 -13  -8  -8    2.32    4.07  54-0.65641 0.00221 0.78962-0.93284-0.36418 0.27937
 -13  -7  -5    1.06    5.74  55-0.66419-0.08866 0.78658-0.88438-0.35686 0.46502
 -13  -5  -2   14.93    4.40  54-0.65347-0.22556 0.79073-0.76691-0.36691 0.65734
 -12  -8  -8   19.32    5.69  54-0.66142 0.08901 0.78767-0.96052-0.35948 0.24628
 -12  -7  -5   -0.54    4.14  54-0.65934-0.01021 0.78849-0.91615-0.36144 0.44063
 -12  -6  -3   84.61    5.90  54-0.66157-0.08484 0.78761-0.85965-0.35933 0.56551
 -11  -8  -9   51.67    4.55  54-0.65738 0.18950 0.78924-0.98080-0.36326 0.15301
 -11  -7  -5   41.99    5.59  54-0.66274 0.07348 0.78716-0.94414-0.35823 0.40968
 -11  -6  -3   53.86    4.25  54-0.65641-0.00847 0.78962-0.89043-0.36418 0.54111
 -11  -4   0   68.75    4.36  54-0.65934-0.13155 0.78849-0.76749-0.36144 0.72076
 -11  -3   1   52.81    4.52  54-0.65445-0.18828 0.79036-0.70311-0.36600 0.78175
 -11  -2   2    6.16    3.82  54-0.65738-0.23413 0.78924-0.63676-0.36326 0.83442
 -10  -6  -3   -2.49    4.06  54-0.65934 0.07734 0.78849-0.91907-0.36144 0.50912
 -10  -4   0   30.44    4.10  54-0.65150-0.05698 0.79147-0.80070-0.36873 0.69913
 -10  -1   3   38.65    4.31  54-0.65150-0.21131 0.79147-0.60209-0.36873 0.86974
 -10   0   4    1.67    5.87  55-0.66806-0.24579 0.78503-0.52943-0.35319 0.91101
  -9  -7  -6  223.91    7.03  55-0.66841 0.26661 0.78489-0.99036-0.35286 0.27892
  -9  -4   0    3.19    3.94  54-0.64953 0.02431 0.79220-0.83164-0.37055 0.67124
  -9   0   4   42.23    4.38  54-0.65150-0.18054 0.79147-0.56587-0.36873 0.89836
  -8  -7  -8  150.51    7.10  55-0.66913 0.39657 0.78460-0.99899-0.35217 0.11296
  -8  -6  -4  746.29    7.74  54-0.65543 0.26057 0.78999-0.96960-0.36509 0.38834
  -8  -4   0  163.72    4.79  54-0.65641 0.11147 0.78962-0.85769-0.36418 0.63789
  -8   1   5   31.78    4.53  54-0.65836-0.14342 0.78887-0.52630-0.36235 0.92003
  -8   3   6   16.59    4.44  54-0.65347-0.22593 0.79073-0.38714-0.36691 0.96993
  -7  -6  -5   81.87    6.37  54-0.66180 0.37324 0.78752-0.98666-0.35912 0.28584
  -7   1   5  130.97    4.83  54-0.64953-0.07041 0.79220-0.55974-0.37055 0.90055
  -6  -6  -8 1150.09   16.78  55-0.67404 0.53781 0.78257-0.98017-0.34745 0.04021
  -6  -5 -14   73.32    8.19  55-0.67123 0.64883 0.78373-0.84311-0.35015-0.37949
  -6  -5  -3  915.34    9.42  55-0.66551 0.38376 0.78605-0.95868-0.35561 0.37875
  -6  -3   1   94.48    6.13  55-0.66491 0.23266 0.78629-0.84747-0.35618 0.62945
  -6   4   7   40.91    6.07  54-0.66419-0.10363 0.78658-0.37570-0.35686 0.95977
  -5  -2   2   10.37    5.77  55-0.66579 0.26478 0.78594-0.81101-0.35535 0.65583
  -5   1   5   35.12    4.36  54-0.65150 0.09584 0.79147-0.61850-0.36873 0.84114
  -5   4   7   88.83    4.47  54-0.65641-0.03013 0.78962-0.40701-0.36418 0.93846
  -4  -4 -12   61.21    6.42  55-0.66527 0.73219 0.78615-0.84910-0.35584-0.30533
  -4   0   4  527.24    7.87  55-0.66781 0.24560 0.78513-0.70780-0.35343 0.74046
  -4   4   7    8.04    4.04  54-0.65836 0.05531 0.78887-0.43701-0.36235 0.90792
  -3  -3 -12  276.55    7.34  55-0.66631 0.78802 0.78573-0.80218-0.35485-0.34637
  -3  -3  -2  469.13    8.95  54-0.65150 0.53687 0.79147-0.91045-0.36873 0.35228
  -3  -2 -14   14.96    5.57  55-0.66591 0.80755 0.78590-0.70606-0.35524-0.49369
  -3  -1   2   69.41    5.70  54-0.65150 0.38721 0.79147-0.79946-0.36873 0.60206
  -2  -3  -8   27.63    6.32  54-0.65763 0.76619 0.78915-0.87606-0.36304-0.09259
  -2  -2 -12   38.06    4.27  54-0.65347 0.82924 0.79073-0.76018-0.36691-0.37430
  -2  -2  -1  357.65   11.96  54-0.66355 0.57946 0.78684-0.86916-0.35747 0.36932
  -2   1   4  793.03   10.21  54-0.66300 0.37761 0.78705-0.69289-0.35798 0.67632
  -2   2   5   44.00    4.48  54-0.65836 0.32150 0.78887-0.62906-0.36235 0.73772
  -1  -2  -8    6.70    4.42  54-0.65641 0.82000 0.78962-0.83004-0.36418-0.13153
  -1   0 -13   -4.69    5.60  55-0.66274 0.88855 0.78716-0.62250-0.35823-0.50221
  -1   7   8  101.61    6.56  55-0.67200 0.20665 0.78342-0.30134-0.34942 0.84384
   0  -1  -7  458.56    7.72  54-0.66203 0.85516 0.78743-0.79131-0.35890-0.10764
   0   1 -12   44.34    5.83  55-0.66806 0.92529 0.78503-0.58503-0.35319-0.47951
   0   1   2 1810.78   22.29  54-0.66045 0.58644 0.78805-0.73257-0.36039 0.48475
   0   8   8   11.56    6.03  55-0.66532 0.25514 0.78613-0.25787-0.35580 0.81001
   1   0  -5  577.11    7.70  54-0.65445 0.85447 0.79036-0.76857-0.36600-0.00337
   1   2 -11   69.52    5.87  55-0.66583 0.95336 0.78593-0.55023-0.35531-0.44885
   2   2  -8  169.02    6.45  54-0.66073 0.95849 0.78794-0.61192-0.36013-0.26713
   2   3 -10   16.46    4.16  54-0.65543 0.97410 0.78999-0.51718-0.36509-0.41081
   2   3   2   29.44    8.06  54-0.66138 0.69485 0.78769-0.64037-0.35952 0.40427
   2   4 -11    1.14    5.63  55-0.66419 0.97581 0.78658-0.42588-0.35686-0.49676
   3   3  -6  222.34    5.29  54-0.65543 0.96068 0.78999-0.58821-0.36509-0.16502
   3   3  -1  601.28    7.85  54-0.65150 0.83747 0.79147-0.64137-0.36873 0.18106
   3   4  -8  290.76    6.58  55-0.66491 0.99009 0.78630-0.48745-0.35619-0.32279
   4   5  -6   17.16    4.02  54-0.65641 0.98800 0.78962-0.46607-0.36418-0.21747
   4   5   0 1231.05   10.05  55-0.66667 0.85617 0.78559-0.52284-0.35451 0.18346
   5   7  -5  163.65    4.73  54-0.65150 0.98640 0.79147-0.35361-0.36873-0.19671
   5   7  -4  463.70    7.10  55-0.66419 0.97536 0.78658-0.35922-0.35686-0.13984
   5   7   0  840.09    8.70  55-0.66492 0.88145 0.78629-0.40035-0.35617 0.13341
   5   8  -6    4.84    3.92  54-0.65934 0.98975 0.78849-0.26380-0.36144-0.28355
   5   8   2  634.30    8.26  55-0.66862 0.80981 0.78480-0.34287-0.35265 0.25507
   5   9  -7   15.65    4.07  54-0.65347 0.98143 0.79073-0.18076-0.36691-0.35807
   5  10   4  467.52    8.15  55-0.66728 0.70595 0.78535-0.21118-0.35393 0.37001
   5  12   5    3.46    3.97  54-0.65641 0.61639 0.78962-0.07456-0.36418 0.42525
   5  13   5    9.93    5.97  54-0.66255 0.59430 0.78723 0.00542-0.35841 0.40777
   5  14   5   25.81    4.92  54-0.65543 0.56063 0.78999 0.07856-0.36509 0.40216
   6  10  -3    9.06    3.97  54-0.65543 0.94133 0.78999-0.17391-0.36509-0.12474
   6  10  -2   81.46    5.83  54-0.66224 0.92488 0.78735-0.18114-0.35870-0.06452
   6  10  -1  222.70    6.43  55-0.66419 0.90345 0.78658-0.19083-0.35686 0.00216
   6  10   0  175.73    6.46  54-0.66179 0.87669 0.78753-0.20172-0.35913 0.07293
   6  10   1  283.43    5.46  54-0.65052 0.84260 0.79184-0.21689-0.36964 0.15168
   6  11  -4   53.09    4.65  54-0.65347 0.93681 0.79073-0.08897-0.36691-0.20451
   6  11  -3   15.43    5.84  55-0.66489 0.92393 0.78630-0.09274-0.35620-0.14682
   6  11   2   51.26    4.40  54-0.65347 0.79388 0.79073-0.14927-0.36691 0.20567
   6  12   2  102.68    6.07  55-0.66492 0.77795 0.78629-0.06877-0.35617 0.18349
   6  13   2   19.41    5.84  55-0.66793 0.75340 0.78508 0.00925-0.35331 0.16865
   6  14   2    3.44    5.92  55-0.66419 0.72157 0.78658 0.08311-0.35686 0.16138
 -14  -8  -7    6.82    6.04  55-0.68360-0.07597 0.77847-0.90142-0.33812 0.34879
 -14  -7  -5    4.02    4.23  55-0.67470-0.15880 0.78227-0.85126-0.34679 0.48230
 -13  -8  -7   17.80    5.80  55-0.68216 0.00429 0.77910-0.93316-0.33954 0.32250
 -13  -6  -3    1.11    4.06  55-0.67087-0.15698 0.78386-0.82599-0.35047 0.58408
 -12  -8  -7   53.78    5.77  56-0.68469 0.08784 0.77800-0.95986-0.33705 0.29168
 -12  -5  -1    8.85    5.53  56-0.68290-0.13867 0.77878-0.79537-0.33881 0.67049
 -12  -4   0   10.06    4.14  55-0.67183-0.20249 0.78346-0.73216-0.34955 0.73631
 -12  -3   1    7.61    4.16  55-0.67087-0.25331 0.78386-0.66726-0.35047 0.79398
 -11  -8 -14   45.10    9.19  56-0.68615 0.33715 0.77736-0.91814-0.33561-0.21620
 -11  -8  -8   12.63    5.64  55-0.67757 0.18605 0.78107-0.98284-0.34401 0.20255
 -11  -5  -1    5.70    3.88  55-0.67279-0.06604 0.78307-0.82803-0.34863 0.65008
 -11  -1   3    3.54    4.08  55-0.66895-0.27534 0.78464-0.56565-0.35231 0.88010
 -10  -8 -11  124.48    7.44  56-0.68870 0.35028 0.77623-0.97660-0.33309-0.04241
 -10  -8 -10   93.52    6.75  56-0.68723 0.32508 0.77688-0.98747-0.33455 0.02711
 -10  -7  -5   34.86    4.20  55-0.67566 0.16814 0.78187-0.96833-0.34586 0.36804
 -10  -5  -1   27.91    3.96  55-0.67087 0.01345 0.78386-0.85865-0.35047 0.62378
  -9  -6  -3   16.01    4.16  55-0.67279 0.17288 0.78307-0.94332-0.34863 0.46772
  -9  -5  -1  310.55    5.52  55-0.67661 0.10112 0.78147-0.88612-0.34494 0.59021
  -9   1   5    1.34    4.23  55-0.67279-0.20994 0.78307-0.49213-0.34863 0.93378
  -8  -2   3  180.09    6.27  56-0.68592 0.01417 0.77746-0.72261-0.33583 0.79126
  -8   2   6   30.63    6.22  56-0.68555-0.16740 0.77762-0.44864-0.33620 0.95032
  -7  -5  -2   30.59    4.46  55-0.66895 0.28170 0.78464-0.93808-0.35231 0.47159
  -7  -4   0   42.55    4.47  55-0.67470 0.21173 0.78227-0.88016-0.34679 0.59208
  -7   2   6    7.57    3.78  55-0.67470-0.09723 0.78227-0.48389-0.34679 0.93288
  -7   4   7    1.70    4.16  55-0.67757-0.17280 0.78107-0.34036-0.34401 0.97566
  -6   2   6   73.34    4.52  55-0.66895-0.02083 0.78464-0.51534-0.35231 0.91001
  -5  -4 -14   75.47    6.53  56-0.68855 0.72095 0.77629-0.78966-0.33323-0.43634
  -5   2   6  139.12    5.05  55-0.67183 0.06435 0.78346-0.54429-0.34955 0.87912
  -5   6   8   25.96    4.82  55-0.67661-0.08854 0.78147-0.25820-0.34494 0.96500
  -4  -4  -3  116.30    6.57  55-0.67087 0.52553 0.78386-0.93914-0.35047 0.30539
  -4  -3 -14  156.19    7.10  56-0.68380 0.77032 0.77839-0.74464-0.33793-0.47164
  -4  -1   3  199.05    6.79  55-0.68264 0.31221 0.77889-0.76780-0.33907 0.66929
  -4   1   5   10.33    4.29  55-0.66991 0.19751 0.78425-0.64136-0.35139 0.79477
  -4   2   6   67.39    6.03  56-0.68464 0.15940 0.77802-0.56782-0.33709 0.83821
  -4   6   8   14.69    4.19  55-0.67087-0.01243 0.78386-0.29062-0.35047 0.94223
  -3  -1 -15   19.91    6.35  56-0.68531 0.82372 0.77773-0.61122-0.33644-0.59271
  -3   4   7    2.50    4.05  55-0.67279 0.15094 0.78307-0.46127-0.34863 0.86644
  -3   6   8   14.94    4.02  55-0.67375 0.07215 0.78267-0.31836-0.34771 0.91053
  -2  -3  -7    2.13    5.81  55-0.67757 0.76324 0.78107-0.87786-0.34401-0.04208
  -2  -3  -6  130.06    8.39  55-0.68170 0.74294 0.77930-0.88695-0.33999 0.02209
  -2   3   6 1102.17    9.28  55-0.67279 0.28371 0.78307-0.55649-0.34863 0.78120
  -1  -2  -7  215.09    7.34  55-0.68028 0.81917 0.77991-0.83051-0.34137-0.08518
  -1  -2  -5 1161.36   14.60  56-0.68982 0.78170 0.77572-0.84730-0.33197 0.04248
  -1  -1 -11   13.72    4.10  55-0.67375 0.88044 0.78267-0.71595-0.34771-0.36436
  -1   1 -14   12.87    4.46  55-0.66991 0.89270 0.78425-0.53427-0.35139-0.58921
  -1   5   7  368.40    6.91  55-0.67470 0.28841 0.78227-0.44282-0.34679 0.79613
   0   0 -10  163.29    6.41  55-0.68017 0.91681 0.77996-0.67676-0.34147-0.34244
   0   2 -13   10.01    4.19  55-0.67566 0.92816 0.78187-0.49488-0.34586-0.56583
   1   1  -9  131.57    4.44  55-0.67470 0.94220 0.78227-0.64274-0.34679-0.30885
   1   1   0  667.79   12.66  55-0.67852 0.73226 0.78066-0.73457-0.34309 0.30355
   1   3 -12   11.36    4.19  55-0.67183 0.95516 0.78346-0.46005-0.34955-0.53479
   1   9   8   30.40    8.68  56-0.70129 0.34492 0.77043-0.19531-0.32043 0.73538
   2   2  -7   15.55    6.09  56-0.68326 0.95771 0.77862-0.61363-0.33845-0.21967
   2   3  -9  105.54    6.23  56-0.68597 0.98070 0.77743-0.51587-0.33578-0.37119
   3   3  -5  436.74    5.94  55-0.66895 0.95051 0.78464-0.59336-0.35231-0.10911
   3   3  -4   44.90    4.33  55-0.67852 0.93560 0.78066-0.59933-0.34309-0.04934
   3   3  -3 2070.75   11.86  55-0.68083 0.91401 0.77967-0.60874-0.34083 0.01662
   3   3  -2  315.90    6.92  55-0.67279 0.88246 0.78307-0.62278-0.34863 0.09298
   3   5  -9  156.94    4.83  55-0.67470 0.99536 0.78227-0.39661-0.34679-0.41206
   3   5   3   63.39    8.26  55-0.67939 0.71561 0.78029-0.51927-0.34224 0.40451
   3   6 -10    5.99    4.05  55-0.67087 0.98804 0.78386-0.31206-0.35047-0.48714
   3  11   7   46.57    8.95  56-0.70035 0.47627 0.77088-0.09161-0.32138 0.58779
   4   5  -5   74.78    4.43  55-0.67183 0.97997 0.78346-0.46900-0.34955-0.16359
   4   5  -4    6.74    6.12  56-0.68377 0.96809 0.77840-0.47378-0.33795-0.10687
   4   5  -1 3526.49   14.26  56-0.68550 0.89847 0.77764-0.50445-0.33625 0.09682
   4   6  -7   11.33    3.88  55-0.67087 0.99925 0.78386-0.37377-0.35047-0.31000
   4   6   2  576.02    7.69  55-0.67757 0.79188 0.78107-0.46263-0.34401 0.29829
   4   7  -8   40.65    4.09  55-0.67279 0.99632 0.78307-0.28505-0.34863-0.39312
   4  11   6    1.06    5.54  56-0.68154 0.56250 0.77937-0.12005-0.34014 0.50975
   4  14   6   42.95    6.86  56-0.68326 0.48278 0.77862 0.10954-0.33845 0.47258
   5   7  -3  218.87    5.09  55-0.67279 0.96023 0.78307-0.36616-0.34863-0.07921
   5   7  -2   79.53    4.78  55-0.67661 0.94040 0.78147-0.37523-0.34494-0.01420
   5   7  -1  528.91    6.43  55-0.67470 0.91477 0.78227-0.38622-0.34679 0.05598
   5   8  -5  129.71    4.51  55-0.67661 0.98334 0.78147-0.26710-0.34494-0.23170
   5   9  -6   33.89    4.27  55-0.67470 0.97822 0.78227-0.18249-0.34679-0.30913
   5   9   3  224.63    5.74  55-0.67661 0.76642 0.78147-0.27361-0.34494 0.30461
   5  10  -6    6.06    5.52  56-0.68382 0.96019 0.77838-0.10152-0.33791-0.33081
   6  11  -2   29.25    4.36  55-0.67279 0.90827 0.78307-0.10125-0.34863-0.08517
   6  11  -1    5.59    3.80  55-0.67661 0.88823 0.78147-0.10988-0.34494-0.02013
   6  11   0  161.22    4.88  55-0.67566 0.86369 0.78187-0.12013-0.34586 0.04827
   6  11   1    2.82    3.95  55-0.66895 0.83220 0.78464-0.13099-0.35231 0.12303
   6  12  -3    3.17    4.23  55-0.66895 0.90007 0.78464-0.01577-0.35231-0.16061
   6  12  -2   21.37    4.48  55-0.67852 0.88565 0.78066-0.02201-0.34309-0.10323
   6  12  -1   28.08    5.99  56-0.68284 0.86644 0.77880-0.03042-0.33886-0.03823
   6  12   0    7.17    5.57  55-0.68326 0.84266 0.77862-0.03879-0.33845 0.02910
   6  12   1   36.80    4.41  55-0.67757 0.81406 0.78107-0.05322-0.34401 0.10333
   6  13  -1   12.75    6.18  56-0.68283 0.83840 0.77881 0.04589-0.33888-0.05001
   6  13   0  157.63    6.84  56-0.68326 0.81637 0.77862 0.03516-0.33845 0.01705
   6  13   1    7.31    5.70  56-0.68216 0.78866 0.77910 0.02494-0.33954 0.08750
 -13  -7  -4    2.72    3.92  56-0.69755-0.07905 0.77239-0.88034-0.32448 0.50046
 -13  -5  -1    3.50    4.31  56-0.69383-0.20926 0.77411-0.75955-0.32822 0.68633
 -12  -7  -4   -1.04    4.01  56-0.69383-0.00041 0.77411-0.91131-0.32822 0.47630
 -12  -6  -2   13.16    5.60  56-0.69969-0.06931 0.77139-0.85317-0.32232 0.59499
 -11  -8  -7    1.21    5.47  57-0.70218 0.18813 0.77021-0.98336-0.31979 0.24538
 -11  -7  -4  130.78    4.96  56-0.69755 0.08411 0.77239-0.93900-0.32448 0.44411
 -11  -6  -2  191.10    5.13  56-0.69755 0.00895 0.77239-0.88345-0.32448 0.56960
 -11  -3   2   20.64    5.91  57-0.70307-0.16243 0.76979-0.69255-0.31888 0.80172
 -10  -8 -12    5.02    6.99  57-0.70861 0.39408 0.76710-0.95687-0.31319-0.13196
 -10  -8  -9   24.62    6.17  56-0.69755 0.31189 0.77239-0.99396-0.32448 0.08621
 -10  -6  -2   40.59    5.81  56-0.70155 0.09533 0.77051-0.91077-0.32044 0.53712
 -10  -4   1   19.33    5.48  56-0.70169-0.03011 0.77044-0.79065-0.32029 0.71890
 -10  -3   2   27.85    3.89  56-0.69383-0.09005 0.77411-0.72622-0.32822 0.78318
 -10  -2   3    4.29    3.68  56-0.69755-0.13772 0.77239-0.66024-0.32448 0.83694
  -9  -7  -5  482.10    7.99  57-0.70218 0.27646 0.77021-0.98584-0.31979 0.31396
  -9  -4   1    5.36    5.45  56-0.70149 0.05164 0.77054-0.81979-0.32049 0.68968
  -9  -3   2   -3.01    3.86  56-0.69009-0.01222 0.77580-0.75847-0.33196 0.75820
  -9  -2   3    8.68    3.82  56-0.68822-0.06433 0.77664-0.69320-0.33382 0.81663
  -9  -1   4    3.87    3.94  56-0.69569-0.10871 0.77325-0.62361-0.32636 0.86666
  -8  -7  -7  651.06    8.21  56-0.69383 0.39763 0.77411-0.99893-0.32822 0.15740
  -8  -6 -15   18.88    8.08  57-0.71310 0.57882 0.76488-0.83071-0.30854-0.42124
  -8  -6  -3   77.93    6.18  56-0.69994 0.28150 0.77127-0.96097-0.32207 0.41375
  -8  -5  -1  220.32    5.41  56-0.69197 0.19860 0.77496-0.90911-0.33009 0.54672
  -8  -3   2  132.67    4.77  56-0.69383 0.07391 0.77411-0.78676-0.32822 0.72731
  -8  -1   4   32.32    4.24  56-0.69009-0.03212 0.77580-0.65594-0.33196 0.84402
  -8   0   5   58.69    5.86  57-0.70218-0.07268 0.77021-0.58394-0.31979 0.88898
  -7  -6 -13    1.69    8.08  58-0.72048 0.62114 0.76111-0.87762-0.30078-0.32075
  -7  -6  -4    1.26    6.06  56-0.70246 0.38894 0.77008-0.97834-0.31951 0.31311
  -7  -3   2   90.87    6.27  57-0.70476 0.16708 0.76897-0.81104-0.31715 0.68738
  -7  -2   3  262.39    5.44  56-0.69197 0.10254 0.77496-0.75053-0.33009 0.75701
  -7  -1   4    2.75    4.12  56-0.69197 0.05133 0.77496-0.68564-0.33009 0.81446
  -7   0   5   92.53    5.86  56-0.69998 0.00767 0.77125-0.61515-0.32203 0.86317
  -6  -6  -7   70.58    6.85  56-0.69795 0.53838 0.77221-0.98017-0.32409 0.08512
  -6  -1   4  125.98    6.21  56-0.70150 0.14384 0.77053-0.71106-0.32048 0.77621
  -6   0   5  318.29    6.74  57-0.70443 0.09404 0.76913-0.64256-0.31749 0.83007
  -6   3   7   33.54    5.73  56-0.70155-0.03926 0.77051-0.43560-0.32044 0.93549
  -5  -5 -11  196.96    9.40  57-0.70778 0.69680 0.76751-0.88740-0.31405-0.23895
  -5  -4  -1  190.56    7.08  57-0.70283 0.42845 0.76990-0.91603-0.31913 0.43866
  -5  -3   1   66.42    6.48  57-0.70472 0.35550 0.76899-0.86002-0.31720 0.56183
  -5   3   7   15.75    5.68  56-0.70218 0.04371 0.77021-0.46531-0.31979 0.90665
  -5   5   8    2.77    5.83  57-0.70494-0.03272 0.76889-0.32150-0.31697 0.94808
  -4  -3   0   77.62    7.77  56-0.69996 0.45653 0.77126-0.88112-0.32204 0.46966
  -4   5   8  104.30    6.63  57-0.70625 0.05045 0.76825-0.34999-0.31562 0.91867
  -3   1   5    1.44    6.10  57-0.70494 0.31253 0.76889-0.65472-0.31697 0.73304
  -2  -2 -11    8.58    5.72  56-0.70115 0.85243 0.77070-0.75034-0.32084-0.35154
  -2  -1 -13   20.20    4.18  56-0.69383 0.86503 0.77411-0.65700-0.32822-0.49300
  -2   0 -14    5.93    5.85  57-0.70638 0.87420 0.76819-0.56461-0.31549-0.58531
  -2   0   3 1575.64   11.54  56-0.69383 0.46002 0.77411-0.74582-0.32822 0.58958
  -2   4   7   63.94    6.47  57-0.70285 0.26254 0.76989-0.47683-0.31911 0.80824
  -2   6   8   16.01    4.24  56-0.69383 0.17488 0.77411-0.33881-0.32822 0.86306
  -2   9   9   11.76    6.35  57-0.70732 0.08133 0.76773-0.11389-0.31452 0.88217
  -1  -2  -6  263.49    7.12  56-0.69197 0.80744 0.77496-0.83618-0.33009-0.02780
  -1   0 -12  252.51    6.76  57-0.70557 0.90810 0.76858-0.61540-0.31632-0.47642
   1   1  -8   69.35    6.18  57-0.70277 0.94672 0.76993-0.64096-0.31919-0.26745
   1   2 -10   56.76    5.56  56-0.70165 0.96466 0.77046-0.54415-0.32033-0.41499
   1   4 -12   32.45    6.21  57-0.70291 0.95883 0.76986-0.37160-0.31905-0.57589
   2   2  -6    0.07    5.50  57-0.70264 0.95370 0.76999-0.61510-0.31932-0.17100
   2   2  -1  125.13    8.11  57-0.70383 0.83509 0.76942-0.66697-0.31811 0.17133
   2   4 -10   19.34    4.02  56-0.69569 0.98489 0.77325-0.42404-0.32636-0.45967
   2   5 -11   17.97    4.43  56-0.69009 0.97627 0.77580-0.34019-0.33196-0.53454
   3   4  -7   73.93    4.44  56-0.68822 0.98984 0.77664-0.48843-0.33382-0.27587
   3   4   1  249.40    6.74  56-0.69476 0.80608 0.77368-0.56840-0.32729 0.26478
   3   5  -8  193.81    6.29  56-0.70170 0.99859 0.77044-0.39518-0.32028-0.36995
   3   6  -9   11.61    5.69  56-0.70125 0.99337 0.77065-0.30751-0.32073-0.44977
   3   7 -10    5.35    4.44  56-0.69009 0.97839 0.77580-0.22730-0.33196-0.51744
   3  13   7    4.49    7.64  57-0.71439 0.43461 0.76423 0.06731-0.30718 0.55041
   4   5  -3  213.62    5.12  56-0.69103 0.95148 0.77538-0.48152-0.33103-0.04509
   4   5  -2    6.21    4.17  56-0.69197 0.92873 0.77496-0.49083-0.33009 0.02288
   4   6  -6   12.75    3.99  56-0.69197 0.99606 0.77496-0.37367-0.33009-0.26272
   4   7  -7   38.60    4.01  56-0.69662 0.99639 0.77282-0.28500-0.32542-0.34813
   4   7   3  198.96    6.91  57-0.70544 0.76885 0.76865-0.38451-0.31646 0.32766
   4   8  -8  138.81    4.99  56-0.69009 0.98533 0.77580-0.20119-0.33196-0.42132
   4   9   5    4.49    6.25  56-0.69383 0.65415 0.77411-0.25781-0.32822 0.45313
   4  12   6   66.02    6.35  56-0.70054 0.55375 0.77099-0.03496-0.32146 0.47969
   4  13   6   54.13    6.67  56-0.70001 0.52593 0.77124 0.04095-0.32200 0.46835
   5   8  -4   38.86    3.91  56-0.69009 0.97401 0.77580-0.27261-0.33196-0.17622
   5   8  -3   11.12    5.63  57-0.70174 0.96117 0.77042-0.27715-0.32023-0.11924
   5   8   1  150.27    5.07  56-0.69383 0.85850 0.77411-0.32219-0.32822 0.16272
   5   9  -5   13.60    3.85  56-0.69383 0.97244 0.77411-0.18346-0.32822-0.25967
   5  10  -5   63.09    5.97  57-0.70296 0.95507 0.76984-0.10403-0.31900-0.28034
   5  11   4  246.77    6.08  56-0.69476 0.70523 0.77368-0.12310-0.32729 0.33202
   5  12   4    8.48    5.69  57-0.70585 0.68942 0.76845-0.04236-0.31603 0.30894
   5  13   4   15.98    5.79  57-0.70585 0.66240 0.76845 0.03294-0.31603 0.29764
   5  14   4   47.45    6.61  56-0.69882 0.62665 0.77180 0.10733-0.32320 0.29250
 -13  -9 -11    2.23    4.23  57-0.71305 0.15763 0.76498-0.95269-0.30839 0.02749
 -13  -9 -10   17.85    6.34  57-0.71907 0.13982 0.76192-0.96005-0.30207 0.09062
 -13  -8  -6   -5.00    4.01  57-0.70758 0.00583 0.76769-0.93109-0.31406 0.36510
 -13  -6  -2   -0.10    4.24  57-0.70666-0.14483 0.76813-0.81889-0.31500 0.61554
 -12  -8  -6   12.17    4.14  57-0.71123 0.09125 0.76589-0.95831-0.31028 0.33251
 -12  -5   0    4.09    5.78  58-0.72173-0.12259 0.76054-0.78554-0.29926 0.69635
 -12  -4   1   22.02    4.32  57-0.71576-0.18104 0.76362-0.72262-0.30555 0.76013
 -11  -5   0    3.29    3.89  57-0.71576-0.04838 0.76362-0.81748-0.30555 0.67532
 -11  -4   1   44.86    4.29  57-0.70575-0.10912 0.76858-0.75723-0.31594 0.74260
 -11  -2   3    2.98    4.12  57-0.70849-0.20845 0.76724-0.62374-0.31311 0.85297
 -10  -8  -8    3.86    4.05  57-0.71123 0.30249 0.76589-0.99706-0.31028 0.13887
 -10  -7  -4    9.49    3.74  57-0.71032 0.17965 0.76634-0.96241-0.31123 0.40298
 -10  -5   0    1.81    3.93  57-0.71576 0.03498 0.76362-0.84840-0.30555 0.64642
 -10  -1   4    6.57    4.05  57-0.70666-0.17966 0.76813-0.58929-0.31500 0.88358
  -9  -6  -2   21.36    4.17  57-0.71576 0.19116 0.76362-0.93374-0.30555 0.49459
  -9  -5   0   16.48    5.64  58-0.72170 0.12350 0.76056-0.87444-0.29929 0.61138
  -9   0   5    4.42    4.26  57-0.71032-0.14563 0.76634-0.55065-0.31123 0.90816
  -8  -7  -6    4.62    5.80  57-0.72026 0.40103 0.76131-0.99631-0.30081 0.19792
  -8  -4   1  105.94    4.66  57-0.71032 0.14201 0.76634-0.84478-0.31123 0.65285
  -8   1   6    8.35    5.84  58-0.72145-0.10352 0.76069-0.50864-0.29956 0.92486
  -7  -5  -1  245.51    6.83  58-0.71983 0.30843 0.76153-0.92505-0.30127 0.48894
  -7   1   6   11.25    5.45  57-0.71751-0.02598 0.76273-0.54101-0.30372 0.90194
  -7   3   7   24.36    4.41  57-0.70758-0.11451 0.76769-0.40264-0.31406 0.95674
  -6  -6  -6    7.35    6.07  58-0.72358 0.53958 0.75958-0.97730-0.29729 0.12659
  -6  -5  -2   29.94    6.14  57-0.71971 0.41408 0.76160-0.94488-0.30140 0.39264
  -6  -4   0  481.40    6.32  57-0.70666 0.32578 0.76813-0.89498-0.31500 0.53131
  -6  -2   3   20.18    4.39  57-0.70666 0.19882 0.76813-0.77302-0.31500 0.71334
  -6   1   6  303.76    7.06  57-0.71829 0.05643 0.76232-0.56958-0.30289 0.87251
  -6   5   8   17.97    4.47  57-0.71214-0.10700 0.76544-0.28875-0.30934 0.96906
  -5  -5  -4   13.35    4.82  57-0.70758 0.53143 0.76769-0.95914-0.31406 0.24027
  -5  -1   4 1141.86    9.35  58-0.72080 0.24420 0.76103-0.73055-0.30024 0.72709
  -5   0   5   99.31    6.47  57-0.71897 0.19125 0.76197-0.66538-0.30218 0.78607
  -4  -4 -11    5.50    6.97  58-0.72918 0.77376 0.75660-0.82924-0.29129-0.30127
  -4  -2 -15   -1.69    4.19  57-0.71305 0.79605 0.76498-0.64402-0.30839-0.58083
  -4  -2   2  578.94    7.16  57-0.71395 0.39489 0.76453-0.81894-0.30745 0.58031
  -4   3   7   82.54    4.34  57-0.71123 0.13445 0.76589-0.49044-0.31028 0.86850
  -3  -3 -11  584.04    9.22  58-0.72026 0.81806 0.76131-0.78758-0.30081-0.33221
  -3  -2 -13   16.91    5.71  58-0.72162 0.83914 0.76060-0.69094-0.29937-0.48045
  -3  -2   1  479.86    7.46  57-0.71486 0.50179 0.76407-0.83769-0.30650 0.48254
  -3   0   4  736.60    7.61  57-0.71305 0.37300 0.76498-0.71715-0.30839 0.66675
  -3   2   6  277.66    5.79  57-0.71305 0.26993 0.76498-0.58536-0.30839 0.78111
  -3   5   8   65.47    6.09  57-0.71905 0.14521 0.76193-0.37396-0.30209 0.87737
  -3   8   9   32.35    6.59  57-0.71975 0.03906 0.76157-0.15460-0.30136 0.91038
  -1  -1 -10   71.34    4.83  57-0.71395 0.89636 0.76453-0.70785-0.30745-0.33662
  -1   0   2 2169.57   16.49  57-0.71486 0.58673 0.76407-0.75490-0.30650 0.47060
  -1   1 -13   50.84    4.39  57-0.71486 0.91376 0.76407-0.52429-0.30650-0.56600
  -1   2 -14   17.80    4.53  57-0.71123 0.90506 0.76589-0.43932-0.31028-0.64129
  -1  10   9    1.92    6.15  57-0.71694 0.14585 0.76302-0.06370-0.30432 0.83347
   0   0  -9  504.71    6.78  57-0.71305 0.92663 0.76498-0.67232-0.30839-0.30719
   0   1 -11  100.68    4.73  57-0.70758 0.94069 0.76769-0.57838-0.31406-0.44960
   0   2 -12   41.89    4.44  57-0.71576 0.94443 0.76362-0.48725-0.30555-0.53865
   0   3 -13    9.61    4.25  57-0.71032 0.93524 0.76634-0.40323-0.31123-0.61244
   0   3   5   14.88    7.23  58-0.72557 0.52549 0.75853-0.58255-0.29517 0.60096
   1   3 -11    1.00    3.94  57-0.70849 0.96812 0.76724-0.45434-0.31311-0.50217
   2   2  -5   30.61    6.05  57-0.71967 0.94618 0.76161-0.61648-0.30144-0.11929
   2   3  -8    8.23    3.77  57-0.71395 0.98500 0.76453-0.51247-0.30745-0.33069
   2   5 -10   68.21    5.75  58-0.72267 0.98513 0.76005-0.33428-0.29826-0.49970
   2   6 -11   13.05    4.35  57-0.71032 0.96887 0.76634-0.25476-0.31123-0.56635
   3   4  -6  272.61    5.25  57-0.71032 0.98706 0.76634-0.48781-0.31123-0.23020
   3   6   4  342.81    9.24  57-0.71975 0.70463 0.76157-0.43435-0.30135 0.42096
   3   7  -9  126.66    6.40  57-0.71909 0.98387 0.76191-0.22383-0.30205-0.47922
   3   7   5  104.83    7.64  57-0.71920 0.65254 0.76186-0.36845-0.30194 0.47862
   3  12   7  121.25    9.76  58-0.72287 0.47106 0.75995-0.00470-0.29805 0.55309
   4   6  -5   50.37    4.33  57-0.71032 0.99007 0.76634-0.37572-0.31123-0.21334
   4   6   1    5.33    6.07  57-0.71821 0.85550 0.76237-0.43329-0.30298 0.18859
   4   7  -6   25.88    5.60  57-0.71784 0.99389 0.76256-0.28432-0.30337-0.30188
   4   8  -7    5.95    3.94  57-0.71395 0.98556 0.76453-0.20014-0.30745-0.37627
   4   8   4   83.42    6.64  57-0.71440 0.72585 0.76430-0.31370-0.30698 0.37513
   5   8  -2   59.67    4.48  57-0.70849 0.94417 0.76724-0.28442-0.31311-0.05725
   5   8  -1   19.17    4.17  57-0.71032 0.92271 0.76634-0.29442-0.31123 0.00881
   5   8   0  210.10    5.31  57-0.70666 0.89490 0.76813-0.30577-0.31500 0.08107
   5   9  -4   12.75    3.92  57-0.70849 0.96391 0.76724-0.18721-0.31311-0.20591
   5   9  -3    3.94    5.36  57-0.72057 0.95238 0.76115-0.19176-0.30049-0.15006
   5   9   2   44.80    4.65  57-0.70941 0.82223 0.76679-0.24871-0.31217 0.20405
   5  10  -4   22.44    5.46  57-0.71978 0.94684 0.76156-0.10537-0.30132-0.22898
   5  10   3   68.68    4.49  57-0.71032 0.77209 0.76634-0.18227-0.31123 0.25961
   5  11  -5   33.65    4.30  57-0.70666 0.93183 0.76813-0.02605-0.31500-0.29619
   5  11  -4   25.16    5.86  58-0.72252 0.92387 0.76013-0.02827-0.29842-0.24317
   5  14   3    7.70    6.26  58-0.72221 0.67358 0.76030 0.12915-0.29875 0.20104
 -13  -9  -9   -1.68    4.15  58-0.73006 0.12731 0.75611-0.96448-0.29047 0.14718
 -13  -8  -5   83.40    5.15  58-0.73358 0.00818 0.75418-0.92725-0.28665 0.40511
 -13  -7  -3    6.31    4.11  58-0.73006-0.06896 0.75611-0.87456-0.29047 0.53456
 -12  -9 -11    0.76    5.61  58-0.73796 0.26424 0.75175-0.96684-0.28185-0.02617
 -12  -9 -10   24.17    6.43  59-0.74231 0.24420 0.74928-0.97642-0.27705 0.03696
 -12  -8  -5   -3.34    5.34  59-0.73796 0.09517 0.75175-0.95475-0.28185 0.37225
 -12  -7  -3   41.78    4.42  58-0.72740 0.00863 0.75754-0.90471-0.29334 0.50918
 -12  -6  -1   31.55    5.75  59-0.73754-0.05568 0.75198-0.84382-0.28232 0.62414
 -11  -8  -6   35.12    4.26  58-0.72562 0.18778 0.75849-0.98108-0.29524 0.28863
[truncated: 631,657 more chars]
