# Supplementary material for: Formation and structural characterization of a potassium amidino­guanidinate
Source: Acta Crystallogr E Crystallogr Commun. 2018 Nov 16;74(Pt 12):1795–9. doi: 10.1107/S2056989018015980 (PMC6281103; doi:10.1107/S2056989018015980)
Supplement: Supplementary file 2 [file e-74-01795-Isup2.hkl]

data_I                                                                          
_shelx_title '        LI0079'                                                   
_shelx_refln_list_code          4                                               
_shelx_F_calc_maximum       86.74                                               
_exptl_crystal_F_000       370.00                                               
_reflns_d_resolution_high  0.8107                                               
                                                                                
loop_                                                                           
 _space_group_symop_operation_xyz                                               
 'x, y, z'                                                                      
 '-x, -y, -z'                                                                   
                                                                                
_cell_length_a    10.3207                                                       
_cell_length_b    10.5311                                                       
_cell_length_c    11.6703                                                       
_cell_angle_alpha  71.605                                                       
_cell_angle_beta   64.168                                                       
_cell_angle_gamma  63.516                                                       
                                                                                
_shelx_F_squared_multiplier     1.000                                           
                                                                                
loop_                                                                           
 _refln_index_h                                                                 
 _refln_index_k                                                                 
 _refln_index_l                                                                 
 _refln_F_squared_calc                                                          
 _refln_F_squared_meas                                                          
 _refln_F_squared_sigma                                                         
 _refln_observed_status                                                         
   1   0   0       3111.67       3309.35       277.95 o                         
   2   0   0       3018.46       3537.21        94.91 o                         
   3   0   0        686.19        854.15        15.27 o                         
   4   0   0         96.28        121.92         3.28 o                         
   5   0   0          6.93          4.21         3.51 o                         
   6   0   0        145.64        171.73         7.45 o                         
   7   0   0         64.35         64.94         7.36 o                         
   8   0   0          0.01         -2.66         2.71 o                         
   9   0   0         18.81         18.10         3.27 o                         
  10   0   0          0.85          4.69         2.02 o                         
 -10   1   0         48.18         35.10         2.65 o                         
  -9   1   0         47.41         43.37         4.76 o                         
  -8   1   0         39.44         40.71         3.97 o                         
  -7   1   0         34.05         44.32         2.68 o                         
  -6   1   0         17.94         20.40         3.27 o                         
  -5   1   0        869.69       1045.94        25.92 o                         
  -4   1   0       1697.56       2096.27        35.42 o                         
  -3   1   0        369.13        439.01         4.63 o                         
  -2   1   0         19.74         21.35         3.04 o                         
  -1   1   0          1.77          3.66         4.06 o                         
   1   1   0        601.71        506.34         9.87 o                         
   2   1   0          6.39          5.36         3.37 o                         
   3   1   0        850.94        835.49        95.42 o                         
   4   1   0        195.34        219.75        25.34 o                         
   5   1   0        249.93        302.88        30.47 o                         
   6   1   0        565.72        643.89        66.38 o                         
   7   1   0        271.35        285.73        33.13 o                         
   8   1   0         21.07         22.76         4.75 o                         
   9   1   0          0.83          2.53         1.72 o                         
  10   1   0         15.64         15.76         3.20 o                         
  -9   2   0          0.79          2.73         2.14 o                         
  -8   2   0         52.84         42.65         6.81 o                         
  -7   2   0        371.76        426.05        12.58 o                         
  -6   2   0        513.90        579.05        14.31 o                         
  -5   2   0        184.26        224.21         9.05 o                         
  -4   2   0        916.36       1153.43        14.84 o                         
  -3   2   0       1183.77       1483.26        57.73 o                         
  -2   2   0        504.42        562.97         6.96 o                         
  -1   2   0         89.94        121.92         7.15 o                         
   0   2   0         12.15         13.93         5.31 o                         
   1   2   0         47.41         45.33         4.03 o                         
   2   2   0       2185.44       1851.46        57.28 o                         
   3   2   0        692.18        647.18        59.14 o                         
   4   2   0       1907.84       2028.21       181.49 o                         
   5   2   0        943.40       1036.22       118.15 o                         
   6   2   0          1.45          4.55         2.26 o                         
   7   2   0         22.40         25.01         3.07 o                         
   8   2   0          4.02          4.32         1.84 o                         
   9   2   0        189.88        193.33        20.92 o                         
  10   2   0         47.39         45.89         2.04 o                         
  11   2   0          3.01          1.71         2.96 o                         
  -9   3   0          5.06          1.46         3.08 o                         
  -8   3   0         50.27         44.26         4.41 o                         
  -7   3   0         64.01         66.42         2.55 o                         
  -6   3   0        607.36        680.44         4.37 o                         
  -5   3   0          1.47          2.22         2.73 o                         
  -4   3   0        117.31        154.24         4.04 o                         
  -3   3   0        224.28        249.42         4.68 o                         
  -2   3   0        414.93        528.07         7.40 o                         
   0   3   0       2560.31       2228.77       182.02 o                         
   1   3   0       2506.89       2062.22        66.03 o                         
   2   3   0        837.46        721.01        16.99 o                         
   3   3   0         16.10         13.88         2.42 o                         
   4   3   0         72.47         67.83         6.36 o                         
   5   3   0       1137.83       1127.81       126.77 o                         
   6   3   0         60.67         58.10         5.35 o                         
   7   3   0         82.86         92.26         8.35 o                         
   8   3   0         45.68         50.16         4.07 o                         
   9   3   0          2.97          5.33         1.79 o                         
  10   3   0         81.29         70.32         9.13 o                         
  11   3   0         75.88         59.32         3.39 o                         
  -8   4   0         17.07         16.37         3.61 o                         
  -7   4   0          7.66         14.24         4.18 o                         
  -6   4   0         46.69         73.78         4.60 o                         
  -5   4   0          0.71          3.94         3.29 o                         
  -4   4   0         93.61        113.65         3.76 o                         
  -3   4   0        534.68        658.15         5.97 o                         
  -2   4   0         68.47         81.62         5.23 o                         
   0   4   0        748.65        711.01        53.82 o                         
   1   4   0        733.37        679.64        26.84 o                         
   2   4   0       5039.52       4252.76       110.94 o                         
   3   4   0        279.74        217.75         5.26 o                         
   4   4   0        119.75        112.70         5.75 o                         
   5   4   0        367.86        366.62        39.16 o                         
   6   4   0        430.86        430.48        52.98 o                         
   7   4   0         42.93         41.23        10.01 o                         
   8   4   0        146.69        152.73        21.44 o                         
   9   4   0          2.18          7.25         2.77 o                         
  10   4   0         31.89         27.16         2.23 o                         
  11   4   0         65.05         53.97         2.22 o                         
  -8   5   0         42.72         38.62         4.67 o                         
  -7   5   0         14.83         27.20         4.39 o                         
  -6   5   0         12.40         15.29         3.09 o                         
  -5   5   0          9.98         19.42         4.47 o                         
  -4   5   0        137.94        165.74         5.20 o                         
  -3   5   0        171.74        198.11         5.07 o                         
  -2   5   0        670.89        798.29         7.30 o                         
  -1   5   0          1.04          5.43         4.70 o                         
   0   5   0        730.56        642.51        39.40 o                         
   1   5   0        433.62        395.87        15.12 o                         
   2   5   0        246.62        213.05         7.08 o                         
   3   5   0        177.10        135.21         5.00 o                         
   4   5   0        953.64        871.92        26.12 o                         
   5   5   0       1314.62       1323.46       106.34 o                         
   6   5   0         92.09        104.36        11.24 o                         
   7   5   0        195.50        198.28        27.31 o                         
   8   5   0        235.64        235.01        36.46 o                         
   9   5   0          5.83         11.81         1.95 o                         
  10   5   0          0.83          1.78         1.91 o                         
  11   5   0          0.51          4.12         1.98 o                         
  -7   6   0         18.81         17.34         3.24 o                         
  -6   6   0         31.93         33.22         4.38 o                         
  -5   6   0        204.05        225.49         4.08 o                         
  -4   6   0          0.09         -2.21         3.09 o                         
  -3   6   0         30.38         32.73         3.60 o                         
  -2   6   0         67.34         84.99         5.00 o                         
  -1   6   0        896.25        819.83        63.88 o                         
   0   6   0        165.06        144.20         6.59 o                         
   1   6   0        102.97         80.09         2.97 o                         
   2   6   0          2.14          5.60         2.41 o                         
   3   6   0          0.72          1.69         1.98 o                         
   4   6   0        179.89        182.00         6.71 o                         
   5   6   0        359.96        350.17        17.95 o                         
   6   6   0        438.12        427.86        44.07 o                         
   7   6   0          1.03         -0.16         2.01 o                         
   8   6   0         91.10         95.22        13.04 o                         
   9   6   0        129.24        122.96        20.13 o                         
  10   6   0         14.28         16.95         3.73 o                         
  11   6   0         90.65         80.66        15.40 o                         
  -6   7   0         14.31         16.73         3.26 o                         
  -5   7   0         47.65         52.50         4.48 o                         
  -4   7   0         16.60         25.67         4.53 o                         
  -3   7   0         29.89         40.71         3.31 o                         
  -2   7   0        299.52        311.31        26.23 o                         
  -1   7   0         40.51         44.91         4.85 o                         
   0   7   0        173.02        160.89         9.34 o                         
   1   7   0        972.54        873.28        61.47 o                         
   2   7   0       1144.05       1086.88        36.57 o                         
   3   7   0          2.31          5.07         2.42 o                         
   4   7   0        177.59        175.01         3.17 o                         
   5   7   0        584.16        596.66        22.75 o                         
   6   7   0        233.18        240.54        19.25 o                         
   7   7   0         37.85         44.86         4.96 o                         
   8   7   0          3.36          3.25         2.14 o                         
   9   7   0        131.29        138.23        18.62 o                         
  10   7   0          0.03         -1.83         2.21 o                         
  11   7   0         55.25         44.57         4.84 o                         
  -5   8   0         29.42         34.69         4.68 o                         
  -4   8   0         30.41         38.46         5.40 o                         
  -3   8   0         50.84         51.25         2.78 o                         
  -2   8   0        154.11        157.43        18.74 o                         
  -1   8   0        272.04        257.71        18.06 o                         
   0   8   0        126.96        120.02         9.99 o                         
   1   8   0       1199.96       1133.71        47.73 o                         
   2   8   0        201.51        193.97         6.70 o                         
   3   8   0          3.60          4.30         1.99 o                         
   4   8   0        295.06        295.16        10.25 o                         
   5   8   0        161.04        158.85         3.76 o                         
   6   8   0          0.13          3.36         2.06 o                         
   7   8   0          3.15          3.83         2.24 o                         
   8   8   0         97.38         97.72         9.95 o                         
   9   8   0         52.87         52.05         7.53 o                         
  10   8   0         22.28         30.77         5.72 o                         
  -4   9   0          0.01          1.50         1.98 o                         
  -3   9   0         36.49         34.08         5.85 o                         
  -2   9   0         96.11         95.40         6.82 o                         
  -1   9   0         47.98         48.48         5.45 o                         
   0   9   0         59.55         59.32         2.83 o                         
   1   9   0        137.95        119.44        12.33 o                         
   2   9   0          0.58          4.21         2.65 o                         
   3   9   0         93.75        101.39         2.09 o                         
   4   9   0        194.09        199.52         8.05 o                         
   5   9   0        146.33        151.54         2.81 o                         
   6   9   0         54.98         63.89         3.27 o                         
   7   9   0          7.70          9.32         4.04 o                         
   8   9   0          1.78          2.60         2.08 o                         
   9   9   0          1.91          2.64         1.83 o                         
  10   9   0         20.33         21.52         2.66 o                         
  -2  10   0          5.00          6.08         2.51 o                         
  -1  10   0         26.60         28.51         3.00 o                         
   0  10   0         33.59         28.87         2.64 o                         
   1  10   0         61.39         59.48         5.72 o                         
   2  10   0         12.09         12.40         2.68 o                         
   3  10   0         42.55         44.60         2.83 o                         
   4  10   0         39.79         46.70         2.43 o                         
   5  10   0        106.17        111.54         4.27 o                         
   6  10   0        114.04        123.74         7.58 o                         
   7  10   0         64.11         67.64         3.87 o                         
   8  10   0         55.05         56.18         6.28 o                         
   9  10   0         60.18         59.53        10.22 o                         
  -1  11   0         11.68         13.36         2.44 o                         
   0  11   0         18.52         19.29         2.74 o                         
   1  11   0          3.77          3.18         2.57 o                         
   2  11   0        136.36        134.15        15.71 o                         
   3  11   0        151.14        154.15         5.29 o                         
   4  11   0        265.62        271.16         8.70 o                         
   5  11   0         10.62         10.79         3.40 o                         
   6  11   0        107.01        116.19         6.38 o                         
   7  11   0         71.21         81.67         3.87 o                         
   8  11   0         19.75         19.80         1.88 o                         
   2  12   0         60.31         55.50         3.07 o                         
   3  12   0         62.32         55.38         2.89 o                         
   4  12   0          0.36          1.76         3.04 o                         
   5  12   0          0.57          2.84         2.62 o                         
   6  12   0          3.08          3.88         2.60 o                         
  -4 -12   1         91.22        112.26         5.04 o                         
  -7 -11   1          3.33          2.90         1.96 o                         
  -6 -11   1          0.26          3.45         1.75 o                         
  -5 -11   1          1.90          1.30         1.95 o                         
  -4 -11   1          8.47         11.44         2.13 o                         
  -3 -11   1        113.30        102.52         3.74 o                         
  -2 -11   1        117.52        110.39         3.75 o                         
  -1 -11   1        138.34        131.84         3.94 o                         
   0 -11   1          2.06          2.69         4.45 o                         
  -8 -10   1         26.73         29.40         2.74 o                         
  -7 -10   1         42.93         49.90         2.32 o                         
  -6 -10   1        153.64        156.19        10.11 o                         
  -5 -10   1         84.42         85.29         2.50 o                         
  -4 -10   1        193.16        194.78         3.51 o                         
  -3 -10   1          8.84          9.78         2.49 o                         
  -2 -10   1        369.21        365.93         4.85 o                         
  -1 -10   1        131.72        129.38         3.78 o                         
   0 -10   1         60.95         59.00         3.68 o                         
   1 -10   1         34.46         34.79         2.83 o                         
   2 -10   1          8.77          9.48         2.49 o                         
  -9  -9   1         58.72         59.09         5.51 o                         
  -8  -9   1         23.83         25.79         3.90 o                         
  -7  -9   1        101.07        115.48         9.26 o                         
  -6  -9   1        164.38        178.54        12.40 o                         
  -5  -9   1         15.18         11.88         1.83 o                         
  -4  -9   1         20.38         25.58         3.10 o                         
  -3  -9   1        270.43        274.89         5.66 o                         
  -2  -9   1          4.96          7.88         3.38 o                         
  -1  -9   1         30.59         35.50         3.39 o                         
   0  -9   1         33.77         36.37         2.67 o                         
   1  -9   1        103.09        100.35         3.15 o                         
   2  -9   1         90.86        100.68         7.52 o                         
   3  -9   1         57.89         50.23         3.36 o                         
   4  -9   1          0.38          3.06         3.77 o                         
 -10  -8   1          0.75          0.89         2.85 o                         
  -9  -8   1         19.63         17.81         3.20 o                         
  -8  -8   1         69.50         76.31        12.66 o                         
  -7  -8   1         24.73         27.92         1.92 o                         
  -6  -8   1          5.96          6.46         2.12 o                         
  -5  -8   1          6.85         13.26         2.10 o                         
  -4  -8   1        354.45        353.36        13.82 o                         
  -3  -8   1        345.66        331.03        13.11 o                         
  -2  -8   1        127.23        116.40         2.75 o                         
  -1  -8   1         14.59         12.11         3.58 o                         
   0  -8   1         35.78         37.79         3.79 o                         
   1  -8   1         19.34         19.31         2.99 o                         
   2  -8   1        180.10        187.20        18.09 o                         
   3  -8   1        164.18        167.55        16.67 o                         
   4  -8   1         69.99         82.47         9.83 o                         
   5  -8   1          6.43          8.47         2.28 o                         
 -10  -7   1        114.10        106.82        13.80 o                         
  -9  -7   1          1.58          2.81         1.94 o                         
  -8  -7   1          9.68         11.06         2.22 o                         
  -7  -7   1         24.11         19.80         2.29 o                         
  -6  -7   1        284.09        282.54        18.29 o                         
  -5  -7   1        399.49        385.81        14.92 o                         
  -4  -7   1         42.50         35.64         2.56 o                         
  -3  -7   1         46.55         47.47         2.31 o                         
  -2  -7   1        191.55        185.66         5.64 o                         
  -1  -7   1        843.26        782.97        41.77 o                         
   0  -7   1        310.73        297.06         6.19 o                         
   1  -7   1        350.80        339.30        19.73 o                         
   2  -7   1        190.60        198.44        16.98 o                         
   3  -7   1        271.57        265.57        27.50 o                         
   4  -7   1          5.88          2.45         3.02 o                         
   5  -7   1          0.67          1.00         3.06 o                         
   6  -7   1         40.82         39.66         8.77 o                         
 -10  -6   1        263.33        227.37        40.27 o                         
  -9  -6   1        110.12        113.09        15.95 o                         
  -8  -6   1         11.21         10.71         2.10 o                         
  -7  -6   1          1.77          3.17         2.05 o                         
  -6  -6   1         55.56         52.16         5.01 o                         
  -5  -6   1        161.17        143.79        11.43 o                         
  -4  -6   1        246.23        216.13         6.81 o                         
  -3  -6   1         45.31         45.15         2.19 o                         
  -2  -6   1         23.71         20.37         2.15 o                         
  -1  -6   1        531.80        515.37         6.33 o                         
   0  -6   1        753.27        702.48        19.36 o                         
   1  -6   1        294.87        288.74         7.23 o                         
   2  -6   1        215.81        192.24        17.76 o                         
   3  -6   1          2.20          3.19         3.16 o                         
   4  -6   1         11.33         12.44         3.23 o                         
   5  -6   1          8.95         14.98         4.41 o                         
   6  -6   1        111.21        103.22        19.26 o                         
   7  -6   1         83.65         70.40        16.96 o                         
 -11  -5   1          8.49          9.51         1.94 o                         
 -10  -5   1        121.22        114.88        18.47 o                         
  -9  -5   1         67.55         69.00         9.07 o                         
  -8  -5   1         34.76         35.62         4.16 o                         
  -7  -5   1          4.32          4.22         2.06 o                         
  -6  -5   1         84.66         79.25        10.72 o                         
  -5  -5   1        340.87        346.01        23.77 o                         
  -4  -5   1       2623.01       2528.93       115.24 o                         
  -3  -5   1        597.92        577.45         4.34 o                         
  -2  -5   1         88.68         99.87         3.28 o                         
  -1  -5   1        127.29        149.35         6.20 o                         
   0  -5   1         82.88         78.00         4.62 o                         
   1  -5   1          0.04          0.71         2.71 o                         
   3  -5   1        337.14        403.68         4.81 o                         
   4  -5   1        241.78        300.69         5.68 o                         
   5  -5   1        197.28        238.12         4.36 o                         
   6  -5   1          1.60          0.92         3.06 o                         
   7  -5   1         60.79         57.44        14.53 o                         
   8  -5   1          9.85          9.01         3.15 o                         
 -11  -4   1         68.09         44.76         7.20 o                         
 -10  -4   1         24.03         22.65         4.54 o                         
  -9  -4   1          1.55          4.04         1.94 o                         
  -8  -4   1         93.96         93.56        14.66 o                         
  -7  -4   1        196.70        179.99        25.59 o                         
  -6  -4   1         23.70         24.75         2.59 o                         
  -5  -4   1        238.44        250.94        23.70 o                         
  -4  -4   1        157.97        149.73        10.00 o                         
  -3  -4   1        103.33         97.56         2.60 o                         
  -2  -4   1         40.36         28.47         3.05 o                         
  -1  -4   1          4.01          9.98         2.26 o                         
   0  -4   1        905.58        849.92        44.59 o                         
   1  -4   1        552.82        442.29        26.48 o                         
   3  -4   1         70.89         69.28         3.68 o                         
   4  -4   1        854.09       1000.38         6.44 o                         
   5  -4   1         39.72         57.59         3.57 o                         
   6  -4   1         63.74         71.68         3.47 o                         
   7  -4   1         21.40         22.44         6.66 o                         
   8  -4   1         13.93         14.72         2.59 o                         
 -10  -3   1         89.86         83.22        12.41 o                         
  -9  -3   1         27.11         22.08         3.10 o                         
  -8  -3   1          1.40          6.88         3.84 o                         
  -7  -3   1         84.01         91.26        10.17 o                         
  -6  -3   1         71.99         85.00        13.85 o                         
  -5  -3   1         59.73         64.84         8.13 o                         
  -4  -3   1        567.45        524.27        42.87 o                         
  -3  -3   1        520.82        426.50        23.25 o                         
  -2  -3   1         82.26         58.41         3.04 o                         
  -1  -3   1       2614.47       2222.79        52.75 o                         
   0  -3   1       6907.43       5679.10       153.88 o                         
   1  -3   1       3807.62       3171.20        13.43 o                         
   2  -3   1         37.72         40.76         4.16 o                         
   3  -3   1         13.77         16.45         3.64 o                         
   4  -3   1        834.00       1031.15         6.99 o                         
   5  -3   1        102.09        130.22         4.87 o                         
   6  -3   1         19.62         18.88         3.42 o                         
   7  -3   1        289.17        295.40        59.77 o                         
   8  -3   1         25.01         21.83         5.61 o                         
   9  -3   1          1.82          2.93         4.36 o                         
 -10  -2   1         40.03         32.08         2.01 o                         
  -9  -2   1        139.86        121.40        19.73 o                         
  -8  -2   1        256.75        273.36        29.63 o                         
  -7  -2   1          6.03          5.69         2.16 o                         
  -6  -2   1          0.02          2.51         2.26 o                         
  -5  -2   1        460.31        457.64        51.91 o                         
  -4  -2   1       1129.01       1203.55       112.17 o                         
  -3  -2   1        429.28        416.43        42.83 o                         
  -2  -2   1         77.90         88.57         3.89 o                         
  -1  -2   1         52.35         38.71         4.47 o                         
   0  -2   1         63.73         50.82         3.38 o                         
   2  -2   1       1949.43       2252.52        11.74 o                         
   3  -2   1       1045.98       1188.02         8.32 o                         
   4  -2   1         13.05         16.21         3.01 o                         
   5  -2   1         89.75         96.93         2.87 o                         
   6  -2   1         22.35         24.09         2.83 o                         
   7  -2   1        188.33        193.36        21.42 o                         
   8  -2   1         94.33         87.19         9.17 o                         
   9  -2   1          0.07          6.54         1.93 o                         
  10  -2   1         58.48         42.42        12.39 o                         
 -10  -1   1         12.92         12.29         2.09 o                         
  -9  -1   1          1.70         -0.38         1.91 o                         
  -8  -1   1         73.57         86.18         9.73 o                         
  -7  -1   1         22.98         17.98         2.63 o                         
  -6  -1   1        184.73        209.91        24.73 o                         
  -5  -1   1         39.78         47.55         6.40 o                         
  -4  -1   1        306.30        321.01        28.54 o                         
  -3  -1   1        296.00        351.89        28.51 o                         
  -1  -1   1       1829.63       1446.27        56.66 o                         
   0  -1   1        330.99        252.87         8.24 o                         
   1  -1   1        147.04        109.08         9.38 o                         
   2  -1   1        657.33        747.80         8.39 o                         
   3  -1   1       1294.88       1644.11        13.84 o                         
   4  -1   1        117.68        132.62         5.43 o                         
   5  -1   1        257.48        302.02         6.17 o                         
   6  -1   1        104.74        127.43        16.36 o                         
   7  -1   1         31.05         35.48         5.01 o                         
   8  -1   1         42.61         34.87         5.38 o                         
   9  -1   1         74.32         79.08         7.50 o                         
  10  -1   1          0.95          0.04         1.73 o                         
 -10   0   1         71.20         53.49         7.61 o                         
  -9   0   1         19.11         21.30         1.98 o                         
  -8   0   1         32.70         28.17         3.69 o                         
  -7   0   1          2.65          4.06         3.82 o                         
  -6   0   1         32.87         37.94         2.76 o                         
  -5   0   1        130.20        129.77         7.80 o                         
  -4   0   1        294.24        325.84        21.08 o                         
  -3   0   1          1.42          2.29         2.70 o                         
  -2   0   1       5627.93       6414.78       258.67 o                         
  -1   0   1        220.51        230.65         9.40 o                         
   1   0   1       7524.56       7870.46        37.13 o                         
   2   0   1        596.86        642.45        58.31 o                         
   3   0   1        434.92        445.70        43.40 o                         
   4   0   1       1619.98       1908.62       247.78 o                         
   5   0   1        457.94        499.26        59.27 o                         
   6   0   1         87.58         79.98         9.83 o                         
   7   0   1         61.08         66.00         9.08 o                         
   8   0   1        253.79        239.50        20.09 o                         
   9   0   1         33.22         34.20         5.47 o                         
  10   0   1          0.09         -1.91         2.12 o                         
 -10   1   1         39.90         26.92         5.38 o                         
  -9   1   1        283.66        232.02        18.02 o                         
  -8   1   1        161.73        164.00        13.03 o                         
  -7   1   1          0.39          0.47         4.16 o                         
  -6   1   1          3.76          5.76         2.25 o                         
  -5   1   1          6.91          8.55         3.34 o                         
  -4   1   1        400.10        464.19         8.94 o                         
  -3   1   1        161.90        179.73         4.94 o                         
  -2   1   1        154.19        159.51         3.92 o                         
  -1   1   1        733.01        831.41         7.90 o                         
   0   1   1        225.33        268.52        11.01 o                         
   1   1   1       3298.61       3020.71       254.89 o                         
   2   1   1       3031.53       3035.76       324.82 o                         
   3   1   1          2.23          1.67         2.44 o                         
   4   1   1        374.81        463.68        55.52 o                         
   5   1   1        224.30        250.17        26.65 o                         
   6   1   1         13.05         23.28         2.13 o                         
   7   1   1        466.20        516.46        59.85 o                         
   8   1   1         97.73         88.24        10.37 o                         
   9   1   1         26.28         26.44         3.31 o                         
  10   1   1          1.88          0.91         1.92 o                         
  11   1   1          0.11          2.70         1.76 o                         
  -9   2   1        125.38         99.91        11.61 o                         
  -8   2   1        178.13        179.07         2.90 o                         
  -7   2   1          0.84          2.76         2.21 o                         
  -6   2   1        361.78        403.99         3.49 o                         
  -5   2   1         24.35         34.48         3.16 o                         
  -4   2   1         92.24        116.50         2.66 o                         
  -3   2   1        694.08        824.64         5.13 o                         
  -2   2   1        392.76        442.48        12.68 o                         
  -1   2   1         62.96         73.32         3.82 o                         
   1   2   1        905.56        750.08        16.68 o                         
   2   2   1        300.18        270.18        11.70 o                         
   3   2   1          0.17          0.28         2.28 o                         
   4   2   1         34.33         28.70         2.23 o                         
   5   2   1       4124.84       4545.88       514.37 o                         
   6   2   1        674.39        761.26        77.39 o                         
   7   2   1        176.14        208.79        23.81 o                         
   8   2   1        144.85        147.32        18.98 o                         
   9   2   1         18.46         22.79         2.72 o                         
  10   2   1         14.60         14.38         2.03 o                         
  11   2   1         26.23         20.91         2.51 o                         
  -9   3   1          1.99          1.19         2.00 o                         
  -8   3   1         21.04         20.17         2.26 o                         
  -7   3   1         56.62         59.62         2.77 o                         
  -6   3   1        186.57        202.27         3.27 o                         
  -5   3   1        252.28        298.76         4.64 o                         
  -4   3   1          0.23          1.65         2.48 o                         
  -3   3   1         85.96        134.52         3.78 o                         
  -2   3   1         31.06         47.05         5.64 o                         
  -1   3   1        216.37        304.23         5.81 o                         
   1   3   1        420.12        339.21        16.85 o                         
   2   3   1        303.67        253.30         6.09 o                         
   3   3   1        116.78        119.73         6.27 o                         
   4   3   1         40.10         34.76         3.45 o                         
   5   3   1        387.71        376.25        41.07 o                         
   6   3   1       1182.90       1209.54       123.90 o                         
   7   3   1         44.77         46.70         5.18 o                         
   8   3   1          9.89         14.07         2.16 o                         
   9   3   1         24.82         20.87         1.84 o                         
  10   3   1         68.24         56.16         6.45 o                         
  11   3   1         25.34         24.46         6.06 o                         
  -8   4   1         60.44         45.55         3.60 o                         
  -7   4   1         16.86         17.98         3.22 o                         
  -6   4   1          0.25         -3.42         4.37 o                         
  -5   4   1         10.57         12.14         4.64 o                         
  -4   4   1          6.77          8.11         3.31 o                         
  -3   4   1         26.15         44.06         4.77 o                         
  -2   4   1        153.98        172.38         4.42 o                         
  -1   4   1       2954.38       3487.51        14.30 o                         
   0   4   1         62.23         63.35         4.36 o                         
   1   4   1       2409.20       2162.83        62.17 o                         
   2   4   1       3027.51       2740.46        91.84 o                         
   3   4   1        236.36        189.91         3.08 o                         
   4   4   1        710.46        732.74        30.05 o                         
   5   4   1        144.31        158.57        10.67 o                         
   6   4   1        243.76        251.46        28.57 o                         
   7   4   1        233.45        263.94        31.15 o                         
   8   4   1        115.50        113.04        15.99 o                         
   9   4   1         21.33         21.52         2.70 o                         
  10   4   1         23.76         24.22         1.99 o                         
  11   4   1         11.78         14.56         2.68 o                         
  -7   5   1         96.33         88.32         3.69 o                         
  -6   5   1         43.83         46.83         3.40 o                         
  -5   5   1        135.48        162.28         3.94 o                         
  -4   5   1         28.02         38.71         3.47 o                         
  -3   5   1        164.77        215.34         5.52 o                         
  -2   5   1         35.01         38.16         3.53 o                         
  -1   5   1        159.68        184.94         5.50 o                         
   0   5   1         58.65         50.66         3.45 o                         
   1   5   1        291.82        277.87        17.34 o                         
   2   5   1        988.87        917.06        19.84 o                         
   3   5   1        331.09        296.77         6.52 o                         
   4   5   1        181.79        161.25         4.07 o                         
   5   5   1          3.29          0.76         1.90 o                         
   6   5   1        151.26        154.34        18.34 o                         
   7   5   1        214.08        214.91        32.88 o                         
   8   5   1        216.88        193.68        27.97 o                         
   9   5   1        286.96        287.88        41.37 o                         
  10   5   1         28.80         28.96         3.49 o                         
  11   5   1         11.17          7.03         1.78 o                         
  -7   6   1          9.35          8.42         3.02 o                         
  -6   6   1         51.88         55.24         3.40 o                         
  -5   6   1        114.33        132.26         4.90 o                         
  -4   6   1        337.77        402.50         4.93 o                         
  -3   6   1         92.18        104.22         5.00 o                         
  -2   6   1         23.50         24.96         4.79 o                         
  -1   6   1        151.43        158.80        26.18 o                         
   0   6   1        238.37        217.01         3.63 o                         
   1   6   1         19.13         20.15         2.88 o                         
   2   6   1         25.89         28.92         2.35 o                         
   3   6   1        107.83        102.18         3.21 o                         
   4   6   1          0.88          1.69         1.87 o                         
   5   6   1         17.87         27.64         1.98 o                         
   6   6   1         21.78         20.95         2.28 o                         
   7   6   1        798.92        815.98        96.16 o                         
   8   6   1          2.77          3.07         1.87 o                         
   9   6   1          9.99         13.06         2.66 o                         
  10   6   1          9.73          5.11         1.88 o                         
  11   6   1         14.61         14.72         2.25 o                         
  -6   7   1          5.10          8.58         4.64 o                         
  -5   7   1          0.04         -0.20         3.10 o                         
  -4   7   1        167.80        206.78         5.08 o                         
  -3   7   1        178.57        229.21         4.27 o                         
  -2   7   1         19.35         22.36         2.25 o                         
  -1   7   1          4.56          8.78         2.69 o                         
   0   7   1         55.39         55.86         4.07 o                         
   1   7   1        164.26        151.95         8.78 o                         
   2   7   1        302.44        271.64         6.09 o                         
   3   7   1        156.59        140.75         2.15 o                         
   4   7   1          0.02          1.56         2.44 o                         
   5   7   1         35.80         38.31         2.93 o                         
   6   7   1        198.27        200.80         8.28 o                         
   7   7   1        164.83        176.99        24.11 o                         
   8   7   1         90.47         99.93        15.64 o                         
   9   7   1         74.73         71.24        10.78 o                         
  10   7   1         85.44         80.60        14.82 o                         
  11   7   1          2.38          2.46         1.88 o                         
  -5   8   1          0.62          5.93         3.12 o                         
  -4   8   1          5.03          2.83         3.02 o                         
  -3   8   1         16.17         17.99         3.59 o                         
  -2   8   1         28.06         33.23         2.57 o                         
  -1   8   1         26.33         22.95         2.25 o                         
   0   8   1        322.42        292.29        28.22 o                         
   1   8   1        208.13        198.23        14.37 o                         
   2   8   1        369.22        374.51        22.95 o                         
   3   8   1        460.30        467.08        14.11 o                         
   4   8   1        426.18        407.84        14.45 o                         
   5   8   1        113.38        109.81         3.38 o                         
   6   8   1         42.77         39.96         2.33 o                         
   7   8   1         13.46         14.83         1.95 o                         
   8   8   1         12.68         12.00         1.86 o                         
   9   8   1        179.57        175.63        23.10 o                         
  10   8   1         69.41         65.96         8.82 o                         
  11   8   1         45.48         42.21         7.34 o                         
  -4   9   1         52.77         46.21         6.44 o                         
  -3   9   1          7.50          6.09         2.21 o                         
  -2   9   1         32.07         28.71         3.55 o                         
  -1   9   1         96.85        102.40         8.80 o                         
   0   9   1        137.66        134.67         7.77 o                         
   1   9   1         33.58         33.49         2.82 o                         
   2   9   1        445.95        437.80        31.47 o                         
   3   9   1         16.80         16.71         2.16 o                         
   4   9   1        162.02        159.98         4.53 o                         
   5   9   1          0.09          0.22         2.00 o                         
   6   9   1        235.46        237.06         7.59 o                         
   7   9   1        190.69        188.98        10.78 o                         
   8   9   1         11.04         15.50         2.44 o                         
   9   9   1         31.72         35.75         3.17 o                         
  10   9   1         21.31         20.02         2.17 o                         
  -2  10   1         47.04         49.34         3.08 o                         
  -1  10   1          5.60          6.27         1.90 o                         
   0  10   1          0.52          3.64         2.13 o                         
   1  10   1          5.02          6.36         2.49 o                         
   2  10   1         31.30         33.44         3.95 o                         
   3  10   1         19.54         24.10         3.23 o                         
   4  10   1         16.92         16.81         2.27 o                         
   5  10   1         15.36         18.24         2.52 o                         
   6  10   1        214.80        213.07         7.04 o                         
   7  10   1        215.06        215.35        16.23 o                         
   8  10   1          9.16          6.95         2.19 o                         
   9  10   1          8.98          7.69         2.23 o                         
  10  10   1         33.37         29.50         3.45 o                         
  -1  11   1         79.48         79.34         9.58 o                         
   0  11   1         53.01         52.34         3.00 o                         
   1  11   1          7.59          5.68         3.05 o                         
   2  11   1         47.52         44.74         3.91 o                         
   3  11   1         66.29         62.24         2.82 o                         
   4  11   1         35.08         38.37         3.32 o                         
   5  11   1        136.52        141.92         6.42 o                         
   6  11   1          2.10          1.47         1.62 o                         
   7  11   1         55.46         60.33         3.12 o                         
   8  11   1         11.95         12.69         1.84 o                         
   9  11   1         28.05         27.54         2.29 o                         
   2  12   1          0.34          1.59         3.13 o                         
   3  12   1          7.00          7.72         2.58 o                         
   4  12   1         18.35         16.85         2.63 o                         
   5  12   1          7.24          4.44         3.19 o                         
   6  12   1         27.61         28.74         1.83 o                         
   7  12   1          0.02          2.27         2.14 o                         
  -6 -11   2         23.79         19.89         3.77 o                         
  -5 -11   2         17.96         18.47         2.09 o                         
  -4 -11   2         26.11         26.75         2.14 o                         
  -3 -11   2         17.16         18.17         3.22 o                         
  -2 -11   2          9.33          7.91         3.12 o                         
  -1 -11   2         31.61         30.13         3.30 o                         
   0 -11   2         16.09         11.15         3.31 o                         
  -8 -10   2          0.13          0.01         2.21 o                         
  -7 -10   2         10.95         11.70         2.05 o                         
  -6 -10   2         56.44         55.13         3.65 o                         
  -5 -10   2        123.09        116.06         5.69 o                         
  -4 -10   2         11.47          9.68         1.96 o                         
  -3 -10   2         68.06         69.31         2.66 o                         
  -2 -10   2         20.11         19.18         3.20 o                         
  -1 -10   2        170.87        164.08         3.91 o                         
   0 -10   2        164.95        161.56         3.94 o                         
   1 -10   2         80.65         72.47         3.63 o                         
   2 -10   2         12.78         17.61         2.86 o                         
  -9  -9   2         33.32         33.09         4.15 o                         
  -8  -9   2         33.55         30.56         3.07 o                         
  -7  -9   2         71.97         73.73         5.41 o                         
  -6  -9   2         22.73         25.26         2.81 o                         
  -5  -9   2         65.09         58.38         2.16 o                         
  -4  -9   2         16.47         16.66         1.79 o                         
  -3  -9   2         20.72         24.15         2.24 o                         
  -2  -9   2          8.20          7.78         4.48 o                         
  -1  -9   2         19.40         22.06         3.13 o                         
   0  -9   2         21.82         15.02         4.68 o                         
   1  -9   2         54.41         46.48         3.39 o                         
   2  -9   2         89.84        108.35        19.45 o                         
   3  -9   2         29.03         29.31         5.78 o                         
   4  -9   2          0.05          8.02         3.14 o                         
  -9  -8   2          0.91          0.60         2.01 o                         
  -8  -8   2         82.92         80.68        13.45 o                         
  -7  -8   2        122.25        126.60        10.75 o                         
  -6  -8   2          8.59          7.37         2.12 o                         
  -5  -8   2         40.81         46.40         2.00 o                         
  -4  -8   2         59.16         56.53         2.74 o                         
  -3  -8   2         98.20         97.27         6.46 o                         
  -2  -8   2         32.05         33.52         2.73 o                         
  -1  -8   2         76.09         70.10         3.60 o                         
   0  -8   2        150.05        139.20         4.90 o                         
   1  -8   2          0.00          0.80         3.05 o                         
   2  -8   2         21.54         15.15         4.38 o                         
   3  -8   2         48.52         47.92        12.71 o                         
   4  -8   2        181.20        167.42        15.46 o                         
   5  -8   2         59.17         52.09         5.44 o                         
 -10  -7   2          5.53          6.88         2.22 o                         
  -9  -7   2         20.53         25.65         2.89 o                         
  -8  -7   2         62.76         66.36         4.71 o                         
  -7  -7   2          7.51          9.60         2.21 o                         
  -6  -7   2          1.34          4.37         1.90 o                         
  -5  -7   2         66.50         61.48         2.32 o                         
  -4  -7   2        302.34        306.02        12.98 o                         
  -3  -7   2         13.57         17.72         2.75 o                         
  -2  -7   2         68.83         61.11         2.60 o                         
  -1  -7   2        226.23        211.44         5.19 o                         
   0  -7   2          6.45          6.19         3.25 o                         
   1  -7   2          7.36          7.02         3.16 o                         
   2  -7   2        424.97        373.40        17.50 o                         
   3  -7   2          0.02          2.60         2.46 o                         
   4  -7   2        127.92        130.09         9.57 o                         
   5  -7   2         81.26         85.36         9.92 o                         
   6  -7   2          0.14          0.29         3.13 o                         
 -10  -6   2          1.57          1.90         1.97 o                         
  -9  -6   2         89.46         89.30        12.23 o                         
  -8  -6   2        196.76        198.73        24.14 o                         
  -7  -6   2          4.41          2.06         2.00 o                         
  -6  -6   2          4.46          5.40         1.94 o                         
  -5  -6   2          9.41         13.74         2.16 o                         
  -4  -6   2         11.70         10.65         2.78 o                         
  -3  -6   2        254.34        212.64         3.95 o                         
  -2  -6   2         43.22         37.91         2.25 o                         
  -1  -6   2        117.66        107.13         3.75 o                         
   0  -6   2        274.45        252.11         4.22 o                         
   1  -6   2        104.76         96.49         5.09 o                         
   2  -6   2        159.22        149.25         8.83 o                         
   3  -6   2        272.53        302.67        23.84 o                         
   4  -6   2         10.88         14.94         2.56 o                         
   5  -6   2         56.03         72.89        15.25 o                         
   6  -6   2         10.88          7.76         3.10 o                         
   7  -6   2         75.30         62.11         6.67 o                         
 -10  -5   2          1.96          1.53         1.93 o                         
  -9  -5   2         59.48         52.96        10.36 o                         
  -8  -5   2        415.35        419.84        56.30 o                         
  -7  -5   2        199.85        206.50        28.31 o                         
  -6  -5   2        345.96        331.86        33.89 o                         
  -5  -5   2         64.47         61.67         5.78 o                         
  -4  -5   2          2.31          3.97         2.07 o                         
  -3  -5   2         19.92         22.90         2.17 o                         
  -2  -5   2        260.10        249.90         6.04 o                         
  -1  -5   2        107.96        105.68         3.56 o                         
   0  -5   2          1.15          0.43         4.71 o                         
   1  -5   2          1.16          0.63         3.00 o                         
   2  -5   2         69.34         67.43         3.89 o                         
   3  -5   2        104.71        132.33         5.13 o                         
   4  -5   2        567.98        591.59        85.26 o                         
   5  -5   2        129.89        131.56        27.85 o                         
   6  -5   2          3.98          6.92         3.10 o                         
   7  -5   2         46.38         43.36         7.71 o                         
   8  -5   2          9.60          5.26         2.19 o                         
 -10  -4   2         14.03         11.97         3.08 o                         
  -9  -4   2          2.79          4.44         2.21 o                         
  -8  -4   2          5.39          6.23         2.28 o                         
  -7  -4   2         55.10         56.78         6.51 o                         
  -6  -4   2         61.36         68.40         8.78 o                         
  -5  -4   2        249.35        223.90        22.98 o                         
  -4  -4   2        582.20        526.48        39.20 o                         
  -3  -4   2          3.24          3.36         2.67 o                         
  -2  -4   2        317.21        299.95         3.77 o                         
  -1  -4   2        131.67        102.48         4.22 o                         
   0  -4   2        119.81        137.66         6.55 o                         
   1  -4   2        436.41        346.10         5.27 o                         
   2  -4   2        379.81        345.88        18.55 o                         
   3  -4   2          6.62         10.88         4.64 o                         
   4  -4   2          0.10          1.44         2.75 o                         
   5  -4   2        218.57        238.56        36.13 o                         
   6  -4   2         25.24         31.75         9.04 o                         
   7  -4   2        144.11        142.69        31.41 o                         
   8  -4   2         24.35         19.73         2.62 o                         
   9  -4   2          0.01          1.79         2.64 o                         
 -10  -3   2         18.36         17.97         2.40 o                         
  -9  -3   2          4.08          1.16         1.96 o                         
  -8  -3   2        121.93        116.81        16.82 o                         
  -7  -3   2         71.73         79.59         9.94 o                         
  -6  -3   2          6.50          4.95         1.96 o                         
  -5  -3   2         28.86         33.43         6.20 o                         
  -4  -3   2          1.14          0.75         2.29 o                         
  -3  -3   2        266.79        226.07        11.32 o                         
  -2  -3   2        497.68        425.75         7.48 o                         
  -1  -3   2        747.07        644.27         8.47 o                         
   0  -3   2        300.03        232.94         7.64 o                         
   1  -3   2       2867.87       2355.15        11.75 o                         
   2  -3   2        408.63        339.74        11.40 o                         
   3  -3   2         49.79         48.56         6.80 o                         
   4  -3   2          1.37          1.76         2.63 o                         
   5  -3   2        391.74        416.90        69.04 o                         
   6  -3   2         41.66         43.78        12.13 o                         
   7  -3   2        117.81        128.28        21.17 o                         
   8  -3   2        122.48        116.54        17.56 o                         
   9  -3   2         52.68         50.43        10.49 o                         
 -10  -2   2         17.19         18.02         2.19 o                         
  -9  -2   2         15.02         14.50         2.24 o                         
  -8  -2   2        128.44        121.37        17.68 o                         
  -7  -2   2        101.60        117.87        13.50 o                         
  -6  -2   2        433.31        459.50        77.96 o                         
  -5  -2   2         12.05          7.63         2.60 o                         
  -4  -2   2        524.98        518.40        59.08 o                         
  -3  -2   2        343.43        328.24        23.54 o                         
  -2  -2   2       1044.81        810.68        52.05 o                         
  -1  -2   2        285.77        196.51         3.65 o                         
   0  -2   2          3.88          4.13         2.90 o                         
   1  -2   2        880.78        731.57         7.45 o                         
   2  -2   2        119.33         98.51         8.29 o                         
   3  -2   2        705.65        747.84       101.16 o                         
   4  -2   2         26.52         21.25         3.49 o                         
   5  -2   2        124.14        134.26        25.82 o                         
   6  -2   2         92.41         93.52        19.18 o                         
   7  -2   2         46.76         54.66         9.53 o                         
   8  -2   2         13.15         13.14         3.07 o                         
   9  -2   2        190.01        146.59        24.56 o                         
  10  -2   2        108.11         75.64        19.89 o                         
 -10  -1   2         57.47         43.10         4.83 o                         
  -9  -1   2          3.61          8.07         1.87 o                         
  -8  -1   2         29.90         32.32         2.19 o                         
  -7  -1   2        146.86        168.47        22.95 o                         
  -6  -1   2        736.30        871.08       101.41 o                         
  -5  -1   2        637.15        699.12        80.28 o                         
  -4  -1   2        140.34        163.82        16.24 o                         
  -3  -1   2         51.75         61.91         8.68 o                         
  -2  -1   2        871.59        795.40        54.82 o                         
  -1  -1   2        810.22        731.18         6.36 o                         
   0  -1   2       5650.12       4469.08        14.43 o                         
   1  -1   2        950.51        728.33        38.84 o                         
   2  -1   2        628.87        533.15        10.85 o                         
   3  -1   2          2.25          6.06         3.25 o                         
   4  -1   2        161.83        167.59        13.57 o                         
   5  -1   2        105.05        105.05        10.27 o                         
   6  -1   2        681.26        722.57        87.55 o                         
   7  -1   2         40.59         42.05         4.26 o                         
   8  -1   2         39.23         43.00         4.90 o                         
   9  -1   2        119.94        108.87         9.71 o                         
  10  -1   2        176.26        145.84        13.40 o                         
  -9   0   2         37.67         37.85         7.74 o                         
  -8   0   2         10.29         10.93         2.48 o                         
  -7   0   2         16.58         26.99         6.52 o                         
  -6   0   2         29.68         34.02         3.30 o                         
  -5   0   2         69.82         96.70         6.49 o                         
  -4   0   2         11.13          7.53         2.55 o                         
  -3   0   2       1836.86       2140.19       175.44 o                         
  -2   0   2        455.49        506.69        31.39 o                         
  -1   0   2       1988.97       1839.35       129.39 o                         
   0   0   2          9.11          4.20         5.27 o                         
   1   0   2          0.28          1.97         4.15 o                         
   2   0   2          0.69          2.45         3.84 o                         
   3   0   2       2543.39       2612.60       239.64 o                         
   4   0   2         12.34         22.28         2.89 o                         
   5   0   2        717.65        826.10        79.78 o                         
   6   0   2        103.56         98.42        11.22 o                         
   7   0   2        192.96        230.14        17.13 o                         
   8   0   2        290.20        303.44        34.04 o                         
   9   0   2        188.28        165.69        17.79 o                         
  10   0   2          0.01          4.48         2.09 o                         
  11   0   2          0.11         -0.85         2.35 o                         
  -9   1   2         43.37         35.99         3.19 o                         
  -8   1   2        232.33        228.71        17.17 o                         
  -7   1   2          1.75          2.50         3.00 o                         
  -6   1   2          6.51         13.11         2.75 o                         
  -5   1   2        183.49        200.81        13.34 o                         
  -4   1   2         24.37         26.24         2.78 o                         
  -3   1   2        672.49        801.44        39.93 o                         
  -2   1   2        323.51        362.03         4.60 o                         
  -1   1   2       3057.01       3318.29        18.42 o                         
   0   1   2       1631.25       1425.17        17.54 o                         
   1   1   2       2045.24       1632.31       117.81 o                         
   2   1   2          0.16          2.13         2.86 o                         
   4   1   2        541.77        566.86        64.11 o                         
   5   1   2        228.17        324.42        31.00 o                         
   6   1   2          0.14          1.47         2.36 o                         
   7   1   2         72.06         80.12        10.05 o                         
   8   1   2        305.87        314.22        34.45 o                         
   9   1   2        226.62        220.06        22.34 o                         
  10   1   2         41.47         39.46         2.47 o                         
  11   1   2          0.14          1.22         1.78 o                         
  -9   2   2        124.13         91.81         8.78 o                         
  -8   2   2        221.39        201.50         8.41 o                         
  -7   2   2        168.16        169.79        10.21 o                         
  -6   2   2        174.93        199.83         7.26 o                         
  -5   2   2        199.78        238.25         4.25 o                         
  -4   2   2        226.19        279.05         9.83 o                         
  -3   2   2         31.50         39.53         2.70 o                         
  -2   2   2        440.30        475.70         4.62 o                         
  -1   2   2         65.72         55.86         4.34 o                         
   0   2   2        163.88        160.15         5.01 o                         
   1   2   2        179.60        175.72         6.45 o                         
   2   2   2       1295.97       1242.01        90.46 o                         
   3   2   2       3110.02       3169.62       308.94 o                         
   4   2   2        530.44        526.25        51.10 o                         
   5   2   2         36.24         52.81         4.70 o                         
   6   2   2        502.11        621.36        69.04 o                         
   7   2   2        203.64        216.30        23.12 o                         
   8   2   2         44.53         40.92         4.46 o                         
   9   2   2        538.55        561.82        53.37 o                         
  10   2   2         40.71         38.62         4.31 o                         
  11   2   2         27.94         25.40         7.26 o                         
  -8   3   2          0.01          0.87         4.41 o                         
  -7   3   2         44.00         49.95         3.28 o                         
  -6   3   2          4.89          6.73         3.12 o                         
  -5   3   2         18.02         23.62         3.35 o                         
  -4   3   2        330.51        408.49        17.17 o                         
  -3   3   2       1438.06       1826.27        13.28 o                         
  -2   3   2         15.54         18.62         2.69 o                         
  -1   3   2        293.65        359.92         6.45 o                         
   0   3   2       1720.81       1976.97        15.54 o                         
   1   3   2        423.61        363.55        31.38 o                         
   2   3   2         18.47         22.52         2.51 o                         
   3   3   2        409.71        395.56        26.57 o                         
   4   3   2        264.96        268.40        19.69 o                         
   5   3   2          0.21          4.11         2.18 o                         
   6   3   2        122.23        133.13        14.47 o                         
   7   3   2        205.48        228.57        22.91 o                         
   8   3   2        230.61        244.40        24.91 o                         
   9   3   2         26.03         24.24         6.41 o                         
  10   3   2         21.41         19.46         3.96 o                         
  11   3   2         10.76         13.00         3.78 o                         
  -8   4   2         21.19         12.60         3.38 o                         
  -7   4   2         69.45         68.97         2.84 o                         
  -6   4   2          7.28         11.47         2.56 o                         
  -5   4   2         31.24         36.14         2.37 o                         
  -4   4   2         97.91        116.37         3.33 o                         
  -3   4   2        483.51        612.94         6.96 o                         
  -2   4   2        102.13        112.93         5.16 o                         
  -1   4   2        454.58        513.77         7.94 o                         
   0   4   2       2156.19       2649.48        15.49 o                         
   1   4   2        530.91        555.40        42.22 o                         
   2   4   2        638.33        527.79        19.73 o                         
   3   4   2        740.21        687.30        20.99 o                         
   4   4   2        172.96        160.56        10.59 o                         
   5   4   2          1.65          7.07         2.18 o                         
   6   4   2        119.73        128.78        11.73 o                         
   7   4   2        108.00        106.59        17.35 o                         
   8   4   2        117.92        129.58        11.24 o                         
   9   4   2        194.84        184.97        19.65 o                         
  10   4   2         84.86         86.24        12.49 o                         
  11   4   2         30.10         27.38         4.82 o                         
  12   4   2          3.68          2.14         1.79 o                         
  -7   5   2         92.64        102.63         4.89 o                         
  -6   5   2        149.88        162.50         4.03 o                         
  -5   5   2         36.88         45.46         3.27 o                         
  -4   5   2        247.16        283.64         4.45 o                         
  -3   5   2         38.56         48.58         3.67 o                         
  -2   5   2         86.94        105.19         4.97 o                         
  -1   5   2        305.61        381.47         6.41 o                         
   0   5   2        440.34        480.27        82.12 o                         
   1   5   2        504.13        463.60        47.70 o                         
   2   5   2         94.15         87.60         3.50 o                         
   3   5   2        119.65         97.15         4.67 o                         
   4   5   2        292.30        279.22        11.70 o                         
   5   5   2       1319.21       1309.02        83.99 o                         
   6   5   2         23.47         25.15         3.19 o                         
   7   5   2         28.06         29.21         4.46 o                         
   8   5   2          0.27          2.67         1.90 o                         
   9   5   2        336.74        338.07        43.89 o                         
  10   5   2        223.97        220.59        30.81 o                         
  11   5   2        186.40        172.24        24.65 o                         
  12   5   2         37.05         33.35         7.91 o                         
  -6   6   2        162.22        161.83         4.24 o                         
  -5   6   2        210.44        230.75         4.32 o                         
  -4   6   2        340.20        437.02         5.93 o                         
  -3   6   2         88.17        116.60         4.83 o                         
  -2   6   2        147.54        181.24         4.34 o                         
  -1   6   2        144.67        167.04         4.03 o                         
   0   6   2        334.33        304.57        27.49 o                         
   1   6   2          2.95          3.65         2.88 o                         
   2   6   2         19.29         22.71         3.63 o                         
   3   6   2        332.45        308.51        13.00 o                         
   4   6   2        456.89        452.03         8.39 o                         
   5   6   2         42.04         43.48         2.81 o                         
   6   6   2        169.45        165.51        11.87 o                         
   7   6   2        281.56        276.42        20.74 o                         
   8   6   2        236.94        259.02        32.60 o                         
   9   6   2         20.98         24.71         5.04 o                         
  10   6   2         39.37         38.96         6.90 o                         
  11   6   2        192.99        176.13        29.18 o                         
  12   6   2         14.48         12.46         2.24 o                         
  -6   7   2          0.96          3.51         3.11 o                         
  -5   7   2         22.01         27.94         3.23 o                         
  -4   7   2         15.19         19.38         4.32 o                         
  -3   7   2         21.70         37.12         4.37 o                         
  -2   7   2        348.14        416.24         5.38 o                         
  -1   7   2        344.27        365.37        65.89 o                         
   0   7   2         82.41         78.83         6.72 o                         
   1   7   2          2.06          2.69         2.14 o                         
   2   7   2        374.25        326.35        16.66 o                         
   3   7   2        333.56        295.40        10.29 o                         
   4   7   2          0.78          2.23         1.82 o                         
   5   7   2         29.57         31.74         2.50 o                         
   6   7   2         13.95         11.63         2.13 o                         
   7   7   2        340.80        331.01        25.90 o                         
   8   7   2        127.90        149.28        17.02 o                         
   9   7   2         24.31         30.08         4.03 o                         
  10   7   2          2.11          2.38         1.97 o                         
  11   7   2          3.50          2.39         1.90 o                         
  -5   8   2         18.31         23.32         4.59 o                         
  -4   8   2          0.79          7.05         3.02 o                         
  -3   8   2          8.92         10.33         3.05 o                         
  -2   8   2        168.77        184.60        33.48 o                         
  -1   8   2        154.68        154.47        15.58 o                         
   0   8   2          2.92          5.17         2.26 o                         
   1   8   2        645.85        616.29        49.60 o                         
   2   8   2         84.52         94.31         3.09 o                         
   3   8   2        116.60        110.59         2.47 o                         
   4   8   2        423.04        418.96        11.49 o                         
   5   8   2        471.42        465.64        16.51 o                         
   6   8   2         88.62         93.29         6.14 o                         
   7   8   2         15.09         14.40         1.80 o                         
   8   8   2         83.83         88.33         9.10 o                         
   9   8   2        213.16        222.94        37.36 o                         
  10   8   2        124.92        118.78        20.83 o                         
  11   8   2          1.54          3.46         1.77 o                         
  -4   9   2        188.88        173.64        19.68 o                         
  -3   9   2         26.03         26.92         4.79 o                         
  -2   9   2          0.10         -0.93         1.86 o                         
  -1   9   2         62.03         69.35         7.20 o                         
   0   9   2         77.60         87.74         7.56 o                         
   1   9   2        696.50        653.24        62.20 o                         
   2   9   2        463.23        446.13        17.33 o                         
   3   9   2         14.96         16.44         2.75 o                         
   4   9   2        198.56        196.16         4.35 o                         
   5   9   2         33.62         34.05         2.02 o                         
   6   9   2         62.97         59.81         2.78 o                         
   7   9   2        133.83        142.03         9.36 o                         
   8   9   2         68.70         72.85         6.01 o                         
   9   9   2         18.59         18.71         2.69 o                         
  10   9   2         87.27         87.81        13.83 o                         
  11   9   2         52.92         49.21        10.86 o                         
  -2  10   2         41.01         44.18         6.85 o                         
  -1  10   2         23.08         23.60         2.05 o                         
   0  10   2         27.60         31.53         4.03 o                         
   1  10   2         35.71         31.27         2.68 o                         
   2  10   2         86.87         86.34         5.80 o                         
   3  10   2         44.04         42.12         3.74 o                         
   4  10   2         67.82         65.92         2.21 o                         
   5  10   2          1.00          1.26         2.22 o                         
   6  10   2        145.32        163.95         7.34 o                         
   7  10   2         55.48         58.86         3.12 o                         
   8  10   2        244.56        265.00        18.15 o                         
   9  10   2          8.87         12.32         3.41 o                         
  10  10   2          0.01          0.72         4.33 o                         
  -1  11   2         10.54         12.25         1.99 o                         
   0  11   2         18.07         17.62         2.60 o                         
   1  11   2         40.49         41.20         3.36 o                         
   2  11   2         38.72         36.00         3.35 o                         
   3  11   2         94.86         92.34         3.52 o                         
   4  11   2        250.63        251.06        12.13 o                         
   5  11   2         70.15         71.27         4.01 o                         
   6  11   2         36.11         40.62         2.24 o                         
   7  11   2          3.42          3.56         1.86 o                         
   8  11   2         20.16         18.91         2.24 o                         
   9  11   2         16.17         17.01         2.28 o                         
   1  12   2        164.22        147.40        13.56 o                         
   2  12   2         44.84         46.06         8.23 o                         
   3  12   2         58.06         61.74         3.37 o                         
   4  12   2          2.09          2.57         2.17 o                         
   5  12   2         30.77         29.65         2.72 o                         
   6  12   2         65.10         71.63         4.66 o                         
   7  12   2         45.06         46.86         2.15 o                         
   8  12   2          0.27          2.92         1.81 o                         
  -4 -11   3          0.05          0.43         2.18 o                         
  -3 -11   3          0.01          2.09         3.09 o                         
  -2 -11   3         16.56         22.67         3.38 o                         
  -1 -11   3         20.57         15.07         4.67 o                         
  -7 -10   3         20.86         23.65         2.48 o                         
  -6 -10   3          3.64          6.20         1.80 o                         
  -5 -10   3        137.70        153.75         5.91 o                         
  -4 -10   3         88.86         93.93         2.63 o                         
  -3 -10   3         14.81         14.77         2.53 o                         
  -2 -10   3         32.85         39.86         4.45 o                         
  -1 -10   3         24.25         28.38         4.28 o                         
   0 -10   3         98.11         98.12         3.68 o                         
   1 -10   3         54.80         51.37         4.65 o                         
   2 -10   3         11.17          8.49         4.42 o                         
  -8  -9   3         58.44         57.18         5.38 o                         
  -7  -9   3        144.71        158.70         9.53 o                         
  -6  -9   3         50.17         49.45         4.67 o                         
  -5  -9   3          2.20         -0.34         3.42 o                         
  -4  -9   3         53.04         48.97         2.55 o                         
  -3  -9   3         83.07         90.16         4.06 o                         
  -2  -9   3          7.29          9.13         3.43 o                         
  -1  -9   3         43.47         41.19         4.65 o                         
   0  -9   3          1.76          1.09         4.56 o                         
   1  -9   3         10.72         11.02         3.11 o                         
   2  -9   3         59.41         59.72         4.31 o                         
   3  -9   3         37.47         36.08         7.07 o                         
  -8  -8   3         30.43         37.90         4.79 o                         
  -7  -8   3        160.74        166.09        14.75 o                         
  -6  -8   3         91.72        100.59         6.82 o                         
  -5  -8   3          7.77          6.28         2.18 o                         
  -4  -8   3          3.19          3.24         2.57 o                         
  -3  -8   3         28.21         29.92         2.23 o                         
  -2  -8   3         36.07         26.48         2.02 o                         
  -1  -8   3         39.83         38.31         3.47 o                         
   0  -8   3        306.14        310.88         5.40 o                         
   1  -8   3          2.80          4.32         2.89 o                         
   2  -8   3         33.12         33.76         4.43 o                         
   3  -8   3         61.04         68.51         5.80 o                         
   4  -8   3         45.05         39.93         2.28 o                         
   5  -8   3        131.47        127.95        30.08 o                         
  -9  -7   3          5.01          3.62         1.96 o                         
  -8  -7   3          6.76          7.04         3.26 o                         
  -7  -7   3         12.79         16.71         2.39 o                         
  -6  -7   3         91.21         98.29         6.81 o                         
  -5  -7   3        147.76        158.79         6.38 o                         
  -4  -7   3         85.07         89.77         5.31 o                         
  -3  -7   3         67.39         58.99         2.58 o                         
  -2  -7   3         49.40         46.39         3.70 o                         
  -1  -7   3          1.42          2.64         2.35 o                         
   0  -7   3        351.56        311.91         5.82 o                         
   1  -7   3         64.41         58.49         3.40 o                         
   2  -7   3         16.03         10.97         4.31 o                         
   3  -7   3         22.88         20.84         4.28 o                         
   4  -7   3         61.50         77.22        15.13 o                         
   5  -7   3         34.31         37.32         5.42 o                         
   6  -7   3        155.40        131.64        14.44 o                         
  -9  -6   3         16.13         16.67         1.93 o                         
  -8  -6   3          0.15          1.17         2.74 o                         
  -7  -6   3        129.40        134.13        15.85 o                         
  -6  -6   3        118.52        122.92        10.75 o                         
  -5  -6   3        112.59        111.73         6.92 o                         
  -4  -6   3          0.62          1.99         2.43 o                         
  -3  -6   3        296.85        319.33         3.58 o                         
  -2  -6   3        891.89        877.16        11.52 o                         
  -1  -6   3        223.74        220.54         4.99 o                         
   0  -6   3          0.13         -0.16         3.30 o                         
   1  -6   3        166.16        154.64         5.10 o                         
   2  -6   3        281.95        227.88         4.17 o                         
   3  -6   3        181.86        172.38         3.94 o                         
   4  -6   3         51.63         58.73        11.47 o                         
   5  -6   3        130.90        146.48        29.33 o                         
   6  -6   3         96.73        101.30        22.77 o                         
   7  -6   3         24.98         21.26         6.49 o                         
  -9  -5   3          6.85          4.91         1.94 o                         
  -8  -5   3         20.92         24.45         5.84 o                         
  -7  -5   3        650.09        663.70        81.09 o                         
  -6  -5   3        879.36        860.07        68.06 o                         
  -5  -5   3          9.77          8.06         2.22 o                         
  -4  -5   3        152.82        146.87        11.16 o                         
  -3  -5   3        170.46        164.24         4.23 o                         
  -2  -5   3         92.02         70.60         2.29 o                         
  -1  -5   3        439.12        383.90         8.99 o                         
   0  -5   3          3.00          0.84         2.84 o                         
   1  -5   3        111.48        113.67         3.75 o                         
   2  -5   3         34.47         37.27         3.38 o                         
   3  -5   3        169.66        151.78         5.19 o                         
   4  -5   3        258.99        317.83        51.31 o                         
   5  -5   3        159.27        171.89        36.02 o                         
   6  -5   3          2.57          3.85         2.46 o                         
   7  -5   3          0.14         -1.43         3.29 o                         
   8  -5   3         26.14         22.03         2.66 o                         
 -10  -4   3         90.43         83.84        13.99 o                         
  -9  -4   3         82.35         78.45        11.39 o                         
  -8  -4   3          0.40         -0.58         1.92 o                         
  -7  -4   3        156.98        149.50        20.27 o                         
  -6  -4   3        722.61        714.63        82.29 o                         
  -5  -4   3        284.38        268.57        25.37 o                         
  -4  -4   3        129.54        126.39         5.20 o                         
  -3  -4   3        330.82        314.36         8.26 o                         
  -2  -4   3         60.29         65.46         3.74 o                         
  -1  -4   3        542.79        503.00         7.88 o                         
   0  -4   3         57.33         57.13         3.36 o                         
   1  -4   3        149.56        120.53         4.29 o                         
   2  -4   3        269.80        204.03         4.37 o                         
   3  -4   3         57.00         50.25         3.26 o                         
   4  -4   3          2.83          5.28         2.78 o                         
   5  -4   3        184.50        208.81        35.42 o                         
   6  -4   3         45.81         45.52         8.86 o                         
   7  -4   3          3.38          1.77         2.13 o                         
   8  -4   3         30.15         30.09         6.58 o                         
   9  -4   3          4.80          4.10         2.48 o                         
 -10  -3   3         82.47         66.18         9.87 o                         
  -9  -3   3         57.21         59.52         9.01 o                         
  -8  -3   3         48.89         46.59         6.53 o                         
  -7  -3   3          6.19          6.33         2.29 o                         
  -6  -3   3         37.72         37.32         4.81 o                         
  -5  -3   3         39.81         43.11         5.22 o                         
  -4  -3   3         84.12         77.59        11.12 o                         
  -3  -3   3       1622.00       1498.95       121.62 o                         
  -2  -3   3       1132.99        983.43        18.19 o                         
  -1  -3   3        165.29        148.99         3.51 o                         
   0  -3   3         93.20         90.71         3.26 o                         
   1  -3   3         47.15         32.17         6.30 o                         
   2  -3   3          7.69          0.54         3.89 o                         
   3  -3   3        345.56        314.30         9.64 o                         
   4  -3   3         58.46         71.98         9.68 o                         
   5  -3   3         79.83         91.07        17.98 o                         
   6  -3   3         36.82         34.20         5.99 o                         
   7  -3   3         78.84         88.36        13.76 o                         
   8  -3   3        245.79        250.62        43.13 o                         
   9  -3   3        137.81        118.60        12.63 o                         
  -9  -2   3          0.07          3.79         1.89 o                         
  -8  -2   3        166.08        167.25        23.37 o                         
  -7  -2   3        238.69        253.92        48.08 o                         
  -6  -2   3         24.00         20.94         4.17 o                         
  -5  -2   3        180.98        192.78        30.41 o                         
  -4  -2   3        150.90        146.66        17.70 o                         
  -3  -2   3          1.44          2.98         2.74 o                         
  -2  -2   3        456.93        400.05         6.67 o                         
  -1  -2   3       3093.82       2515.24        65.27 o                         
   0  -2   3       1174.09        958.44        32.84 o                         
   1  -2   3         26.02         27.31         3.63 o                         
   2  -2   3        228.65        241.64         5.13 o                         
   3  -2   3        152.86        137.27         8.52 o                         
   4  -2   3       2352.20       2549.04       336.28 o                         
   5  -2   3        328.34        338.48        56.93 o                         
   6  -2   3        118.40        119.35        17.03 o                         
   7  -2   3        463.29        467.87        82.46 o                         
   8  -2   3        300.18        289.37        55.73 o                         
   9  -2   3          4.41          3.06         2.26 o                         
  10  -2   3         92.02         77.11         5.26 o                         
  -9  -1   3         75.91         64.43         8.32 o                         
  -8  -1   3          5.78          6.40         3.74 o                         
  -7  -1   3        199.43        197.26        24.28 o                         
  -6  -1   3        480.20        527.68        98.23 o                         
  -5  -1   3       1545.28       1760.07       240.79 o                         
  -4  -1   3        176.96        178.22        16.48 o                         
  -3  -1   3          0.77         -0.21         3.15 o                         
  -2  -1   3        244.35        258.78        21.72 o                         
  -1  -1   3       1589.56       1345.91        16.92 o                         
   0  -1   3        131.87         91.11         3.71 o                         
   1  -1   3        538.16        400.89         9.52 o                         
   2  -1   3          2.51          3.60         4.29 o                         
   3  -1   3        239.12        261.80        34.74 o                         
   4  -1   3          9.23         13.62         3.44 o                         
   5  -1   3        249.17        271.81        51.50 o                         
   6  -1   3        603.93        667.74       100.65 o                         
   7  -1   3         13.78         15.39         8.74 o                         
   8  -1   3        183.53        187.79        26.72 o                         
   9  -1   3          0.18          1.40         2.50 o                         
  10  -1   3        115.84         93.28        19.32 o                         
  -9   0   3         21.91         24.43         2.48 o                         
  -8   0   3         46.87         49.19         5.49 o                         
  -7   0   3         61.31         71.56        10.55 o                         
  -6   0   3        111.97        122.72        13.99 o                         
  -5   0   3        436.91        527.21        61.86 o                         
  -4   0   3          8.86          5.19         2.61 o                         
  -3   0   3        300.06        297.77        36.70 o                         
  -2   0   3       1283.77       1383.96       137.51 o                         
  -1   0   3       1069.86       1037.51        84.71 o                         
   0   0   3        426.94        360.56         5.89 o                         
   1   0   3       6506.46       5004.90        24.07 o                         
   2   0   3        345.96        297.15         6.99 o                         
   3   0   3        145.00        163.66        12.69 o                         
   4   0   3        129.64        121.72        15.20 o                         
   5   0   3        130.28        164.43        17.49 o                         
   6   0   3        203.11        230.45        23.55 o                         
   7   0   3        108.72        117.04        13.73 o                         
   8   0   3         92.34        104.97        11.22 o                         
   9   0   3         49.10         54.28         3.06 o                         
  10   0   3          0.08          0.27         1.92 o                         
  11   0   3          3.62          4.53         2.07 o                         
  -9   1   3          0.60          1.65         2.53 o                         
  -8   1   3         45.31         43.13         3.26 o                         
  -7   1   3        117.92        129.11        22.37 o                         
  -6   1   3         14.41         19.58         2.60 o                         
  -5   1   3         18.59         18.52         2.32 o                         
  -4   1   3          1.22          5.46         2.27 o                         
  -3   1   3         35.25         37.33         3.04 o                         
  -2   1   3        695.67        849.19        73.86 o                         
  -1   1   3       4986.87       5158.14       463.73 o                         
   1   1   3       2263.04       1776.40        35.89 o                         
   2   1   3        166.76        144.12         4.14 o                         
   3   1   3        315.27        279.12        26.49 o                         
   4   1   3       1641.10       1652.94       153.84 o                         
   5   1   3        378.40        360.13        35.92 o                         
   6   1   3         53.29         69.10         7.32 o                         
   7   1   3        131.94        148.26        16.51 o                         
   8   1   3         33.66         43.37         2.23 o                         
   9   1   3        104.30        107.78         8.39 o                         
  10   1   3         40.29         32.90         2.07 o                         
  11   1   3         47.01         42.23         2.97 o                         
  -8   2   3         31.09         25.72         2.19 o                         
  -7   2   3         14.23         16.27         2.30 o                         
  -6   2   3        256.63        295.01        13.67 o                         
  -5   2   3       1175.36       1365.91        70.22 o                         
  -4   2   3        424.85        511.72        22.14 o                         
  -3   2   3         26.26         23.90         3.48 o                         
  -2   2   3       1263.49       1515.34        66.26 o                         
  -1   2   3        753.77        872.56        10.00 o                         
   0   2   3        465.95        515.61        51.11 o                         
   1   2   3        531.90        459.83        79.24 o                         
   2   2   3        119.43        123.96         7.79 o                         
   3   2   3          2.93          7.08         2.36 o                         
   4   2   3       1444.37       1494.45       138.97 o                         
   5   2   3        116.18        121.56        12.33 o                         
   6   2   3         22.91         19.94         2.09 o                         
   7   2   3          0.31          0.97         1.81 o                         
   8   2   3         84.39         79.09         7.78 o                         
   9   2   3        212.92        193.79        20.74 o                         
  10   2   3        427.12        428.33        43.60 o                         
  11   2   3         78.43         72.68         5.00 o                         
  -8   3   3        120.34         92.70         2.75 o                         
  -7   3   3         82.51         81.44         3.28 o                         
  -6   3   3        227.55        239.72        10.85 o                         
  -5   3   3        799.59        897.88        21.10 o                         
  -4   3   3        379.48        434.44         6.49 o                         
  -3   3   3        314.62        372.01        11.17 o                         
  -2   3   3         14.27         26.64         3.72 o                         
  -1   3   3        940.90       1155.86        10.89 o                         
   0   3   3        221.33        220.68         6.90 o                         
   1   3   3        136.32        117.94         8.81 o                         
   2   3   3        247.32        213.35        23.52 o                         
   3   3   3       1877.91       1885.98       157.18 o                         
   4   3   3        199.41        212.01        18.82 o                         
   5   3   3        461.90        468.49        39.96 o                         
   6   3   3         77.40         76.71         7.00 o                         
   7   3   3         14.73         13.86         1.71 o                         
   8   3   3        185.65        201.39        18.51 o                         
   9   3   3         84.99         95.61        13.87 o                         
  10   3   3         63.89         70.60         7.74 o                         
  11   3   3         61.28         56.05         8.12 o                         
  12   3   3         18.86         14.61         2.79 o                         
  -7   4   3         35.48         30.56         2.26 o                         
  -6   4   3         12.14         12.20         2.59 o                         
  -5   4   3        108.68        122.95         3.39 o                         
  -4   4   3         35.29         37.13         2.68 o                         
  -3   4   3        243.68        284.73         3.76 o                         
  -2   4   3       1525.68       1895.67        36.61 o                         
  -1   4   3       1392.22       1763.94        11.66 o                         
   0   4   3         32.78         57.10         6.32 o                         
   1   4   3         40.74         44.53         8.60 o                         
   2   4   3          2.75          6.93         2.96 o                         
   3   4   3       1180.30       1073.61        64.70 o                         
   4   4   3        119.60        103.16         6.08 o                         
   5   4   3        309.02        310.13        24.68 o                         
   6   4   3         29.46         35.89         3.76 o                         
   7   4   3         43.11         51.93         6.46 o                         
   8   4   3          0.92          4.27         2.05 o                         
   9   4   3         60.63         72.71         7.57 o                         
  10   4   3        121.70        120.54        12.00 o                         
  11   4   3          0.44          1.72         1.72 o                         
  12   4   3          7.32          9.03         2.21 o                         
  -7   5   3         26.62         17.79         4.82 o                         
  -6   5   3        102.68        105.60         3.82 o                         
  -5   5   3          5.41          5.87         4.42 o                         
  -4   5   3         35.49         40.77         3.56 o                         
  -3   5   3         20.41         17.87         3.45 o                         
  -2   5   3        296.05        369.69         5.89 o                         
  -1   5   3        199.13        263.98         4.93 o                         
   0   5   3         12.39          8.93         4.95 o                         
   1   5   3        427.05        423.43        41.13 o                         
   2   5   3       2864.66       2715.80       115.43 o                         
   3   5   3         47.68         45.38         2.72 o                         
   4   5   3        147.52        135.84         6.28 o                         
   5   5   3       1565.44       1570.38       100.26 o                         
   6   5   3        716.80        721.53        44.23 o                         
   7   5   3         18.73         20.20         1.77 o                         
   8   5   3          1.37          4.79         2.48 o                         
   9   5   3        417.25        424.69        54.52 o                         
  10   5   3        196.78        208.53        30.84 o                         
  11   5   3         17.59         15.99         2.48 o                         
  12   5   3          1.70          4.99         2.07 o                         
  -6   6   3         23.49         21.60         3.30 o                         
  -5   6   3         85.29         94.37         3.60 o                         
  -4   6   3        115.37        131.04         3.95 o                         
  -3   6   3        332.87        393.52         5.39 o                         
  -2   6   3         93.54        111.86         3.98 o                         
  -1   6   3        151.72        194.25         5.42 o                         
   0   6   3       1668.54       1799.13       307.33 o                         
   1   6   3       1017.06        944.69        82.55 o                         
   2   6   3         95.18         79.26         9.67 o                         
   3   6   3        153.62        149.03         4.02 o                         
   4   6   3         20.19         20.19         2.24 o                         
   5   6   3         94.38         88.46         6.09 o                         
   6   6   3        157.02        152.29        11.75 o                         
   7   6   3         58.85         60.39         5.39 o                         
   8   6   3         51.31         58.02         4.41 o                         
   9   6   3         14.18         13.52         2.31 o                         
  10   6   3          0.49         -1.48         2.23 o                         
  11   6   3         45.28         49.68         7.30 o                         
  12   6   3         95.13         68.59         6.82 o                         
  -5   7   3          0.71          3.75         3.09 o                         
  -4   7   3        269.78        293.77         4.71 o                         
  -3   7   3        114.31        144.13         5.05 o                         
  -2   7   3         88.53        118.69         5.16 o                         
  -1   7   3        456.00        560.66         6.13 o                         
   0   7   3          1.60          4.55         2.33 o                         
   1   7   3         67.94         76.61         6.92 o                         
   2   7   3         63.72         55.79         2.89 o                         
   3   7   3        458.72        424.55        13.01 o                         
   4   7   3        159.48        157.03         4.95 o                         
   5   7   3         10.81         16.24         2.07 o                         
   6   7   3          6.51          5.41         1.88 o                         
   7   7   3         63.62         59.53         5.30 o                         
   8   7   3         13.56         15.79         2.70 o                         
   9   7   3         24.18         23.73         2.10 o                         
  10   7   3         67.35         71.48        10.72 o                         
  11   7   3          4.91          4.28         1.81 o                         
  12   7   3         58.16         42.42         9.57 o                         
  -4   8   3          5.68          6.85         4.30 o                         
  -3   8   3          8.31         10.81         3.23 o                         
  -2   8   3         32.48         33.19         3.16 o                         
  -1   8   3        369.44        363.35        43.92 o                         
   0   8   3        248.56        248.83        31.67 o                         
   1   8   3        132.25        134.50        15.31 o                         
   2   8   3          0.86          3.48         2.79 o                         
   3   8   3        226.87        188.30        16.40 o                         
   4   8   3        119.71        116.99         2.18 o                         
   5   8   3        248.62        262.75         9.00 o                         
   6   8   3         28.67         28.87         2.70 o                         
   7   8   3          5.61          9.23         2.05 o                         
   8   8   3          0.67          1.04         2.17 o                         
   9   8   3          0.07          1.71         2.15 o                         
  10   8   3         78.87         87.80        12.76 o                         
  11   8   3         21.14         21.48         1.91 o                         
  -3   9   3        102.25         99.05        20.98 o                         
  -2   9   3          0.24          1.55         2.16 o                         
  -1   9   3        112.67        108.77        13.58 o                         
   0   9   3        383.96        370.57        34.81 o                         
   1   9   3        111.76        127.66        12.84 o                         
   2   9   3         21.35         27.59         3.80 o                         
   3   9   3        185.18        192.04         6.62 o                         
   4   9   3        374.76        382.96        10.23 o                         
   5   9   3        168.00        173.80         4.53 o                         
   6   9   3        151.18        167.26         7.71 o                         
   7   9   3         11.69         16.93         1.87 o                         
   8   9   3        110.63        104.61         7.31 o                         
   9   9   3         12.00         13.59         1.62 o                         
  10   9   3          2.01          2.41         2.69 o                         
  11   9   3         71.29         70.19        12.83 o                         
  -2  10   3         78.67         70.00         8.06 o                         
  -1  10   3          1.83          3.66         1.90 o                         
   0  10   3          1.16          3.36         2.18 o                         
   1  10   3        111.68        115.95         9.68 o                         
   2  10   3         34.45         35.65         6.25 o                         
   3  10   3        116.06        110.43         3.46 o                         
   4  10   3        129.97        135.59         5.43 o                         
   5  10   3         49.37         50.15         3.11 o                         
   6  10   3         11.74         13.35         1.79 o                         
   7  10   3         19.22         20.16         2.33 o                         
   8  10   3         20.12         24.01         1.75 o                         
   9  10   3         61.14         66.41         5.52 o                         
  10  10   3          6.06          4.35         2.23 o                         
  11  10   3         12.93         15.78         3.58 o                         
  -1  11   3         48.35         48.13         6.68 o                         
   0  11   3          4.55          5.19         2.47 o                         
   1  11   3         20.33         23.10         4.47 o                         
   2  11   3          1.71          2.80         2.20 o                         
   3  11   3          9.19          8.80         2.69 o                         
   4  11   3        185.90        185.69         6.38 o                         
   5  11   3         96.84        101.19         2.68 o                         
   6  11   3         39.19         44.86         2.97 o                         
   7  11   3         21.89         22.60         1.82 o                         
   8  11   3          0.14          3.23         1.77 o                         
   9  11   3         43.21         47.08         4.69 o                         
  10  11   3         13.73         15.95         2.17 o                         
   1  12   3         24.83         19.73         2.33 o                         
   2  12   3         80.92         75.49         5.96 o                         
   3  12   3         51.27         48.98         3.28 o                         
   4  12   3         23.06         23.97         4.78 o                         
   5  12   3         21.80         27.03         3.19 o                         
   6  12   3         39.14         39.42         3.44 o                         
   7  12   3         81.62         89.67         3.93 o                         
   8  12   3         34.16         34.18         3.71 o                         
  -5 -10   4         10.77         14.35         3.03 o                         
  -4 -10   4         84.38         85.50         4.63 o                         
  -3 -10   4         76.16         73.37         2.90 o                         
  -2 -10   4          8.67          9.85         3.09 o                         
  -1 -10   4          3.63         -0.09         3.17 o                         
   0 -10   4         34.95         38.44         4.42 o                         
   1 -10   4          8.91          9.96         3.16 o                         
  -7  -9   4         17.99         16.05         2.29 o                         
  -6  -9   4         88.30         82.41         6.67 o                         
  -5  -9   4         11.90          9.57         2.18 o                         
  -4  -9   4         12.55         14.15         2.11 o                         
  -3  -9   4        165.10        176.43         4.58 o                         
  -2  -9   4        286.54        283.96         3.73 o                         
  -1  -9   4        104.13        106.82         3.64 o                         
   0  -9   4         44.55         42.20         4.55 o                         
   1  -9   4          5.20          1.98         2.90 o                         
   2  -9   4         49.66         42.19         4.45 o                         
   3  -9   4         52.26         54.00         9.02 o                         
  -8  -8   4         10.14          7.29         2.65 o                         
  -7  -8   4        179.17        182.41        19.80 o                         
  -6  -8   4        300.27        313.30        23.79 o                         
  -5  -8   4         33.67         31.23         2.18 o                         
  -4  -8   4          0.31          0.96         2.18 o                         
  -3  -8   4         28.35         24.65         1.93 o                         
  -2  -8   4        169.97        155.80         4.96 o                         
  -1  -8   4          0.19         -1.25         4.08 o                         
   0  -8   4         16.41         17.13         4.49 o                         
   1  -8   4         55.83         63.74         4.55 o                         
   2  -8   4         24.30         19.36         3.16 o                         
   3  -8   4         31.67         33.54         3.16 o                         
   4  -8   4         85.71         80.34        14.06 o                         
   5  -8   4         89.14         74.96        14.45 o                         
  -8  -7   4          1.07          1.09         1.97 o                         
  -7  -7   4         10.44         11.47         1.91 o                         
  -6  -7   4         86.92         89.06         5.34 o                         
  -5  -7   4        296.61        310.68        23.32 o                         
  -4  -7   4        244.71        261.43         3.73 o                         
  -3  -7   4         32.77         39.48         2.23 o                         
  -2  -7   4         29.32         31.99         2.68 o                         
  -1  -7   4          1.62          2.37         2.27 o                         
   0  -7   4        109.73        108.00         4.80 o                         
   1  -7   4        541.58        501.50         4.88 o                         
   2  -7   4        106.38         89.05         3.49 o                         
   3  -7   4        103.32         96.59         3.53 o                         
   4  -7   4         20.55         17.74         2.92 o                         
   5  -7   4         17.63         19.87         8.91 o                         
   6  -7   4          0.62          1.02         3.04 o                         
  -9  -6   4        160.06        143.08        20.35 o                         
  -8  -6   4         14.13         16.60         4.00 o                         
  -7  -6   4          7.42          6.43         1.97 o                         
  -6  -6   4         70.34         81.29         5.60 o                         
  -5  -6   4          6.43          5.50         2.18 o                         
  -4  -6   4        163.70        163.33         2.92 o                         
  -3  -6   4        235.10        224.82         2.98 o                         
  -2  -6   4        140.33        115.40         2.30 o                         
  -1  -6   4        396.30        368.95        11.16 o                         
   0  -6   4         10.00          9.37         3.46 o                         
   1  -6   4         36.55         26.62         3.51 o                         
   2  -6   4        143.84        133.74         4.90 o                         
   3  -6   4         21.50         15.29         3.10 o                         
   4  -6   4          1.60          2.97         5.85 o                         
   5  -6   4         84.39         85.52        13.61 o                         
   6  -6   4         12.63         11.83         2.27 o                         
   7  -6   4         64.58         62.41         7.48 o                         
  -9  -5   4         41.47         34.14         5.87 o                         
  -8  -5   4         51.56         55.14         5.40 o                         
  -7  -5   4          4.40          6.18         1.99 o                         
  -6  -5   4        150.40        166.25        19.08 o                         
  -5  -5   4        328.31        316.24        21.12 o                         
  -4  -5   4          7.44          9.59         2.38 o                         
  -3  -5   4        323.65        298.26         4.61 o                         
  -2  -5   4        123.78        131.68         3.46 o                         
  -1  -5   4        442.89        443.20        12.69 o                         
   0  -5   4        276.11        244.92         8.22 o                         
   1  -5   4         32.76         24.91         3.30 o                         
   2  -5   4        107.74         94.89         3.65 o                         
   3  -5   4        106.34         84.40         3.59 o                         
   4  -5   4        121.72        138.50        22.80 o                         
   5  -5   4        247.21        307.79        41.98 o                         
   6  -5   4         60.88         68.94        10.16 o                         
   7  -5   4         10.62         10.67         2.46 o                         
   8  -5   4        104.60        101.15        18.79 o                         
  -9  -4   4         20.45         24.02         3.90 o                         
  -8  -4   4         11.80         15.37         2.31 o                         
  -7  -4   4          0.27          2.07         1.77 o                         
  -6  -4   4        379.26        363.02        45.33 o                         
  -5  -4   4       1895.02       1809.53       138.95 o                         
  -4  -4   4        413.01        396.96        22.04 o                         
  -3  -4   4        229.10        226.77         9.34 o                         
  -2  -4   4        133.16        125.08         2.97 o                         
  -1  -4   4          0.93         -0.56         2.66 o                         
   0  -4   4         84.87         65.25         3.39 o                         
   1  -4   4        236.58        216.13         5.50 o                         
   2  -4   4        262.46        243.17         5.27 o                         
   3  -4   4          5.99          3.94         3.14 o                         
   4  -4   4         28.63         29.36         2.59 o                         
   5  -4   4          2.86          1.56         2.71 o                         
   6  -4   4        121.23        134.18        22.03 o                         
   7  -4   4         27.23         29.08         5.53 o                         
   8  -4   4          0.11          2.20         2.41 o                         
   9  -4   4         10.38          5.92         3.20 o                         
  -9  -3   4        115.55        112.85        13.35 o                         
  -8  -3   4        102.91         94.16        12.83 o                         
  -7  -3   4         14.12         12.82         3.93 o                         
  -6  -3   4        216.73        217.92        37.70 o                         
  -5  -3   4         21.46         24.15         5.64 o                         
  -4  -3   4         28.13         30.06         5.33 o                         
  -3  -3   4         36.77         35.20         2.42 o                         
  -2  -3   4        636.90        559.58         4.29 o                         
  -1  -3   4        615.73        538.74        13.25 o                         
   0  -3   4        188.08        165.60         3.68 o                         
   1  -3   4        602.99        592.68         9.46 o                         
   2  -3   4        502.90        439.64         6.31 o                         
   3  -3   4          0.74          2.64         4.45 o                         
   4  -3   4         73.65         79.88         9.90 o                         
   5  -3   4        108.21        106.72        15.49 o                         
   6  -3   4          6.63          8.63         3.84 o                         
   7  -3   4          2.15          3.63         2.54 o                         
   8  -3   4         45.81         44.00         2.68 o                         
   9  -3   4         20.13         22.15         4.73 o                         
  -9  -2   4         67.03         50.77         8.53 o                         
  -8  -2   4          5.31          4.40         2.72 o                         
  -7  -2   4         80.40         87.71        22.01 o                         
  -6  -2   4         77.98         74.52        10.40 o                         
  -5  -2   4          3.18         11.79         2.80 o                         
  -4  -2   4         96.69        110.65        17.27 o                         
  -3  -2   4        190.72        208.31        19.59 o                         
  -2  -2   4        102.50         93.69         3.49 o                         
  -1  -2   4       1781.49       1523.51        51.26 o                         
   0  -2   4       1455.88       1291.53        17.68 o                         
   1  -2   4        339.00        263.24         4.82 o                         
   2  -2   4        156.28        159.37         5.06 o                         
   4  -2   4        900.80       1029.18       145.16 o                         
   5  -2   4        108.73        112.72        14.24 o                         
   6  -2   4          2.56          1.53         2.70 o                         
   7  -2   4        139.47        138.70        33.03 o                         
   8  -2   4         78.13         81.12        11.63 o                         
   9  -2   4         37.12         38.07         6.12 o                         
  10  -2   4         40.51         35.73         5.57 o                         
  -9  -1   4          7.20          5.34         2.18 o                         
  -8  -1   4         30.14         25.94         2.28 o                         
  -7  -1   4          0.22          3.62         2.54 o                         
  -6  -1   4        114.21        121.31        16.06 o                         
  -5  -1   4        989.22       1081.01       154.56 o                         
  -4  -1   4       1156.13       1275.31       202.23 o                         
  -3  -1   4          0.52          0.74         2.38 o                         
  -2  -1   4        346.90        362.86        34.64 o                         
  -1  -1   4        638.30        566.10        24.04 o                         
   0  -1   4        577.84        485.21         4.91 o                         
   1  -1   4        509.57        408.49         5.96 o                         
   2  -1   4        677.67        546.25        28.19 o                         
   3  -1   4         50.75         55.59         3.93 o                         
   4  -1   4        175.55        202.67        15.39 o                         
   5  -1   4         36.09         37.73         5.27 o                         
   6  -1   4        139.77        158.75        26.52 o                         
   7  -1   4        154.31        169.66        26.81 o                         
   8  -1   4         43.00         43.42         5.22 o                         
   9  -1   4         55.13         51.07         4.78 o                         
  10  -1   4         19.71         23.99         5.92 o                         
  -9   0   4         55.79         42.69         8.03 o                         
  -8   0   4         60.22         58.48        12.27 o                         
  -7   0   4         39.22         41.15         5.27 o                         
  -6   0   4         10.80         14.29         2.15 o                         
  -5   0   4        346.06        363.93        58.85 o                         
  -4   0   4        407.78        486.61        64.43 o                         
  -3   0   4        613.72        683.55       109.51 o                         
  -2   0   4        194.78        172.18        18.44 o                         
  -1   0   4       1152.42       1069.49        79.42 o                         
   0   0   4         34.20         39.36         3.05 o                         
   1   0   4         84.38         60.71         3.50 o                         
   2   0   4       1804.63       1544.39        81.87 o                         
   3   0   4        712.10        640.45         6.23 o                         
   4   0   4         54.64         65.66         5.82 o                         
   5   0   4         73.35         72.22         8.86 o                         
   6   0   4         93.32        101.62        13.33 o                         
   7   0   4          6.88          6.39         2.93 o                         
   8   0   4         55.36         62.42        12.05 o                         
   9   0   4         34.89         33.35         6.29 o                         
  10   0   4         48.71         38.93         8.94 o                         
  11   0   4         12.56         12.25         2.27 o                         
  -8   1   4         15.48         18.37         2.55 o                         
  -7   1   4         47.57         50.23         6.43 o                         
  -6   1   4          7.14          9.12         3.12 o                         
  -5   1   4         16.60         26.26         2.81 o                         
  -4   1   4        212.51        215.51        30.10 o                         
  -3   1   4         42.37         48.25         2.84 o                         
  -2   1   4        641.00        701.29        64.05 o                         
  -1   1   4        504.77        488.83        71.11 o                         
   0   1   4       2166.53       1751.76        12.45 o                         
   1   1   4          1.10          3.64         5.81 o                         
   2   1   4       1853.52       1619.26        11.09 o                         
   3   1   4          1.85          0.46         2.74 o                         
   4   1   4          1.74          1.08         2.70 o                         
   5   1   4        120.51         99.15         7.53 o                         
   6   1   4        545.58        536.05        45.43 o                         
   7   1   4          0.23          3.74         2.04 o                         
   8   1   4         55.14         54.96         5.92 o                         
   9   1   4          0.09          2.20         2.13 o                         
  10   1   4         84.80         91.37         6.93 o                         
  11   1   4         36.34         28.13         2.48 o                         
  -8   2   4         14.94         13.57         3.11 o                         
  -7   2   4         45.15         47.99         5.38 o                         
  -6   2   4         16.61         18.97         3.09 o                         
  -5   2   4        160.99        166.63         9.19 o                         
  -4   2   4         34.03         41.01         2.59 o                         
  -3   2   4          4.27          4.73         2.80 o                         
  -2   2   4         44.99         57.72         6.17 o                         
  -1   2   4        152.25        152.62         5.48 o                         
   0   2   4        400.07        459.40        73.46 o                         
   1   2   4       1267.02       1082.09        86.93 o                         
   2   2   4         45.34         36.10         4.40 o                         
   3   2   4        724.62        757.01        62.72 o                         
   4   2   4       1795.42       1999.77       210.57 o                         
   5   2   4          5.51          1.50         2.40 o                         
   6   2   4       2222.49       2285.75       236.38 o                         
   7   2   4        334.64        392.32        31.85 o                         
   8   2   4        195.51        239.26        17.24 o                         
   9   2   4         12.85         16.55         3.24 o                         
  10   2   4         18.01         14.60         2.20 o                         
  11   2   4          8.87         12.46         2.48 o                         
  12   2   4         83.09         65.75         8.30 o                         
  -7   3   4         32.80         31.54         2.55 o                         
  -6   3   4        191.06        198.16        18.61 o                         
  -5   3   4        144.17        149.44         9.10 o                         
  -4   3   4        589.53        663.87        44.24 o                         
  -3   3   4        300.88        347.46        17.32 o                         
  -2   3   4         28.04         36.55         3.78 o                         
  -1   3   4        123.24        171.53         6.57 o                         
   0   3   4       2061.58       2467.78       186.01 o                         
   1   3   4       1216.74       1249.63       248.05 o                         
   2   3   4          5.99          3.62         5.30 o                         
   3   3   4         49.27         52.69         2.51 o                         
   4   3   4        400.42        455.78        43.27 o                         
   5   3   4        371.57        443.53        37.74 o                         
   6   3   4         65.49         51.63         4.74 o                         
   7   3   4        332.01        340.21        33.48 o                         
   8   3   4         51.50         49.64         5.27 o                         
   9   3   4          5.18          7.80         1.93 o                         
  10   3   4         22.89         23.50         2.72 o                         
  11   3   4          0.98          3.22         1.87 o                         
  12   3   4         61.96         50.55         3.26 o                         
  -7   4   4         33.49         31.94         4.22 o                         
  -6   4   4        174.38        171.03         6.96 o                         
  -5   4   4        142.18        149.16         3.19 o                         
  -4   4   4        652.48        724.82        33.96 o                         
  -3   4   4         11.09         13.90         3.22 o                         
  -2   4   4        168.31        216.52         4.12 o                         
  -1   4   4        481.23        578.59         6.86 o                         
   0   4   4       2691.75       3296.60        12.78 o                         
   1   4   4         15.76         21.47         6.32 o                         
   2   4   4         24.62         22.01         5.94 o                         
   3   4   4       1857.13       1795.86       102.78 o                         
   4   4   4        406.01        381.59        29.73 o                         
   5   4   4        217.97        205.16        13.72 o                         
   6   4   4        307.93        319.55        22.71 o                         
   7   4   4        112.14        111.30         8.59 o                         
   8   4   4          0.17          2.40         1.80 o                         
   9   4   4         88.52         89.74         7.38 o                         
  10   4   4          5.41          6.75         2.26 o                         
  11   4   4         19.20         20.45         2.22 o                         
  12   4   4          0.01         -0.11         2.12 o                         
  -6   5   4          6.26          6.38         2.14 o                         
  -5   5   4          8.87         12.19         3.88 o                         
  -4   5   4         17.14         16.30         2.37 o                         
  -3   5   4         51.74         57.55         3.09 o                         
  -2   5   4         67.29         86.32         3.76 o                         
  -1   5   4          7.56          9.13         4.35 o                         
   0   5   4       1044.12       1348.01        11.09 o                         
   1   5   4        428.75        411.22        95.12 o                         
   2   5   4         40.23         29.77         3.64 o                         
   3   5   4        177.12        171.75        12.39 o                         
   4   5   4        135.28        118.04         9.57 o                         
   5   5   4          7.66         10.67         2.14 o                         
   6   5   4        217.91        217.38        14.33 o                         
   7   5   4         43.19         42.85         2.55 o                         
   8   5   4        193.74        198.97        17.02 o                         
   9   5   4         12.79         14.22         2.78 o                         
  10   5   4         39.38         48.84         7.31 o                         
  11   5   4         11.91         15.87         2.28 o                         
  12   5   4         33.53         27.52         3.99 o                         
  -6   6   4          7.59          9.91         3.09 o                         
  -5   6   4          1.49          3.78         4.31 o                         
  -4   6   4        120.32        120.50         3.84 o                         
  -3   6   4        211.56        247.67         5.47 o                         
  -2   6   4          1.80          2.80         4.80 o                         
  -1   6   4         71.76         85.55         5.10 o                         
   0   6   4        102.25        121.82         5.45 o                         
   1   6   4        504.79        553.22        56.99 o                         
   2   6   4        246.58        244.55        25.82 o                         
   3   6   4        287.67        259.59         7.18 o                         
   4   6   4        520.63        535.66        27.85 o                         
   5   6   4         26.75         27.91         2.11 o                         
   6   6   4          1.42          3.55         1.74 o                         
   7   6   4          0.68          1.41         1.95 o                         
   8   6   4        666.75        643.21        55.63 o                         
   9   6   4        157.82        158.18        14.39 o                         
  10   6   4         11.38          8.37         2.13 o                         
  11   6   4          0.92          4.28         1.92 o                         
  12   6   4         18.76         15.66         2.24 o                         
  -5   7   4         17.65         21.31         4.48 o                         
  -4   7   4          0.13         -2.84         2.96 o                         
  -3   7   4        463.89        510.02         5.74 o                         
  -2   7   4        100.50        124.46         5.05 o                         
  -1   7   4        172.31        218.05         4.47 o                         
   0   7   4         13.38         10.59         2.78 o                         
   1   7   4        145.24        143.26        14.32 o                         
   2   7   4        113.52        110.09         8.11 o                         
   3   7   4         91.34         88.07         3.72 o                         
   4   7   4        330.37        310.46         9.32 o                         
   5   7   4         65.40         63.90         3.45 o                         
   6   7   4          0.06         -1.29         1.93 o                         
   7   7   4         73.37         79.59         5.76 o                         
   8   7   4         19.07         21.76         2.11 o                         
   9   7   4         22.62         27.25         1.90 o                         
  10   7   4          5.50          5.95         1.89 o                         
  11   7   4        138.67        131.42        20.14 o                         
  12   7   4          0.42          3.38         1.94 o                         
  -4   8   4          2.05          2.29         3.08 o                         
  -3   8   4         23.46         20.42         3.36 o                         
  -2   8   4         25.55         29.95         4.41 o                         
  -1   8   4          1.32         -0.12         2.92 o                         
   0   8   4          0.13         -1.72         2.15 o                         
   1   8   4          7.02          7.42         2.30 o                         
   2   8   4        346.53        360.18        29.27 o                         
   3   8   4         15.13         21.61         5.62 o                         
   4   8   4         62.97         64.21         3.40 o                         
   5   8   4        336.80        339.91        15.57 o                         
   6   8   4        221.08        219.57        15.67 o                         
   7   8   4          7.28         10.29         1.98 o                         
   8   8   4         32.41         35.18         3.26 o                         
   9   8   4         46.43         48.15         4.65 o                         
  10   8   4          0.08         -0.32         2.37 o                         
  11   8   4         93.70         89.28        10.97 o                         
  12   8   4         28.39         29.23         5.02 o                         
  -3   9   4          1.59          1.94         2.94 o                         
  -2   9   4         23.71         24.27         6.38 o                         
  -1   9   4          0.68          2.35         3.76 o                         
   0   9   4         10.70          9.64         1.95 o                         
   1   9   4        168.00        150.92        13.67 o                         
   2   9   4        125.29        131.39         9.54 o                         
   3   9   4          0.20          2.74         3.18 o                         
   4   9   4        281.63        287.47        18.45 o                         
   5   9   4        203.58        196.58         6.99 o                         
   6   9   4        195.85        198.84         9.21 o                         
   7   9   4        195.58        204.71        15.83 o                         
   8   9   4        192.45        200.94        14.64 o                         
   9   9   4        134.16        131.85        15.13 o                         
  10   9   4         18.93         18.94         3.12 o                         
  11   9   4          2.40          3.03         1.93 o                         
  -2  10   4        104.84         95.48         9.26 o                         
  -1  10   4        174.26        170.39        22.91 o                         
   0  10   4         27.36         29.73         2.03 o                         
   1  10   4         49.66         52.03         5.64 o                         
   2  10   4        177.91        196.06        19.49 o                         
   3  10   4          9.60          9.27         2.60 o                         
   4  10   4         86.60         92.29         3.02 o                         
   5  10   4        327.77        332.47        16.36 o                         
   6  10   4         16.06         17.02         1.96 o                         
   7  10   4        129.21        145.01         9.44 o                         
   8  10   4         46.80         51.09         7.24 o                         
   9  10   4          0.08          0.11         1.54 o                         
  10  10   4         49.94         53.05         6.49 o                         
  11  10   4         27.92         25.73         8.32 o                         
   0  11   4         11.71         12.39         2.02 o                         
   1  11   4         14.13         13.77         2.21 o                         
   2  11   4          1.61          1.36         1.90 o                         
   3  11   4         17.52         17.86         3.16 o                         
   4  11   4         53.27         54.82         3.31 o                         
   5  11   4        201.57        203.62         9.93 o                         
   6  11   4         92.48         94.54         6.91 o                         
   7  11   4          6.63          6.75         1.81 o                         
   8  11   4          4.82          3.84         1.72 o                         
   9  11   4          9.87         11.81         1.75 o                         
  10  11   4         15.34         17.70         3.52 o                         
   2  12   4         70.43         61.55         6.93 o                         
   3  12   4         22.06         19.23         2.70 o                         
   4  12   4          3.36          3.22         3.11 o                         
   5  12   4          6.16          9.54         2.57 o                         
   6  12   4         20.57         22.07         4.27 o                         
   7  12   4         29.89         28.80         2.86 o                         
   8  12   4         26.10         24.53         1.72 o                         
   9  12   4         49.17         57.62         5.12 o                         
  -3 -10   5         33.99         35.90         2.36 o                         
  -2 -10   5         29.02         24.46         3.36 o                         
  -1 -10   5          2.16          2.98         4.33 o                         
  -5  -9   5          8.30         11.62         1.95 o                         
  -4  -9   5         10.08          8.04         1.89 o                         
  -3  -9   5          4.68          9.27         2.35 o                         
  -2  -9   5        123.83        121.79         3.72 o                         
  -1  -9   5         53.15         45.66         3.30 o                         
   0  -9   5         51.32         54.86         3.26 o                         
   1  -9   5         27.77         27.37         3.28 o                         
   2  -9   5          4.11          3.86         4.34 o                         
  -7  -8   5          0.08         -1.72         3.34 o                         
  -6  -8   5         23.48         25.72         4.25 o                         
  -5  -8   5         88.14         95.93         4.22 o                         
  -4  -8   5         54.47         57.33         3.30 o                         
  -3  -8   5          6.04          3.51         2.24 o                         
  -2  -8   5         70.90         79.47         5.47 o                         
  -1  -8   5        150.70        156.38         4.71 o                         
   0  -8   5         18.02         18.74         4.23 o                         
   1  -8   5         19.70         19.30         4.33 o                         
   2  -8   5         52.74         53.50         3.30 o                         
   3  -8   5          5.14         10.71         2.90 o                         
   4  -8   5         55.88         59.72         8.00 o                         
  -7  -7   5          1.02         -1.77         2.15 o                         
  -6  -7   5        131.98        133.64        11.01 o                         
  -5  -7   5        115.15        124.82         2.57 o                         
  -4  -7   5        178.34        193.87         8.28 o                         
  -3  -7   5         69.38         69.97         2.14 o                         
  -2  -7   5         22.59         22.37         2.25 o                         
  -1  -7   5         80.29         76.88         2.51 o                         
   0  -7   5         61.63         55.72         3.29 o                         
   1  -7   5         18.01         13.96         4.34 o                         
   2  -7   5         88.04         92.49         3.44 o                         
   3  -7   5        272.26        244.86         4.95 o                         
   4  -7   5         53.72         69.73        11.63 o                         
   5  -7   5         10.69         13.37         2.45 o                         
  -8  -6   5        119.93        112.07        10.48 o                         
  -7  -6   5          0.30         -1.78         1.93 o                         
  -6  -6   5         34.92         30.88         3.21 o                         
  -5  -6   5          0.01         -1.17         1.95 o                         
  -4  -6   5         39.34         38.66         1.92 o                         
  -3  -6   5        160.85        167.32        10.19 o                         
  -2  -6   5        112.97        115.38         2.12 o                         
  -1  -6   5        156.64        146.38         2.91 o                         
   0  -6   5        133.43        125.03         2.97 o                         
   1  -6   5          0.66          2.66         3.14 o                         
   2  -6   5         39.02         49.46         4.53 o                         
   3  -6   5        161.42        140.61         4.87 o                         
   4  -6   5          0.46          1.36         4.29 o                         
   5  -6   5          2.91          4.23         4.73 o                         
   6  -6   5          3.52         -0.08         4.55 o                         
   7  -6   5        132.29        120.21        12.28 o                         
  -8  -5   5         15.49         15.53         4.32 o                         
  -7  -5   5         83.38         95.80        12.23 o                         
  -6  -5   5         25.13         23.59         1.96 o                         
  -5  -5   5         63.01         65.79         5.26 o                         
  -4  -5   5         56.34         52.46         3.99 o                         
  -3  -5   5         34.97         37.22         2.54 o                         
  -2  -5   5         38.86         34.75         2.21 o                         
  -1  -5   5         73.60         77.28         2.58 o                         
   0  -5   5        379.94        380.12        10.49 o                         
   1  -5   5         28.70         26.70         3.43 o                         
   2  -5   5         93.15         84.77         3.79 o                         
   3  -5   5         38.34         38.57         3.43 o                         
   4  -5   5         25.51         20.05         4.39 o                         
   5  -5   5         86.71        101.40        18.08 o                         
   6  -5   5        244.86        235.78        33.24 o                         
   7  -5   5        161.35        161.97        19.62 o                         
   8  -5   5          2.42          3.56         3.08 o                         
  -8  -4   5          6.34         10.77         2.50 o                         
  -7  -4   5          1.85          0.81         2.17 o                         
  -6  -4   5          0.61         -2.54         2.11 o                         
  -5  -4   5         62.24         61.27         3.29 o                         
  -4  -4   5        523.65        514.55        41.48 o                         
  -3  -4   5        125.41        117.58         7.96 o                         
  -2  -4   5          8.01          9.07         2.38 o                         
  -1  -4   5        202.45        188.47         5.03 o                         
   0  -4   5         69.74         60.85         2.32 o                         
   1  -4   5         84.79         80.55         3.46 o                         
   2  -4   5        479.21        436.54         4.98 o                         
   3  -4   5        265.07        254.89         5.46 o                         
   4  -4   5        191.41        159.29         5.25 o                         
   5  -4   5         20.84         20.44         3.09 o                         
   6  -4   5        136.81        150.70        11.20 o                         
   7  -4   5        111.25        118.32        19.51 o                         
   8  -4   5          1.03          0.79         2.65 o                         
  -8  -3   5          2.31          0.29         2.04 o                         
  -7  -3   5        121.91        140.02        26.68 o                         
  -6  -3   5        117.43        124.19        26.84 o                         
  -5  -3   5          1.88          2.41         2.43 o                         
  -4  -3   5         93.31        103.78         4.74 o                         
  -3  -3   5        320.54        325.22        25.09 o                         
  -2  -3   5         16.26         10.54         2.63 o                         
  -1  -3   5         37.35         28.95         2.45 o                         
   0  -3   5        289.30        259.95         3.53 o                         
   1  -3   5        153.90        133.57         2.86 o                         
   2  -3   5       2191.00       2037.96         9.54 o                         
   3  -3   5        155.18        138.33         3.81 o                         
   4  -3   5          4.77          6.50         3.38 o                         
   5  -3   5         13.83         14.92         3.68 o                         
   6  -3   5          0.63          5.63         5.11 o                         
   7  -3   5         51.74         55.21        10.03 o                         
   8  -3   5          0.26          5.69         3.50 o                         
   9  -3   5          6.57          4.44         2.39 o                         
  -8  -2   5          0.19          3.64         3.11 o                         
  -7  -2   5          9.02         13.57         2.60 o                         
  -6  -2   5         10.95         11.05         2.28 o                         
  -5  -2   5         74.09         76.35        17.52 o                         
  -4  -2   5         16.35         16.51         2.72 o                         
  -3  -2   5          5.91          4.78         2.24 o                         
  -2  -2   5         27.01         22.67         2.70 o                         
  -1  -2   5         73.96         57.37         3.78 o                         
   0  -2   5        678.25        608.39         6.48 o                         
   1  -2   5        506.04        437.17         3.92 o                         
   2  -2   5          3.45          5.60         3.18 o                         
   3  -2   5        232.46        201.56         6.02 o                         
   5  -2   5        225.43        239.98        27.34 o                         
   6  -2   5         46.68         52.38         9.92 o                         
   7  -2   5        345.12        385.67        51.71 o                         
   8  -2   5         87.81         86.67        14.38 o                         
   9  -2   5          0.82          4.31         2.54 o                         
  10  -2   5         12.60         10.19         2.55 o                         
  -8  -1   5          0.02          0.75         2.29 o                         
  -7  -1   5          0.09          3.09         2.13 o                         
  -6  -1   5         88.19         80.25        10.50 o                         
  -5  -1   5         64.77         78.00        17.07 o                         
  -4  -1   5        434.04        411.78        75.07 o                         
  -3  -1   5         81.95        100.74        13.38 o                         
  -2  -1   5         10.79         10.66         2.83 o                         
  -1  -1   5         94.76         99.18         4.25 o                         
   0  -1   5        358.95        288.19         3.99 o                         
   1  -1   5        278.59        217.17         3.61 o                         
   2  -1   5       1022.75        886.82        67.61 o                         
   3  -1   5        713.69        641.05        29.71 o                         
   4  -1   5        121.54        128.06         4.19 o                         
   5  -1   5        104.26        105.72        10.15 o                         
   6  -1   5         36.05         39.57         5.40 o                         
   7  -1   5        415.72        470.87        69.94 o                         
   8  -1   5        244.68        257.75        36.75 o                         
   9  -1   5         42.80         40.09         3.37 o                         
  10  -1   5         13.26         11.31         3.04 o                         
  -8   0   5         56.60         54.44         5.95 o                         
  -7   0   5         91.54         88.96        11.66 o                         
  -6   0   5        309.67        320.72        61.85 o                         
  -5   0   5         90.27         98.20        14.14 o                         
  -4   0   5        335.40        336.43        47.68 o                         
  -3   0   5        251.16        252.86        29.39 o                         
  -2   0   5        720.67        752.30        79.99 o                         
  -1   0   5        427.01        427.14        28.08 o                         
   0   0   5        915.24        843.93        17.13 o                         
   1   0   5         96.10         90.30         4.43 o                         
   2   0   5          9.46         10.08         3.43 o                         
   3   0   5        332.61        325.58        10.90 o                         
   4   0   5        428.71        430.34        37.71 o                         
   5   0   5        105.10        115.37         9.79 o                         
   6   0   5        261.00        299.24        28.15 o                         
   7   0   5         97.64        101.18        14.86 o                         
   8   0   5        202.90        212.75        39.10 o                         
   9   0   5        113.05        120.09        21.24 o                         
  10   0   5          8.37          9.35         2.51 o                         
  11   0   5          2.07          0.48         2.42 o                         
  -8   1   5         39.10         34.39         9.15 o                         
  -7   1   5        143.26        132.49        25.50 o                         
  -6   1   5          0.50         -1.97         5.81 o                         
  -5   1   5         34.67         36.34         7.00 o                         
  -4   1   5          7.69          9.28         2.39 o                         
  -3   1   5          1.62         -1.18         3.36 o                         
  -2   1   5          0.10          3.11         2.78 o                         
  -1   1   5        205.80        163.46        17.11 o                         
   0   1   5        124.97         82.96         4.95 o                         
   1   1   5       1905.17       1732.86        12.83 o                         
   2   1   5        419.23        416.82         6.22 o                         
   3   1   5        344.28        328.70         7.64 o                         
   4   1   5       5002.44       5123.62       298.78 o                         
   5   1   5        587.35        656.07        65.35 o                         
   6   1   5          7.26          4.73         2.44 o                         
   7   1   5         84.91         98.79        10.98 o                         
   8   1   5         36.03         41.16         4.93 o                         
   9   1   5        112.76        104.93        18.16 o                         
  10   1   5         33.68         33.44         2.52 o                         
  11   1   5         25.23         23.53         2.97 o                         
  -7   2   5         46.28         40.76         3.31 o                         
  -6   2   5          2.61          0.80         2.09 o                         
  -5   2   5          6.15          8.57         3.13 o                         
  -4   2   5         94.86        114.34        11.77 o                         
  -3   2   5         76.08         78.08         8.64 o                         
  -2   2   5         37.31         43.60         7.61 o                         
  -1   2   5        149.35        162.93         6.12 o                         
   0   2   5         20.28         24.48         4.38 o                         
   1   2   5        924.10        873.44        40.80 o                         
   2   2   5       1122.62        904.32        11.71 o                         
   3   2   5         31.74         27.34         3.28 o                         
   4   2   5          1.22          3.39         2.36 o                         
   5   2   5        201.67        214.24        20.07 o                         
   6   2   5          0.12          2.96         2.10 o                         
   7   2   5       1081.21       1161.32       100.94 o                         
   8   2   5        718.96        785.80        65.43 o                         
   9   2   5         44.33         44.26         5.62 o                         
  10   2   5         65.45         61.82         5.82 o                         
  11   2   5         12.59         11.97         1.81 o                         
  12   2   5         15.93         14.92         1.86 o                         
  -7   3   5          0.50          1.17         2.47 o                         
  -6   3   5         56.62         56.54         3.47 o                         
  -5   3   5        212.33        227.78         8.98 o                         
  -4   3   5         22.15         17.95         2.30 o                         
  -3   3   5        344.62        410.15        29.43 o                         
  -2   3   5        279.27        321.80        25.57 o                         
  -1   3   5         14.56         19.42         4.99 o                         
   0   3   5         11.15         12.07         3.99 o                         
   1   3   5        808.23        868.20       159.15 o                         
   2   3   5        567.49        513.51        15.38 o                         
   3   3   5        844.36        778.97        98.04 o                         
   4   3   5        592.43        606.64        47.14 o                         
   5   3   5        188.94        240.21        17.14 o                         
   6   3   5         23.47         34.67         2.76 o                         
   7   3   5        301.09        362.51        30.83 o                         
   8   3   5        925.11        955.44        94.76 o                         
   9   3   5        141.96        152.46        16.03 o                         
  10   3   5          7.93         11.08         2.47 o                         
  11   3   5        112.65        106.39         8.36 o                         
  12   3   5          0.56         -0.95         2.38 o                         
  -6   4   5         33.18         30.34         6.84 o                         
  -5   4   5        467.14        480.08        35.46 o                         
  -4   4   5         72.81         89.49         5.26 o                         
  -3   4   5        175.26        188.11         3.93 o                         
  -2   4   5        608.36        705.42         7.67 o                         
  -1   4   5         23.71         26.23         2.68 o                         
   0   4   5        398.42        435.89        35.28 o                         
   1   4   5          4.13          3.75         6.47 o                         
   2   4   5         58.80         54.09         4.18 o                         
   3   4   5        269.32        245.76         5.30 o                         
   4   4   5       1806.86       1900.45       107.16 o                         
   5   4   5        150.41        160.27        14.87 o                         
   6   4   5        257.61        279.02        19.19 o                         
   7   4   5         11.76         13.78         1.68 o                         
   8   4   5          0.02          1.22         2.18 o                         
   9   4   5         30.06         32.59         2.17 o                         
  10   4   5          0.16          3.14         2.44 o                         
  11   4   5        228.54        218.55        15.10 o                         
  12   4   5         70.22         70.12         7.33 o                         
  -6   5   5         47.71         44.63         3.29 o                         
  -5   5   5        186.73        180.08        11.21 o                         
  -4   5   5         51.20         53.13         4.48 o                         
  -3   5   5         21.68         20.87         2.65 o                         
  -2   5   5          2.35          1.42         3.37 o                         
  -1   5   5        242.59        306.96         4.46 o                         
   0   5   5        145.31        189.91         6.08 o                         
   1   5   5        994.43       1155.12        13.57 o                         
   2   5   5       1122.64       1117.06         8.17 o                         
   3   5   5         22.14         37.65         5.39 o                         
   4   5   5        137.48        145.91        11.21 o                         
   5   5   5          7.75          8.17         2.18 o                         
   6   5   5        662.37        687.28        51.31 o                         
   7   5   5        209.98        227.17        20.82 o                         
   8   5   5          9.06          7.77         1.84 o                         
   9   5   5        154.27        170.72        15.46 o                         
  10   5   5          4.17          6.98         1.76 o                         
  11   5   5          5.98          4.95         1.95 o                         
  12   5   5        117.44        113.64        12.59 o                         
  -5   6   5          0.36          1.35         3.25 o                         
  -4   6   5         21.33         21.33         4.45 o                         
  -3   6   5        105.77        123.64         4.96 o                         
  -2   6   5        110.59        146.36         5.23 o                         
  -1   6   5         14.19         18.61         3.43 o                         
   0   6   5          7.65          7.37         3.57 o                         
   1   6   5         93.92         81.40        18.07 o                         
   2   6   5        405.78        389.31        46.70 o                         
   3   6   5         18.76         26.22         3.62 o                         
   4   6   5        168.15        171.16        19.84 o                         
   5   6   5        958.48       1037.97        85.35 o                         
   6   6   5         38.10         44.33         3.49 o                         
   7   6   5         63.46         69.90         4.83 o                         
   8   6   5        593.79        625.12        46.07 o                         
   9   6   5        899.80        919.72        73.20 o                         
  10   6   5         90.45         91.74         7.78 o                         
  11   6   5         15.81         18.81         4.35 o                         
  12   6   5         32.50         28.09         4.82 o                         
  -4   7   5         81.78         75.96         3.64 o                         
  -3   7   5         20.60         27.67         4.56 o                         
  -2   7   5        200.71        237.33         5.67 o                         
  -1   7   5        184.31        249.51         5.81 o                         
   0   7   5        305.34        391.84         6.92 o                         
   1   7   5          7.49         13.83         2.41 o                         
   2   7   5         18.89         20.88         2.71 o                         
   3   7   5         97.32         93.14         8.51 o                         
   4   7   5         70.32         73.75         7.64 o                         
   5   7   5        656.79        679.12        51.28 o                         
   6   7   5        400.21        421.64        37.33 o                         
   7   7   5         46.05         50.79         5.38 o                         
   8   7   5        131.29        143.25        12.47 o                         
   9   7   5        383.77        412.93        37.87 o                         
  10   7   5         27.10         29.43         3.41 o                         
  11   7   5         35.31         41.83         7.48 o                         
  12   7   5          0.08          0.51         2.24 o                         
  -4   8   5         33.39         27.51         4.68 o                         
  -3   8   5          2.09         -0.92         4.34 o                         
  -2   8   5          6.19          8.78         4.27 o                         
  -1   8   5          9.53         19.16         4.31 o                         
   0   8   5         10.10         16.84         4.31 o                         
   1   8   5         22.02         20.72         2.41 o                         
   2   8   5        338.06        351.77        37.66 o                         
   3   8   5         22.03         21.29         2.74 o                         
   4   8   5        188.74        200.21         4.12 o                         
   5   8   5         94.02         96.85         5.27 o                         
   6   8   5        619.07        626.51        46.69 o                         
   7   8   5        256.73        274.44        21.86 o                         
   8   8   5         10.22          8.56         2.16 o                         
   9   8   5         83.17         85.28         7.65 o                         
  10   8   5          3.07          6.27         1.93 o                         
  11   8   5          0.03          3.91         1.53 o                         
  12   8   5          8.05          4.60         3.33 o                         
  -3   9   5          1.49          4.70         4.48 o                         
  -2   9   5         38.35         41.69        12.62 o                         
  -1   9   5         11.55         14.96         2.58 o                         
   0   9   5          6.56          6.04         2.15 o                         
   1   9   5         10.82          9.03         2.55 o                         
   2   9   5        416.11        422.83        37.94 o                         
   3   9   5        363.73        349.06        31.20 o                         
   4   9   5          3.73          1.18         3.45 o                         
   5   9   5         35.95         33.55         2.85 o                         
   6   9   5          0.50          1.84         1.78 o                         
   7   9   5         25.99         27.68         2.93 o                         
   8   9   5        185.91        201.31        16.69 o                         
   9   9   5        261.41        287.62        24.07 o                         
  10   9   5         85.14         92.01         8.19 o                         
  11   9   5          0.18          3.52         1.70 o                         
  12   9   5          7.46          8.73         1.80 o                         
  -1  10   5        131.61        116.34        19.34 o                         
   0  10   5        124.62        124.21        17.91 o                         
   1  10   5        100.80         98.20        10.97 o                         
   2  10   5         35.81         33.77         3.04 o                         
   3  10   5        164.61        162.84        15.24 o                         
   4  10   5         17.66         19.22         2.70 o                         
   5  10   5          6.09          3.57         3.58 o                         
   6  10   5         89.47         97.54         6.71 o                         
   7  10   5        136.93        150.19        12.34 o                         
   8  10   5        117.21        131.95         9.82 o                         
   9  10   5        190.23        196.75        19.17 o                         
  10  10   5        119.26        124.60        14.92 o                         
  11  10   5         35.27         36.80         4.69 o                         
   0  11   5        115.82        109.14        15.06 o                         
   1  11   5         38.60         40.60         4.88 o                         
   2  11   5         15.85         16.52         3.05 o                         
   3  11   5         18.87         18.92         2.28 o                         
   4  11   5         56.52         52.53         2.77 o                         
   5  11   5        103.86        104.55         2.76 o                         
   6  11   5         67.36         70.46         3.03 o                         
   7  11   5         52.86         56.52         4.87 o                         
   8  11   5          5.14          5.72         1.76 o                         
   9  11   5         30.43         26.53         3.11 o                         
  10  11   5          0.01          1.71         1.65 o                         
   2  12   5          5.04          5.61         2.58 o                         
   3  12   5         63.09         60.85         3.43 o                         
   4  12   5        110.49        118.38         8.63 o                         
   5  12   5          0.34          2.02         2.55 o                         
   6  12   5         58.94         59.48         7.47 o                         
   7  12   5         86.00         93.03         6.08 o                         
   8  12   5         57.65         55.80         4.72 o                         
   9  12   5          3.48          5.33         1.80 o                         
  -4  -9   6          0.12         -0.11         1.93 o                         
  -3  -9   6          2.92          1.20         2.22 o                         
  -2  -9   6         19.72         26.38         3.47 o                         
  -1  -9   6        144.01        146.70         4.82 o                         
   0  -9   6         89.55         89.91         3.60 o                         
   1  -9   6          0.02          4.70         3.09 o                         
  -5  -8   6          2.81          4.28         2.18 o                         
  -4  -8   6         22.47         22.15         2.27 o                         
  -3  -8   6         13.44         14.30         2.15 o                         
  -2  -8   6          3.24          0.65         2.41 o                         
  -1  -8   6          2.74          5.19         3.09 o                         
   0  -8   6         20.30         20.43         4.33 o                         
   1  -8   6         58.50         61.30         4.33 o                         
   2  -8   6         84.14         83.83         4.45 o                         
   3  -8   6         51.26         54.29         4.53 o                         
  -6  -7   6         12.84         16.68         1.98 o                         
  -5  -7   6         51.34         54.07         2.15 o                         
  -4  -7   6         16.87         21.08         3.05 o                         
  -3  -7   6        105.08        115.86         2.71 o                         
  -2  -7   6         29.83         27.76         2.10 o                         
  -1  -7   6          7.40          8.78         2.01 o                         
   0  -7   6         42.06         39.97         3.14 o                         
   1  -7   6        158.06        152.94         3.72 o                         
   2  -7   6         69.94         79.84         3.26 o                         
   3  -7   6        114.00        101.60         3.51 o                         
   4  -7   6         77.09         62.78         3.36 o                         
   5  -7   6         35.72         35.46         7.97 o                         
  -7  -6   6         74.85         74.41         7.16 o                         
  -6  -6   6         92.42         89.71        10.32 o                         
  -5  -6   6          0.31          5.10         2.15 o                         
  -4  -6   6         10.04         11.70         2.20 o                         
  -3  -6   6          0.57          1.95         2.51 o                         
  -2  -6   6        198.52        195.99         4.93 o                         
  -1  -6   6         91.25         87.38         2.58 o                         
   0  -6   6        149.92        151.33         3.17 o                         
   1  -6   6          0.34          4.53         3.14 o                         
   2  -6   6         13.67         13.71         3.14 o                         
   3  -6   6         63.14         71.35         4.49 o                         
   4  -6   6        134.05        108.64         3.53 o                         
   5  -6   6         92.47        103.43        16.32 o                         
   6  -6   6          3.18          3.77         2.97 o                         
  -7  -5   6          0.21          4.30         1.90 o                         
  -6  -5   6         32.19         34.04         1.96 o                         
  -5  -5   6          0.11          2.56         2.52 o                         
  -4  -5   6         14.60         13.42         2.01 o                         
  -3  -5   6         89.66         94.14         2.26 o                         
  -2  -5   6          9.22         10.70         2.32 o                         
  -1  -5   6         10.04         16.01         4.04 o                         
   0  -5   6         44.29         47.73         2.47 o                         
   1  -5   6        164.63        151.36         3.98 o                         
   2  -5   6        145.02        130.76         3.82 o                         
   3  -5   6         12.10          6.31         3.11 o                         
   4  -5   6        232.68        220.69         5.01 o                         
   5  -5   6        169.45        177.30        25.70 o                         
   6  -5   6          4.29          2.29         2.14 o                         
   7  -5   6         38.50         32.78         3.70 o                         
  -7  -4   6        107.04        114.47        18.37 o                         
  -6  -4   6          1.55          2.82         2.18 o                         
  -5  -4   6          5.20          9.66         2.63 o                         
  -4  -4   6         24.16         24.68         2.61 o                         
  -3  -4   6        196.09        204.97         9.75 o                         
  -2  -4   6        394.08        392.63        16.24 o                         
  -1  -4   6          6.26          5.95         2.75 o                         
   0  -4   6        655.31        617.87         6.79 o                         
   1  -4   6         18.03         15.99         2.94 o                         
   2  -4   6        151.80        137.45         5.16 o                         
   3  -4   6        331.57        312.47         4.54 o                         
   4  -4   6        174.90        158.07         3.83 o                         
   5  -4   6         27.41         28.86         7.37 o                         
   6  -4   6         22.77         22.36         3.03 o                         
   7  -4   6        123.99        139.57        16.29 o                         
   8  -4   6        147.56        144.35        17.92 o                         
  -8  -3   6        114.34         88.15        14.25 o                         
  -7  -3   6         97.48         94.05        27.07 o                         
  -6  -3   6        326.69        358.81        62.02 o                         
  -5  -3   6        112.22        128.43        18.36 o                         
  -4  -3   6         39.21         47.21         7.19 o                         
  -3  -3   6        170.78        168.74         8.50 o                         
  -2  -3   6        777.51        769.50        36.90 o                         
  -1  -3   6        172.23        145.07         3.90 o                         
   0  -3   6        275.17        266.69         3.05 o                         
   1  -3   6         23.71         26.84         3.27 o                         
   2  -3   6         52.28         50.96         3.29 o                         
   3  -3   6        420.26        393.76         4.82 o                         
   4  -3   6        229.72        204.39         4.27 o                         
   5  -3   6        311.74        335.41        47.52 o                         
   6  -3   6          6.06          6.75         2.59 o                         
   7  -3   6         29.43         36.01         7.17 o                         
   8  -3   6         12.66         12.79         2.48 o                         
   9  -3   6         16.79         17.78         2.60 o                         
  -8  -2   6          0.71          3.55         2.49 o                         
  -7  -2   6         47.98         46.76         5.18 o                         
  -6  -2   6         65.91         70.06        17.73 o                         
  -5  -2   6          0.42          3.64         4.95 o                         
  -4  -2   6         34.61         35.06         2.76 o                         
  -3  -2   6        153.65        172.15        19.09 o                         
  -2  -2   6          0.46         -1.33         2.45 o                         
  -1  -2   6         36.04         27.54         3.37 o                         
   0  -2   6        213.54        189.75         2.88 o                         
   1  -2   6        281.13        254.11         3.41 o                         
   2  -2   6        126.12        124.90         7.44 o                         
   3  -2   6        156.95        146.39         6.73 o                         
   4  -2   6        707.61        626.90        28.50 o                         
   5  -2   6        412.66        513.81         6.19 o                         
   6  -2   6         37.38         38.96         4.13 o                         
   7  -2   6         52.89         61.48         8.72 o                         
   8  -2   6         96.77         98.66        16.22 o                         
   9  -2   6          4.60          4.73         2.06 o                         
  10  -2   6          0.21         -0.80         2.22 o                         
  -8  -1   6        212.26        175.87        55.50 o                         
  -7  -1   6          0.20          4.38         2.91 o                         
  -6  -1   6         88.53         74.99        20.16 o                         
  -5  -1   6          1.03          2.56         3.40 o                         
  -4  -1   6        183.71        200.81        26.03 o                         
  -3  -1   6          4.38          5.29         2.59 o                         
  -2  -1   6        173.47        185.48        19.07 o                         
  -1  -1   6        295.50        323.00        12.21 o                         
   0  -1   6        149.14        137.00         3.69 o                         
   1  -1   6        216.66        190.30         8.66 o                         
   2  -1   6          2.52          6.97         2.86 o                         
   3  -1   6        283.02        268.55        13.02 o                         
   4  -1   6        789.52        708.75        36.26 o                         
   5  -1   6         63.31         67.04         3.16 o                         
   6  -1   6         69.03         73.53         9.53 o                         
   7  -1   6        792.67        831.83       134.10 o                         
   8  -1   6        349.30        397.42        53.40 o                         
   9  -1   6         19.88         26.76         3.30 o                         
  10  -1   6          9.05          6.62         2.46 o                         
  -7   0   6        107.28        101.29        20.28 o                         
  -6   0   6         99.79        107.16        22.92 o                         
  -5   0   6        423.52        422.57        77.16 o                         
  -4   0   6          9.60          6.43         3.24 o                         
  -3   0   6         49.07         47.85         3.51 o                         
  -2   0   6        134.01        126.23        18.36 o                         
  -1   0   6       1300.41       1324.55       125.06 o                         
   0   0   6         39.46         36.41         3.63 o                         
   1   0   6          6.01          4.01         3.19 o                         
   2   0   6        698.65        570.11         6.35 o                         
   3   0   6        261.15        255.77        17.71 o                         
   4   0   6        413.85        393.64        19.23 o                         
   5   0   6         76.80         79.32         8.35 o                         
   6   0   6         24.17         27.85         2.68 o                         
   7   0   6         42.80         48.88         9.62 o                         
   8   0   6        532.85        567.60       101.56 o                         
   9   0   6        120.56        126.92        17.51 o                         
  10   0   6         61.42         53.76         6.29 o                         
  11   0   6          0.64         -1.62         2.48 o                         
  -7   1   6         10.84         13.12         3.12 o                         
  -6   1   6        281.81        298.01        45.32 o                         
  -5   1   6        176.07        191.06        34.77 o                         
  -4   1   6         98.72        107.99        22.14 o                         
  -3   1   6         10.63         12.04         2.88 o                         
  -2   1   6         23.01         26.55         2.98 o                         
  -1   1   6        339.89        344.96        53.60 o                         
   0   1   6        419.99        349.81         5.70 o                         
   1   1   6        208.23        162.89         4.97 o                         
   3   1   6        190.63        195.34         9.68 o                         
   4   1   6        729.24        847.78        86.18 o                         
   5   1   6       1210.88       1263.69       115.96 o                         
   6   1   6         86.95         84.68         5.82 o                         
   7   1   6         75.42         82.18         6.16 o                         
   8   1   6          8.62         11.54         4.05 o                         
   9   1   6         20.98         22.80         3.27 o                         
  10   1   6         22.37         19.93         2.27 o                         
  11   1   6          9.41          8.95         3.02 o                         
  -7   2   6          3.52          4.08         2.44 o                         
  -6   2   6         72.04         72.11        12.14 o                         
  -5   2   6        127.05        130.28        18.48 o                         
  -4   2   6         57.53         64.47         9.69 o                         
  -3   2   6        241.88        269.44        45.53 o                         
  -2   2   6        118.01        127.93        23.24 o                         
  -1   2   6         66.25         69.46         4.97 o                         
   0   2   6         76.47         82.24         5.56 o                         
   1   2   6        245.14        197.92         9.50 o                         
   2   2   6        866.43        667.64         8.49 o                         
   3   2   6       1005.01        951.46        70.16 o                         
   4   2   6          9.48         13.05         3.79 o                         
   5   2   6        938.71       1038.43       102.55 o                         
   6   2   6        460.23        492.79        49.13 o                         
   7   2   6         21.36         26.12         2.25 o                         
   8   2   6         11.15         12.12         2.75 o                         
   9   2   6        357.50        357.39        67.21 o                         
  10   2   6         11.92         14.10         5.44 o                         
  11   2   6         18.78         15.28         2.17 o                         
  12   2   6         11.50         10.52         2.56 o                         
  -6   3   6         86.52         87.11        12.33 o                         
  -5   3   6         82.97         83.57        19.13 o                         
  -4   3   6          3.20          4.53         3.05 o                         
  -3   3   6        118.98        146.11        17.32 o                         
  -2   3   6        955.64        867.46         7.30 o                         
  -1   3   6          2.93         -1.86         4.56 o                         
   0   3   6          5.18          3.65         3.31 o                         
   1   3   6         27.02         29.44         4.97 o                         
   2   3   6        105.85        102.36         6.60 o                         
   3   3   6         84.33         73.20         7.05 o                         
   4   3   6         50.06         51.19         5.46 o                         
   5   3   6         46.65         58.09         6.22 o                         
   6   3   6          8.49          8.39         2.64 o                         
   7   3   6        100.39        109.40         7.68 o                         
   8   3   6        114.87        121.33         9.80 o                         
   9   3   6       1837.45       1900.34       134.16 o                         
  10   3   6        226.88        237.00        23.10 o                         
  11   3   6         23.23         23.08         2.56 o                         
  12   3   6          1.55          4.58         1.90 o                         
  -6   4   6         74.77         67.75         7.48 o                         
  -5   4   6         56.90         50.61         2.79 o                         
  -4   4   6        217.95        230.60        17.42 o                         
  -3   4   6        175.32        189.60        10.51 o                         
  -2   4   6        295.23        315.27         6.31 o                         
  -1   4   6       1319.24       1537.18       204.47 o                         
   0   4   6        148.74        169.54        22.62 o                         
   1   4   6         11.80         11.50         3.70 o                         
   3   4   6        109.34        100.12         4.05 o                         
   4   4   6        934.82        996.16       126.21 o                         
   5   4   6        807.15        824.81        67.98 o                         
   6   4   6        132.42        133.73        10.10 o                         
   7   4   6         89.03         94.25         5.55 o                         
   8   4   6         27.13         27.91         1.99 o                         
   9   4   6        166.86        175.83        13.27 o                         
  10   4   6        138.93        141.30        10.46 o                         
  11   4   6         11.50         11.76         2.25 o                         
  12   4   6         16.87         13.86         2.58 o                         
  -5   5   6        125.62        117.62         3.32 o                         
  -4   5   6        168.00        167.61         5.16 o                         
  -3   5   6        233.44        239.78        28.10 o                         
  -2   5   6         45.03         49.21         4.79 o                         
  -1   5   6         52.76         62.80         4.40 o                         
   0   5   6          8.72          8.68         3.53 o                         
   1   5   6        158.34        147.96         6.82 o                         
   2   5   6        430.11        427.41         5.85 o                         
   3   5   6       1047.61       1085.42         7.70 o                         
   4   5   6         90.36         89.88         3.71 o                         
   5   5   6        157.96        162.44         5.01 o                         
   6   5   6        502.22        532.32        38.64 o                         
   7   5   6        283.36        304.56        25.39 o                         
   8   5   6         39.05         36.87         2.54 o                         
   9   5   6          0.04          0.18         1.64 o                         
  10   5   6          0.17          2.32         1.76 o                         
  11   5   6         43.04         44.34         4.80 o                         
  12   5   6         13.35         12.92         2.19 o                         
  -5   6   6         29.98         20.11         3.35 o                         
  -4   6   6         11.41         14.76         4.35 o                         
  -3   6   6         18.29         26.60         4.58 o                         
  -2   6   6        113.14        118.04         5.15 o                         
  -1   6   6         24.31         30.41         4.82 o                         
   0   6   6         32.36         31.51         5.08 o                         
   1   6   6         41.92         46.47         6.53 o                         
   2   6   6         60.67         49.31         3.40 o                         
   3   6   6        569.57        594.28         6.47 o                         
   4   6   6         50.01         47.73         4.79 o                         
   5   6   6         35.03         32.85         2.60 o                         
   6   6   6          4.81          6.16         2.09 o                         
   7   6   6        104.47        105.59         7.35 o                         
   8   6   6        129.37        139.59         9.67 o                         
   9   6   6        521.64        545.50        24.71 o                         
  10   6   6         60.24         61.20         4.02 o                         
  11   6   6          1.68          2.99         1.91 o                         
  12   6   6          0.98          0.80         2.75 o                         
  -4   7   6         35.25         25.45         3.55 o                         
  -3   7   6         41.63         45.48         4.43 o                         
  -2   7   6         54.05         61.39         3.71 o                         
  -1   7   6        172.47        204.58         6.05 o                         
   0   7   6        753.31        902.44         9.81 o                         
   1   7   6        141.60        153.79        29.04 o                         
   2   7   6          3.87          7.32         2.65 o                         
   3   7   6         26.37         29.10         3.08 o                         
   4   7   6        186.40        169.26         4.01 o                         
   5   7   6         68.12         67.52         8.25 o                         
   6   7   6         97.15        111.81         9.11 o                         
   7   7   6         23.32         22.31         2.14 o                         
   8   7   6          4.06          4.46         2.09 o                         
   9   7   6        186.09        202.00        18.80 o                         
  10   7   6         58.69         65.06         8.78 o                         
  11   7   6        104.22        100.64         6.82 o                         
  12   7   6         11.60          9.52         2.00 o                         
  -3   8   6        104.23        101.81         5.04 o                         
  -2   8   6         19.53         17.14         3.34 o                         
  -1   8   6          3.38          3.56         3.10 o                         
   0   8   6        160.79        175.05        30.25 o                         
   1   8   6        211.85        221.17        24.32 o                         
   2   8   6         54.55         57.35         6.38 o                         
   3   8   6         62.15         61.18         4.76 o                         
   4   8   6         88.83         87.52         6.44 o                         
   5   8   6        102.16        110.51        14.62 o                         
   6   8   6         22.18         28.82         2.08 o                         
   7   8   6        103.19        101.22         9.81 o                         
   8   8   6          0.26          0.43         1.83 o                         
   9   8   6         72.97         71.27         5.66 o                         
  10   8   6         23.15         23.66         1.81 o                         
  11   8   6         29.42         35.58         4.21 o                         
  12   8   6         16.46         15.05         2.20 o                         
  -2   9   6          2.92          4.42         4.31 o                         
  -1   9   6         16.42         15.11         2.60 o                         
   0   9   6         11.28          7.31         2.17 o                         
   1   9   6          6.46         13.22         2.95 o                         
   2   9   6          2.89          8.81         2.31 o                         
   3   9   6        168.22        192.12        20.31 o                         
   4   9   6        187.28        209.85        11.95 o                         
   5   9   6          5.19          6.38         2.87 o                         
   6   9   6        139.96        154.21        13.90 o                         
   7   9   6         40.57         37.67         4.10 o                         
   8   9   6         48.52         50.09         4.44 o                         
   9   9   6          6.11          4.71         1.61 o                         
  10   9   6          4.25          6.99         1.91 o                         
  11   9   6         23.08         26.67         3.00 o                         
  12   9   6          2.95          4.07         1.69 o                         
  -1  10   6         98.41         78.51        10.24 o                         
   0  10   6         94.24         85.33         7.68 o                         
   1  10   6         13.74         15.02         2.22 o                         
   2  10   6          9.13          8.77         2.67 o                         
   3  10   6         13.34         14.00         2.46 o                         
   4  10   6         15.06         13.30         2.24 o                         
   5  10   6         25.35         28.52         5.97 o                         
   6  10   6         39.84         41.76         3.30 o                         
   7  10   6         39.16         45.65         4.65 o                         
   8  10   6        149.87        150.14        13.70 o                         
   9  10   6          9.65         12.59         1.75 o                         
  10  10   6        127.77        122.05        13.43 o                         
  11  10   6        174.73        167.71        13.12 o                         
   1  11   6         69.03         64.23         3.23 o                         
   2  11   6         85.77         96.51        13.03 o                         
   3  11   6         17.32         16.82         2.32 o                         
   4  11   6          0.13         -1.63         2.33 o                         
   5  11   6          6.46          8.13         3.18 o                         
   6  11   6         35.40         45.16         3.35 o                         
   7  11   6         74.12         86.00         9.81 o                         
   8  11   6        119.93        124.89        11.53 o                         
   9  11   6         29.75         37.80         3.67 o                         
  10  11   6        230.18        235.18        25.22 o                         
   2  12   6         54.22         48.74         2.82 o                         
   3  12   6         33.85         36.98         3.34 o                         
   4  12   6         53.94         53.74         2.54 o                         
   5  12   6          8.43          9.15         2.61 o                         
   6  12   6          6.18          8.71         3.13 o                         
   7  12   6         21.91         27.01         2.66 o                         
   8  12   6         77.93         86.53         8.21 o                         
   9  12   6         18.98         19.82         2.28 o                         
  -4  -8   7          2.54          5.65         2.20 o                         
  -3  -8   7         28.58         30.51         2.53 o                         
  -2  -8   7         19.03         21.42         2.32 o                         
  -1  -8   7          8.54          8.02         3.09 o                         
   0  -8   7          5.36          9.25         4.27 o                         
   1  -8   7         46.38         46.55         3.14 o                         
   2  -8   7         17.83         28.53         4.32 o                         
  -5  -7   7          0.35          1.84         2.16 o                         
  -4  -7   7         30.62         28.28         2.31 o                         
  -3  -7   7         22.30         25.01         3.64 o                         
  -2  -7   7         87.98         98.10         5.82 o                         
  -1  -7   7          3.15          4.80         1.98 o                         
   0  -7   7          0.71          3.22         3.08 o                         
   1  -7   7         26.73         23.30         3.07 o                         
   2  -7   7         48.85         50.17         4.45 o                         
   3  -7   7        104.69         93.84         3.55 o                         
   4  -7   7         20.73         26.40         4.30 o                         
  -6  -6   7        178.44        177.94        28.08 o                         
  -5  -6   7        180.41        198.85        16.25 o                         
  -4  -6   7          1.20          5.60         3.28 o                         
  -3  -6   7          7.27          4.88         2.54 o                         
  -2  -6   7         29.85         29.07         2.03 o                         
  -1  -6   7        135.32        149.42         3.24 o                         
   0  -6   7        188.02        195.82         3.51 o                         
   1  -6   7         59.76         59.76         4.47 o                         
   2  -6   7        109.77        109.72         4.62 o                         
   3  -6   7         96.96         80.59         3.51 o                         
   4  -6   7          2.34          5.21         3.01 o                         
   5  -6   7         10.71          8.04         2.09 o                         
   6  -6   7         55.41         53.25         7.23 o                         
  -6  -5   7          7.73          8.51         2.76 o                         
  -5  -5   7         65.28         70.27         3.31 o                         
  -4  -5   7        178.60        192.10         6.54 o                         
  -3  -5   7         46.71         49.61         2.07 o                         
  -2  -5   7          1.65          2.51         2.20 o                         
  -1  -5   7          0.61          6.09         2.16 o                         
   0  -5   7        123.33        135.08         2.94 o                         
   1  -5   7         49.63         55.26         4.56 o                         
   2  -5   7          2.41          4.45         3.17 o                         
   3  -5   7         14.08         17.89         3.19 o                         
   4  -5   7          2.97          5.63         4.34 o                         
   5  -5   7         34.36         38.64         5.81 o                         
   6  -5   7         45.28         38.23         2.54 o                         
   7  -5   7         26.88         29.96         5.68 o                         
  -7  -4   7         34.02         30.88         2.38 o                         
  -6  -4   7         32.20         38.45         4.21 o                         
  -5  -4   7         52.49         56.31         9.58 o                         
  -4  -4   7        247.51        274.31        18.60 o                         
  -3  -4   7         51.62         54.26         4.06 o                         
  -2  -4   7         52.62         48.76         2.71 o                         
  -1  -4   7        117.94        129.17         4.83 o                         
   0  -4   7          0.97         -0.37         4.63 o                         
   1  -4   7          5.99          4.97         2.58 o                         
   2  -4   7         15.24         10.70         4.59 o                         
   3  -4   7        264.72        229.41         4.11 o                         
   4  -4   7        137.17        143.62         3.60 o                         
   5  -4   7         32.18         31.17         3.18 o                         
   6  -4   7         12.11         15.03         4.07 o                         
   7  -4   7         42.81         42.86         6.93 o                         
   8  -4   7        107.13         99.59        11.35 o                         
  -7  -3   7        102.43        106.52        28.74 o                         
  -6  -3   7        261.67        266.23        54.16 o                         
  -5  -3   7        113.63        120.61        26.91 o                         
  -4  -3   7          0.95          7.98         2.52 o                         
  -3  -3   7          6.81          8.77         2.55 o                         
  -2  -3   7         26.33         37.28         3.64 o                         
  -1  -3   7        646.84        642.93        19.59 o                         
   0  -3   7        601.96        569.56         4.53 o                         
   1  -3   7         50.66         48.07         6.56 o                         
   2  -3   7         61.38         56.62         4.12 o                         
   3  -3   7         46.97         40.84         4.19 o                         
   4  -3   7          0.54          2.34         3.27 o                         
   5  -3   7         56.69         60.09         3.26 o                         
   6  -3   7         51.94         49.79         6.67 o                         
   7  -3   7          8.61          6.26         7.76 o                         
   8  -3   7         19.15         21.71         4.48 o                         
   9  -3   7         87.47         90.52        12.97 o                         
  -7  -2   7         23.13         22.28         6.02 o                         
  -6  -2   7        227.52        223.40        50.54 o                         
  -5  -2   7         31.84         34.10         6.33 o                         
  -4  -2   7         41.21         48.09         9.16 o                         
  -3  -2   7        159.87        151.22        19.14 o                         
  -2  -2   7         14.47         12.41         2.71 o                         
  -1  -2   7         44.97         43.85         2.55 o                         
   0  -2   7         21.73         24.79         3.22 o                         
   1  -2   7         90.77         81.44         2.51 o                         
   2  -2   7         39.51         37.11         2.85 o                         
   3  -2   7         44.13         38.62         2.83 o                         
   4  -2   7         29.53         30.39         2.83 o                         
   5  -2   7        608.83        563.31         6.49 o                         
   6  -2   7        135.66        149.99        35.06 o                         
   7  -2   7         13.59         15.10         2.90 o                         
   8  -2   7          0.40          0.09         2.41 o                         
   9  -2   7          2.47          1.85         2.43 o                         
  10  -2   7          5.18          4.85         2.63 o                         
  -7  -1   7         75.77         63.71         8.19 o                         
  -6  -1   7         81.05         83.31        17.64 o                         
  -5  -1   7         43.26         34.54         8.62 o                         
  -4  -1   7         55.18         63.38        10.37 o                         
  -3  -1   7        260.29        312.60        39.47 o                         
  -2  -1   7         40.06         33.40         6.98 o                         
  -1  -1   7        180.09        187.85         3.90 o                         
   0  -1   7          2.03          3.11         2.79 o                         
   1  -1   7         67.41         63.29         3.05 o                         
   2  -1   7        278.41        233.30         4.50 o                         
   3  -1   7         52.43         45.88         2.74 o                         
   4  -1   7        144.44        134.35         3.24 o                         
   5  -1   7         64.30         70.53         7.69 o                         
   6  -1   7         82.72         94.16         6.96 o                         
   7  -1   7         21.03         24.67         3.15 o                         
   8  -1   7         20.70         20.97         2.77 o                         
   9  -1   7         58.43         65.75         5.46 o                         
  10  -1   7         51.10         50.67         4.49 o                         
  -7   0   7        116.95         81.82        15.32 o                         
  -6   0   7        171.68        186.85        43.53 o                         
  -5   0   7         60.81         72.93        10.46 o                         
  -4   0   7         21.33         28.98         5.69 o                         
  -3   0   7        139.05        169.47        21.51 o                         
  -2   0   7        171.98        192.22        32.70 o                         
  -1   0   7        330.66        310.90        27.13 o                         
   0   0   7         67.34         65.46         3.61 o                         
   1   0   7          8.33          8.07         3.68 o                         
   2   0   7         20.39         15.12         3.35 o                         
   3   0   7         28.54         28.47         2.85 o                         
   4   0   7         45.10         58.07         3.48 o                         
   5   0   7        288.22        289.59        21.95 o                         
   6   0   7         29.01         33.49         2.22 o                         
   7   0   7          1.34          2.87         2.25 o                         
   8   0   7         85.39         84.23        11.09 o                         
   9   0   7         80.96         78.30         6.55 o                         
  10   0   7         66.58         77.12        16.10 o                         
  11   0   7         51.25         46.26         6.95 o                         
  -6   1   7         31.54         35.60         9.30 o                         
  -5   1   7        172.68        179.67        38.44 o                         
  -4   1   7        110.40        116.91        27.39 o                         
  -3   1   7        176.88        197.67        33.11 o                         
  -2   1   7          0.20         -1.02         2.81 o                         
  -1   1   7        385.75        405.03        66.14 o                         
   0   1   7        331.03        336.97        24.83 o                         
   1   1   7        264.25        258.14         5.85 o                         
   2   1   7        129.32        120.92         5.34 o                         
   3   1   7         60.26         60.70         3.00 o                         
   4   1   7        259.59        226.04        23.93 o                         
   5   1   7        220.74        225.82        39.40 o                         
   6   1   7         70.23         76.61         4.80 o                         
   7   1   7          1.54          2.40         2.10 o                         
   8   1   7         23.66         25.73         2.17 o                         
   9   1   7          0.66         -0.74         2.70 o                         
  10   1   7          2.47          3.86         2.61 o                         
  11   1   7         75.44         67.11        10.00 o                         
  -6   2   7         21.43         17.25         4.24 o                         
  -5   2   7        260.74        262.51        60.79 o                         
  -4   2   7        308.37        303.63        58.89 o                         
  -3   2   7          7.78         10.02         2.57 o                         
  -2   2   7        277.93        310.94        57.99 o                         
  -1   2   7         60.71         50.96         4.83 o                         
   0   2   7          6.85          8.71         4.56 o                         
   1   2   7        169.57        159.37        10.30 o                         
   2   2   7         43.48         34.61         3.49 o                         
   3   2   7          0.31          1.42         2.84 o                         
   4   2   7        199.07        164.76         4.33 o                         
   5   2   7        305.30        336.30        40.44 o                         
   6   2   7         18.31         20.73         2.07 o                         
   7   2   7        477.51        485.97        48.54 o                         
   8   2   7         42.26         42.78         5.16 o                         
   9   2   7          4.24          4.79         1.84 o                         
  10   2   7         58.52         63.04        11.74 o                         
  11   2   7          2.77          0.80         2.73 o                         
  12   2   7          2.76          0.96         2.57 o                         
  -6   3   7         38.49         31.35         3.52 o                         
  -5   3   7         14.00         14.75         3.07 o                         
  -4   3   7         86.03         78.64        12.38 o                         
  -3   3   7         21.44         17.68         3.14 o                         
  -2   3   7         44.45         35.28         5.10 o                         
  -1   3   7        324.55        286.95         6.23 o                         
   0   3   7         10.08          7.74         3.31 o                         
   1   3   7         47.78         41.67         8.05 o                         
   2   3   7          2.06          1.36         3.19 o                         
   3   3   7        237.10        230.69        21.06 o                         
   4   3   7         19.34         22.67         2.73 o                         
   5   3   7        233.44        245.13        41.54 o                         
   6   3   7        182.16        190.11        18.13 o                         
   7   3   7         37.92         35.76         3.85 o                         
   8   3   7         24.71         21.07         2.54 o                         
   9   3   7          7.55          8.66         2.64 o                         
  10   3   7        197.26        212.21        24.19 o                         
  11   3   7         30.24         27.17         2.26 o                         
  12   3   7         12.30         11.20         3.23 o                         
  -5   4   7         83.28         80.55        12.54 o                         
  -4   4   7          6.52          6.78         2.19 o                         
  -3   4   7          2.60          3.27         2.20 o                         
  -2   4   7         50.34         50.32         5.09 o                         
  -1   4   7         30.18         44.76         8.70 o                         
   0   4   7        829.43        850.33       203.81 o                         
   1   4   7        576.57        631.25       137.84 o                         
   2   4   7         26.03         31.79         6.34 o                         
   3   4   7         70.81         76.24         3.24 o                         
   4   4   7         30.36         25.26         3.25 o                         
   5   4   7        173.85        185.16        25.00 o                         
   6   4   7          4.73          6.92         2.32 o                         
   7   4   7        209.31        215.15        19.54 o                         
   8   4   7         86.38         97.88         7.34 o                         
   9   4   7         25.48         31.99         2.53 o                         
  10   4   7        119.47        121.02         7.99 o                         
  11   4   7         77.82         79.60         6.99 o                         
  12   4   7          3.80          4.99         4.30 o                         
  -5   5   7        144.15         96.75        11.25 o                         
  -4   5   7         92.31         85.95         6.01 o                         
  -3   5   7         23.92         18.85         3.38 o                         
  -2   5   7        156.42        155.67        14.96 o                         
  -1   5   7        323.84        335.72        43.02 o                         
   0   5   7         84.55         95.64        16.35 o                         
   1   5   7        476.87        520.87        86.37 o                         
   3   5   7        543.44        526.83         6.12 o                         
   4   5   7        175.77        168.98         5.30 o                         
   5   5   7          1.18          0.25         2.72 o                         
   6   5   7         20.00         22.52         2.14 o                         
   7   5   7        165.84        180.13         6.63 o                         
   8   5   7          0.20          1.52         1.76 o                         
   9   5   7         41.78         42.28         5.82 o                         
  10   5   7         12.35         10.93         1.73 o                         
  11   5   7         13.70         15.83         2.42 o                         
  12   5   7          0.19          1.03         2.91 o                         
  -4   6   7         31.79         29.74         3.28 o                         
  -3   6   7         10.00         12.11         4.30 o                         
  -2   6   7        174.27        182.94         6.65 o                         
  -1   6   7         27.46         24.62         4.82 o                         
   0   6   7         14.96         18.24         4.98 o                         
   1   6   7         21.29         20.48         6.08 o                         
   2   6   7         65.98         59.12         4.90 o                         
   3   6   7        184.54        188.95         5.12 o                         
   4   6   7        457.69        434.13         4.97 o                         
   5   6   7          0.66          6.99         4.74 o                         
   6   6   7         53.07         57.16         2.97 o                         
   7   6   7         26.68         28.94         2.87 o                         
   8   6   7        129.69        153.62         8.69 o                         
   9   6   7         17.64         20.81         2.22 o                         
  10   6   7         68.06         79.61         6.10 o                         
  11   6   7          8.07          8.51         1.80 o                         
  12   6   7         19.18         24.49         2.28 o                         
  -3   7   7         22.58         19.02         4.51 o                         
  -2   7   7        119.86        123.84         5.30 o                         
  -1   7   7        230.19        211.34         4.99 o                         
   0   7   7         76.23         75.53         5.19 o                         
   1   7   7        145.02        134.73        15.50 o                         
   2   7   7          2.66          5.35         3.31 o                         
   3   7   7         62.49         64.66         4.88 o                         
   4   7   7          0.05          8.40         4.89 o                         
   5   7   7         33.72         30.07         3.83 o                         
   6   7   7         16.49         18.70         2.12 o                         
   7   7   7         23.66         26.76         2.28 o                         
   8   7   7        587.00        589.13        47.62 o                         
   9   7   7         52.94         55.28         3.18 o                         
  10   7   7         97.70         95.84         6.82 o                         
  11   7   7         68.18         68.04         5.85 o                         
  12   7   7         85.01         76.40         4.78 o                         
  -3   8   7        163.34        132.91         5.46 o                         
  -2   8   7         33.58         32.76         4.66 o                         
  -1   8   7         19.96         15.43         3.42 o                         
   0   8   7         14.98         15.09         3.32 o                         
   1   8   7        111.31        109.43         8.60 o                         
   2   8   7        115.98        118.55         3.91 o                         
   3   8   7        255.19        246.31         4.34 o                         
   4   8   7        282.33        273.46         5.53 o                         
   5   8   7          0.36         -1.12         4.59 o                         
   6   8   7        142.24        143.21        14.13 o                         
   7   8   7         10.80         12.27         2.23 o                         
   8   8   7         10.36         12.24         1.72 o                         
   9   8   7          2.14          2.01         1.55 o                         
  10   8   7          1.13          2.40         1.95 o                         
  11   8   7          1.29         -1.34         1.92 o                         
  12   8   7         62.15         53.90         3.82 o                         
  -2   9   7         78.36         60.66         3.95 o                         
  -1   9   7         21.97         15.68         4.32 o                         
   0   9   7          0.99          4.10         2.21 o                         
   1   9   7         31.67         29.46         2.85 o                         
   2   9   7          0.02          0.05         2.51 o                         
   3   9   7         35.58         36.24         3.41 o                         
   4   9   7         12.59         15.06         2.96 o                         
   5   9   7        289.57        297.31         5.33 o                         
   6   9   7         46.14         41.86         5.86 o                         
   7   9   7          7.02          8.00         2.10 o                         
   8   9   7         14.69         16.96         1.94 o                         
   9   9   7         60.01         66.86         3.42 o                         
  10   9   7          8.90         10.99         1.90 o                         
  11   9   7          7.44          6.93         2.14 o                         
  12   9   7          1.96          4.02         1.63 o                         
   0  10   7         77.26         60.87         4.57 o                         
   1  10   7         33.45         37.88         4.28 o                         
   2  10   7         19.83         26.99         2.96 o                         
   3  10   7         11.55          6.45         3.03 o                         
   4  10   7         12.63         13.03         4.36 o                         
   5  10   7         70.78         70.07         4.85 o                         
   6  10   7        329.00        353.01        52.80 o                         
   7  10   7          8.57         10.80         2.71 o                         
   8  10   7          0.90          2.40         1.91 o                         
   9  10   7         10.44         11.33         1.92 o                         
  10  10   7          8.58          9.97         2.51 o                         
  11  10   7         29.96         27.23         4.46 o                         
   1  11   7         50.88         41.84         3.38 o                         
   2  11   7         91.79         80.05         6.66 o                         
   3  11   7         43.50         39.10         2.71 o                         
   4  11   7         16.51         17.06         3.46 o                         
   5  11   7          6.93          9.47         2.59 o                         
   6  11   7         12.51         13.67         3.53 o                         
   7  11   7         18.45         19.63         3.88 o                         
   8  11   7          3.77          6.09         2.19 o                         
   9  11   7        101.50        104.64         8.44 o                         
  10  11   7         39.27         42.11         4.08 o                         
   3  12   7        127.12        110.52         8.56 o                         
   4  12   7        110.22         96.37         7.16 o                         
   5  12   7         56.65         59.95         3.48 o                         
   6  12   7          0.01          0.67         2.41 o                         
   7  12   7          0.95         -0.64         3.15 o                         
   8  12   7         30.27         28.57         2.80 o                         
   9  12   7         73.77         78.35         7.60 o                         
  -3  -7   8          7.50          5.58         1.89 o                         
  -2  -7   8          6.45          5.55         1.97 o                         
  -1  -7   8          9.81         11.78         2.26 o                         
   0  -7   8          2.30          1.49         2.97 o                         
   1  -7   8         17.26         12.70         4.29 o                         
   2  -7   8         15.86         18.63         3.12 o                         
   3  -7   8         16.36         11.75         3.20 o                         
  -4  -6   8         63.37         59.92         2.32 o                         
  -3  -6   8          6.26          5.38         1.76 o                         
  -2  -6   8         35.56         41.68         2.26 o                         
  -1  -6   8        138.85        151.63         3.71 o                         
   0  -6   8         78.71         82.65         2.31 o                         
   1  -6   8         31.76         25.61         3.19 o                         
   2  -6   8         25.01         28.76         3.01 o                         
   3  -6   8          0.00          3.02         2.93 o                         
   4  -6   8          3.93          8.37         4.24 o                         
   5  -6   8          8.06          7.83         2.15 o                         
  -5  -5   8         16.32         16.06         2.37 o                         
  -4  -5   8          6.85          8.38         2.15 o                         
  -3  -5   8        130.30        139.23         6.09 o                         
  -2  -5   8          5.53          4.66         1.88 o                         
  -1  -5   8         91.01        100.63         6.03 o                         
   0  -5   8         29.29         35.95         2.28 o                         
   1  -5   8        182.36        185.65         6.04 o                         
   2  -5   8        107.53        120.84         3.66 o                         
   3  -5   8          0.98          0.40         3.01 o                         
   4  -5   8          3.59          3.37         4.27 o                         
   5  -5   8          0.30          8.01         4.15 o                         
   6  -5   8          9.80         11.96         2.01 o                         
  -6  -4   8          2.28          3.45         2.26 o                         
  -5  -4   8          7.47          9.69         2.56 o                         
  -4  -4   8          0.08          1.82         2.52 o                         
  -3  -4   8        193.95        212.46        17.64 o                         
  -2  -4   8         76.97         81.89         7.91 o                         
  -1  -4   8          0.09          4.44         2.55 o                         
   0  -4   8         62.06         63.56         3.34 o                         
   1  -4   8         57.47         54.33         2.71 o                         
   2  -4   8          6.00          6.33         3.11 o                         
   3  -4   8          1.31          2.15         3.15 o                         
   4  -4   8         21.52         21.48         4.35 o                         
   5  -4   8         99.26         97.63         3.50 o                         
   6  -4   8         75.71         68.68        14.36 o                         
   7  -4   8          6.20          8.79         2.10 o                         
  -6  -3   8         44.86         52.30         9.78 o                         
  -5  -3   8        253.30        270.88        35.84 o                         
  -4  -3   8          6.40          6.76         2.57 o                         
  -3  -3   8        117.32        134.80         7.60 o                         
  -2  -3   8          8.98          7.74         2.10 o                         
  -1  -3   8          2.57          7.35         3.01 o                         
   0  -3   8        121.21        118.04         2.63 o                         
   1  -3   8        576.67        570.13        23.08 o                         
   2  -3   8        240.06        247.76        15.19 o                         
   3  -3   8          0.08         -0.90         2.71 o                         
   4  -3   8          3.99          4.21         4.15 o                         
   5  -3   8         13.37         16.13         3.20 o                         
   6  -3   8        171.60        187.09        29.81 o                         
   7  -3   8          6.57          6.73         2.07 o                         
   8  -3   8          7.73          6.53         2.44 o                         
  -6  -2   8          0.62          5.78         2.21 o                         
  -5  -2   8        107.01        117.69        18.38 o                         
  -4  -2   8         63.91         65.00        11.35 o                         
  -3  -2   8         81.61         91.17         8.76 o                         
  -2  -2   8        135.30        117.31        13.60 o                         
  -1  -2   8         69.43         57.83         2.86 o                         
   0  -2   8         37.95         40.54         3.51 o                         
   1  -2   8        624.12        595.75        22.15 o                         
   2  -2   8        718.94        704.24        39.84 o                         
   3  -2   8        126.23        130.42         8.75 o                         
   4  -2   8         47.52         52.77         2.93 o                         
   5  -2   8         19.65         18.11         3.68 o                         
   6  -2   8          4.09          4.79         3.14 o                         
   7  -2   8         14.71         22.60         7.88 o                         
   8  -2   8         17.02         14.71         3.10 o                         
   9  -2   8          0.75          3.73         3.01 o                         
  -6  -1   8          2.40          5.68         3.10 o                         
  -5  -1   8         34.65         39.55         9.51 o                         
  -4  -1   8         12.03         11.39         3.36 o                         
  -3  -1   8        197.89        205.52        31.27 o                         
  -2  -1   8        107.72        109.55        18.66 o                         
  -1  -1   8         52.03         52.05         3.35 o                         
   0  -1   8          0.21          1.53         3.80 o                         
   1  -1   8          1.45          0.75         2.33 o                         
   2  -1   8          7.16         10.24         3.42 o                         
   3  -1   8        120.22        103.30         5.59 o                         
   4  -1   8        144.53        140.04         4.35 o                         
   5  -1   8        272.06        261.47        10.24 o                         
   6  -1   8          0.13          1.63         2.18 o                         
   7  -1   8          0.09         -2.16         3.12 o                         
   8  -1   8          5.17          5.53         2.50 o                         
   9  -1   8         13.61         12.80         2.59 o                         
  10  -1   8         33.85         33.97         6.97 o                         
  -6   0   8         30.02         22.95         6.80 o                         
  -5   0   8        170.73        169.27        38.97 o                         
  -4   0   8         14.18         19.35         4.01 o                         
  -3   0   8         84.92         82.80        12.20 o                         
  -2   0   8        113.86        128.85        12.82 o                         
  -1   0   8        120.96        128.44         9.33 o                         
   0   0   8        159.06        130.43         6.46 o                         
   1   0   8         33.34         31.32         4.23 o                         
   2   0   8        192.91        188.41         4.90 o                         
   3   0   8         30.93         35.47         3.40 o                         
   4   0   8         38.33         37.16         3.46 o                         
   5   0   8         18.01         23.44         3.47 o                         
   6   0   8        154.41        158.93        15.31 o                         
   7   0   8        146.15        152.76        10.02 o                         
   8   0   8         63.43         64.83         9.17 o                         
   9   0   8         18.39         21.22         4.51 o                         
  10   0   8         65.13         59.83         7.45 o                         
  -6   1   8          0.73         -1.04         3.08 o                         
  -5   1   8         24.26         25.08         3.87 o                         
  -4   1   8         85.99         89.91        22.34 o                         
  -3   1   8          6.30          7.99         2.46 o                         
  -2   1   8         97.84        100.21        19.75 o                         
  -1   1   8          2.01          2.54         3.17 o                         
   0   1   8         71.82         70.81         8.16 o                         
   1   1   8        144.13        115.85         6.67 o                         
   2   1   8        478.57        424.78         5.37 o                         
   3   1   8        353.58        358.11        33.23 o                         
   4   1   8         37.12         37.51         3.76 o                         
   5   1   8         31.32         31.35         2.45 o                         
   6   1   8         25.05         35.58         7.35 o                         
   7   1   8        266.59        271.60        24.66 o                         
   8   1   8        119.90        122.01        16.02 o                         
   9   1   8          1.54          0.59         2.54 o                         
  10   1   8          1.17          4.03         3.00 o                         
  11   1   8         32.63         34.56        11.09 o                         
  -5   2   8          4.87          4.25         4.35 o                         
  -4   2   8         81.50         87.32        21.04 o                         
  -3   2   8         31.81         33.06         6.76 o                         
  -2   2   8         44.07         39.15         6.72 o                         
  -1   2   8        346.84        285.49         6.17 o                         
   0   2   8         35.93         34.05         3.52 o                         
   1   2   8          1.38          6.93         2.77 o                         
   2   2   8        415.54        406.73         4.87 o                         
   3   2   8        906.24        854.42        84.27 o                         
   4   2   8        800.27        723.54         6.51 o                         
   5   2   8         22.52         28.75         8.97 o                         
   6   2   8         18.41         21.28         3.49 o                         
   7   2   8         27.10         32.33         4.44 o                         
   8   2   8         80.66         99.14         9.64 o                         
   9   2   8          5.08          2.23         2.22 o                         
  10   2   8         47.73         51.96         5.91 o                         
  11   2   8          2.14         -0.86         3.05 o                         
  -5   3   8         10.51         11.84         3.97 o                         
  -4   3   8         17.01         14.68         4.07 o                         
  -3   3   8         27.63         28.06         5.97 o                         
  -2   3   8         14.11          7.53         4.47 o                         
  -1   3   8        125.87         97.94         5.00 o                         
   0   3   8        313.44        343.95        58.55 o                         
   1   3   8        291.66        308.25        47.09 o                         
   2   3   8         25.20         21.39         3.46 o                         
   3   3   8        102.19         93.16         3.81 o                         
   4   3   8         51.47         56.08         2.55 o                         
   5   3   8         78.63         81.77         8.48 o                         
   6   3   8        408.91        489.08        60.01 o                         
   7   3   8        158.64        156.58        12.14 o                         
   8   3   8         13.79         22.22         2.15 o                         
   9   3   8          4.82          4.48         2.75 o                         
  10   3   8         11.39         14.77         1.99 o                         
  11   3   8          9.00         12.80         2.57 o                         
  12   3   8         54.18         46.54         5.92 o                         
  -5   4   8          2.55          1.62         2.51 o                         
  -4   4   8        133.39        125.79        27.55 o                         
  -3   4   8        104.91        114.07        24.75 o                         
  -2   4   8         87.16         71.03         4.72 o                         
  -1   4   8         33.15         37.30         9.52 o                         
   0   4   8         29.17         38.74         5.95 o                         
   1   4   8        448.44        475.02       104.50 o                         
   2   4   8         73.66         79.65        13.72 o                         
   3   4   8         73.99         76.69         3.97 o                         
   4   4   8        252.82        257.75        21.52 o                         
   5   4   8         39.77         37.43         4.28 o                         
   6   4   8        224.46        262.60        33.10 o                         
   7   4   8        218.09        236.87        19.48 o                         
   8   4   8        182.80        172.71        16.97 o                         
   9   4   8         10.82         12.98         2.59 o                         
  10   4   8         13.78          8.78         2.45 o                         
  11   4   8          0.12          1.61         2.12 o                         
  12   4   8        198.23        177.15        16.45 o                         
  -4   5   8        126.70        106.64        20.53 o                         
  -3   5   8         65.69         51.53         4.79 o                         
  -2   5   8         16.78         18.46         2.38 o                         
  -1   5   8        103.54        103.17        18.46 o                         
   0   5   8        407.69        398.21        60.10 o                         
   1   5   8        241.89        257.62        46.28 o                         
   3   5   8        649.73        627.70         5.49 o                         
   4   5   8        518.18        545.57         6.30 o                         
   5   5   8          5.75          6.95         3.08 o                         
   6   5   8          0.05          4.17         3.29 o                         
   7   5   8         99.26        107.43         9.24 o                         
   8   5   8          9.56         13.40         2.02 o                         
   9   5   8          1.23          0.75         2.20 o                         
  10   5   8         72.95         74.58         4.31 o                         
  11   5   8         46.59         43.04         3.17 o                         
  12   5   8         29.62         25.79         2.39 o                         
  -3   6   8         15.00         12.05         2.58 o                         
  -2   6   8         15.31         12.97         2.64 o                         
  -1   6   8        155.01        157.36        17.04 o                         
   0   6   8         79.04         65.41         5.19 o                         
   1   6   8         16.70         11.67         6.20 o                         
   3   6   8          3.89          6.66         3.57 o                         
   4   6   8          1.58          3.27         3.36 o                         
   5   6   8        230.95        209.43         4.19 o                         
   6   6   8        951.50        905.69         5.82 o                         
   7   6   8          4.36         10.15         2.91 o                         
   8   6   8         62.93         72.27         2.73 o                         
   9   6   8          2.15          6.11         2.15 o                         
  10   6   8         66.01         71.14         5.11 o                         
  11   6   8         14.24         13.67         1.55 o                         
  12   6   8         29.96         28.98         2.17 o                         
  -3   7   8         20.10         15.98         3.36 o                         
  -2   7   8          1.79          1.86         4.60 o                         
  -1   7   8         97.47         79.97         5.16 o                         
   0   7   8        114.58        102.54         5.55 o                         
   1   7   8        126.19        107.40         5.67 o                         
   2   7   8         51.40         50.08         3.33 o                         
   3   7   8          0.22          6.34         3.21 o                         
   4   7   8         23.72         23.30         3.47 o                         
   5   7   8         25.76         22.42         4.82 o                         
   6   7   8        343.21        346.71         5.83 o                         
   7   7   8        103.26         97.51         4.49 o                         
   8   7   8        127.45        131.06         8.24 o                         
   9   7   8        179.41        181.01        10.08 o                         
  10   7   8          0.53          1.43         1.62 o                         
  11   7   8         20.07         18.29         1.81 o                         
  12   7   8         59.89         56.61         2.68 o                         
  -2   8   8         29.64         23.38         4.68 o                         
  -1   8   8         37.46         27.62         4.79 o                         
   0   8   8         10.52          9.10         4.75 o                         
   1   8   8         78.64         66.86         5.43 o                         
   2   8   8         76.25         78.26         3.51 o                         
   3   8   8        185.57        193.38         4.95 o                         
   4   8   8        132.06        148.91         3.79 o                         
   5   8   8        273.50        284.31         4.37 o                         
   6   8   8         10.59         14.92         3.17 o                         
   7   8   8        132.29        132.99        16.11 o                         
   8   8   8        233.93        238.73        16.25 o                         
   9   8   8        208.58        221.97        15.12 o                         
  10   8   8          6.74          6.71         1.65 o                         
  11   8   8         11.61         12.57         2.04 o                         
  12   8   8         16.03         15.90         1.71 o                         
  -1   9   8         24.08         21.61         3.34 o                         
   0   9   8        128.41        107.76         8.53 o                         
   1   9   8         31.79         23.69         2.59 o                         
   2   9   8          4.18         -1.72         3.05 o                         
   3   9   8        238.78        208.02         4.13 o                         
   4   9   8        431.72        423.54         5.02 o                         
   5   9   8        143.36        146.04         3.84 o                         
   6   9   8        111.61        111.71         4.78 o                         
   7   9   8         22.40         15.73         4.52 o                         
   8   9   8         68.87         67.40         3.73 o                         
   9   9   8        112.60        113.80         5.46 o                         
  10   9   8         13.80         16.68         2.00 o                         
  11   9   8          1.83          2.10         1.93 o                         
  12   9   8          2.96          4.22         1.58 o                         
   0  10   8         79.86         61.73         3.60 o                         
   1  10   8         62.56         46.23         3.75 o                         
   2  10   8         37.67         35.37         3.36 o                         
   3  10   8          0.06         -1.98         3.05 o                         
   4  10   8        120.47        117.81         4.93 o                         
   5  10   8         41.88         50.88         3.48 o                         
   6  10   8         17.46         14.52         3.19 o                         
   7  10   8        119.65        121.58         3.60 o                         
   8  10   8        108.65        109.60        12.36 o                         
   9  10   8          9.45         10.98         1.72 o                         
  10  10   8          0.10         -3.07         1.60 o                         
  11  10   8         26.92         25.45         2.07 o                         
   2  11   8         55.18         61.07         4.58 o                         
   3  11   8         41.00         45.18         3.40 o                         
   4  11   8         14.73         12.63         3.24 o                         
   5  11   8          3.47         -0.59         4.45 o                         
   6  11   8          4.88          2.10         3.08 o                         
   7  11   8         58.92         58.15         3.41 o                         
   8  11   8         37.85         41.79         3.78 o                         
   9  11   8          2.27          1.99         1.68 o                         
  10  11   8        101.74         97.41         5.35 o                         
   4  12   8         64.41         54.65         3.68 o                         
   5  12   8        221.66        195.02         4.47 o                         
   6  12   8         15.93         18.72         4.59 o                         
   7  12   8         21.18         17.47         3.27 o                         
   8  12   8         21.97         22.77         3.82 o                         
   9  12   8         24.98         22.11         3.37 o                         
   0  -7   9          0.09         -0.44         3.01 o                         
   1  -7   9          9.44          6.93         4.38 o                         
  -3  -6   9         13.15         15.51         3.70 o                         
  -2  -6   9          3.88          7.04         2.19 o                         
  -1  -6   9         10.40         10.45         2.18 o                         
   0  -6   9         76.37         81.79         3.74 o                         
   1  -6   9        147.26        164.37         4.85 o                         
   2  -6   9        191.53        190.36         4.02 o                         
   3  -6   9         46.58         43.53         4.44 o                         
   4  -6   9         10.93         13.60         3.11 o                         
  -4  -5   9          3.10          4.25         1.94 o                         
  -3  -5   9        117.94        116.78         3.50 o                         
  -2  -5   9        273.81        281.68         4.80 o                         
  -1  -5   9          0.92          6.77         2.19 o                         
   0  -5   9          2.25          4.79         1.85 o                         
   1  -5   9         61.06         69.31         3.25 o                         
   2  -5   9        164.79        158.11         4.88 o                         
   3  -5   9        129.19        136.02         4.87 o                         
   4  -5   9          8.28          9.78         2.82 o                         
   5  -5   9          2.97          3.71         2.94 o                         
   6  -5   9         10.59          6.74         2.22 o                         
  -4  -4   9          4.85          7.22         4.65 o                         
  -3  -4   9          1.91          0.84         2.50 o                         
  -2  -4   9        156.77        167.23         6.92 o                         
  -1  -4   9         52.76         60.49         7.97 o                         
   0  -4   9         22.02         24.51         3.33 o                         
   1  -4   9         19.10         22.48         3.27 o                         
   2  -4   9          6.32         10.51         3.42 o                         
   3  -4   9         91.28         88.92         3.46 o                         
   4  -4   9        209.30        206.69         5.12 o                         
   5  -4   9         11.20         10.55         2.91 o                         
   6  -4   9         10.51         11.46         2.51 o                         
   7  -4   9         14.06         16.26         3.47 o                         
  -5  -3   9         23.54         23.47         3.61 o                         
  -4  -3   9        149.77        163.83        32.30 o                         
  -3  -3   9         24.00         30.85         2.60 o                         
  -2  -3   9         81.79         79.61         2.84 o                         
  -1  -3   9        462.94        487.77        10.43 o                         
   0  -3   9        173.16        163.59         4.02 o                         
   1  -3   9         20.69         23.34         2.68 o                         
   2  -3   9         79.21         79.52         2.95 o                         
   3  -3   9        150.57        150.51         8.67 o                         
   4  -3   9          6.54         10.62         2.74 o                         
   5  -3   9         11.99         12.45         2.91 o                         
   6  -3   9        118.25        120.31        24.61 o                         
   7  -3   9        123.89        120.38        15.95 o                         
   8  -3   9         19.22         19.07         2.25 o                         
  -5  -2   9          7.95          5.02         2.64 o                         
  -4  -2   9         86.52         97.71        20.70 o                         
  -3  -2   9        142.45        157.46        16.67 o                         
  -2  -2   9         20.72         23.49         2.37 o                         
  -1  -2   9         11.05          9.82         2.16 o                         
   0  -2   9          0.19          2.00         2.64 o                         
   1  -2   9          0.06          2.07         3.21 o                         
   2  -2   9        500.97        504.23        54.77 o                         
   3  -2   9        730.54        741.78        34.74 o                         
   4  -2   9          1.99          3.26         3.24 o                         
   5  -2   9          1.99          2.47         2.53 o                         
   6  -2   9         55.01         53.17         2.69 o                         
   7  -2   9         57.77         55.49         7.79 o                         
   8  -2   9         45.85         54.83        10.18 o                         
   9  -2   9          2.84          5.24         2.49 o                         
  -5  -1   9          7.88          7.41         2.31 o                         
  -4  -1   9          1.50          3.44         3.90 o                         
  -3  -1   9         10.31         14.15         3.14 o                         
  -2  -1   9         52.92         55.44         3.21 o                         
  -1  -1   9         88.49         98.35         8.39 o                         
   0  -1   9        252.25        259.68         3.38 o                         
   1  -1   9          4.68          7.00         2.69 o                         
   2  -1   9        219.70        221.14         5.21 o                         
   3  -1   9        587.84        563.77        34.19 o                         
   4  -1   9        114.65        118.61         3.70 o                         
   5  -1   9         56.42         57.63         6.04 o                         
   6  -1   9         87.07        100.58         8.49 o                         
   7  -1   9          3.16          4.52         2.04 o                         
   8  -1   9         48.89         60.24        14.52 o                         
   9  -1   9         58.53         66.20         3.57 o                         
  10  -1   9          1.27         -0.61         3.37 o                         
  -5   0   9          8.77          3.24         2.99 o                         
  -4   0   9        127.79        116.90        18.84 o                         
  -3   0   9          0.01          3.43         3.00 o                         
  -2   0   9         72.36         55.62        11.39 o                         
  -1   0   9        145.53        133.31        16.44 o                         
   0   0   9        373.68        374.97        22.75 o                         
   1   0   9         94.58         89.23         3.73 o                         
   2   0   9          5.99          5.09         2.93 o                         
   3   0   9          7.02          6.09         2.37 o                         
   4   0   9         21.65         20.96         2.70 o                         
   5   0   9         41.58         39.09         3.37 o                         
   6   0   9        303.41        314.55        24.71 o                         
   7   0   9        244.23        240.95        19.13 o                         
   8   0   9         26.18         33.22         7.15 o                         
   9   0   9         30.99         34.53         3.26 o                         
  10   0   9         11.68         11.81         3.66 o                         
  -5   1   9          4.32          3.92         2.19 o                         
  -4   1   9        193.01        198.80        32.93 o                         
  -3   1   9        102.76        109.34        17.74 o                         
  -2   1   9         11.82         11.24         2.62 o                         
  -1   1   9         10.59         13.65         2.45 o                         
   0   1   9          0.05          2.71         2.73 o                         
   1   1   9         78.30         80.75         3.57 o                         
   2   1   9        503.03        448.66         4.67 o                         
   3   1   9        170.49        183.10        19.29 o                         
   4   1   9         78.76         77.24         6.34 o                         
   5   1   9         34.60         33.12         3.35 o                         
   6   1   9         47.98         54.53         6.18 o                         
   7   1   9        118.15        121.69         9.64 o                         
   8   1   9        347.92        363.45        31.12 o                         
   9   1   9          3.19          4.85         2.18 o                         
  10   1   9          4.98          5.48         2.38 o                         
  11   1   9          0.24         -2.17         4.17 o                         
  -5   2   9          1.67          3.57         3.11 o                         
  -4   2   9          0.18          0.12         2.49 o                         
  -3   2   9         73.74         75.30        18.70 o                         
  -2   2   9         31.75         38.86         9.23 o                         
  -1   2   9        158.37        184.45        35.78 o                         
   0   2   9         95.90         86.22         3.57 o                         
   1   2   9          1.28          4.32         3.29 o                         
   2   2   9        261.04        242.66         4.30 o                         
   3   2   9       1152.44       1195.45        87.04 o                         
   4   2   9        950.85       1032.72         8.04 o                         
   5   2   9         50.31         54.84         5.37 o                         
   6   2   9         94.15        110.12         3.97 o                         
   7   2   9          0.09          1.76         2.27 o                         
   8   2   9         52.35         53.51         4.86 o                         
   9   2   9         28.88         33.91         3.53 o                         
  10   2   9         44.96         40.35         2.01 o                         
  11   2   9          8.68          8.74         2.97 o                         
  -4   3   9         19.54         18.14         5.26 o                         
  -3   3   9          9.51          6.04         3.12 o                         
  -2   3   9        103.49         87.01         3.73 o                         
  -1   3   9        208.58        174.14         5.38 o                         
   0   3   9         29.35         24.19         4.13 o                         
   1   3   9         77.36         89.21         9.50 o                         
   2   3   9        143.82        144.18        12.86 o                         
   3   3   9        108.32        114.89        14.37 o                         
   4   3   9        239.30        241.79        16.09 o                         
   5   3   9        152.09        154.70        11.72 o                         
   6   3   9         69.33         70.04         4.12 o                         
   7   3   9         18.21         21.11         4.12 o                         
   8   3   9         68.18         74.34         8.45 o                         
   9   3   9          4.26          5.28         2.01 o                         
  10   3   9        137.15        140.44        10.31 o                         
  11   3   9         24.08         19.32         1.87 o                         
  -4   4   9         10.46         11.29         2.54 o                         
  -3   4   9        213.61        162.19         4.25 o                         
  -2   4   9        149.09        157.88        25.75 o                         
  -1   4   9        315.81        322.10        60.64 o                         
   0   4   9         91.86        102.17        21.54 o                         
   1   4   9        107.73        123.95        22.27 o                         
   2   4   9        150.07        168.70        27.06 o                         
   3   4   9         60.01         59.41         3.68 o                         
   4   4   9         40.93         39.25         4.29 o                         
   5   4   9          6.63          9.60         2.37 o                         
   6   4   9          0.52          3.32         2.35 o                         
   7   4   9         63.27         73.89         7.81 o                         
   8   4   9        353.02        353.95        34.15 o                         
   9   4   9        256.05        259.16        16.20 o                         
  10   4   9         14.89         14.41         2.46 o                         
  11   4   9          4.13          4.42         1.91 o                         
  12   4   9          0.03          0.92         3.05 o                         
  -3   5   9        102.03         93.26        12.15 o                         
  -2   5   9        179.87        184.81        28.70 o                         
  -1   5   9          0.65          0.86         3.04 o                         
   0   5   9         46.95         44.23         6.21 o                         
   1   5   9         19.59         18.59         4.44 o                         
   2   5   9          1.21          2.61         6.62 o                         
   3   5   9        101.38        105.46         3.79 o                         
   4   5   9       1056.56       1060.54         6.78 o                         
   5   5   9        282.77        304.11        28.11 o                         
   6   5   9         24.07         24.70         3.10 o                         
   7   5   9         92.50         94.85        16.16 o                         
   8   5   9        362.40        370.33        22.36 o                         
   9   5   9         66.42         62.69         4.49 o                         
  10   5   9         27.96         27.21         2.95 o                         
  11   5   9          7.42          9.61         2.21 o                         
  12   5   9          2.95          4.41         1.82 o                         
  -3   6   9         23.43         20.22         3.23 o                         
  -2   6   9          0.45          0.55         3.11 o                         
  -1   6   9          7.53          8.32         3.04 o                         
   0   6   9         70.19         70.76        10.80 o                         
   1   6   9        237.82        189.32         7.80 o                         
   3   6   9        278.38        273.71         4.33 o                         
   4   6   9        647.91        690.95         6.68 o                         
   5   6   9         47.01         53.64         4.76 o                         
   6   6   9         97.10         89.61         4.04 o                         
   7   6   9         60.27         64.22         3.69 o                         
   8   6   9        128.54        113.95         2.63 o                         
   9   6   9         21.23         23.72         2.25 o                         
  10   6   9         30.21         30.19         3.68 o                         
  11   6   9         35.69         33.41         2.05 o                         
  12   6   9         10.28         13.61         3.23 o                         
  -2   7   9          7.18          7.92         3.21 o                         
  -1   7   9          0.50          2.57         4.49 o                         
   0   7   9         49.47         37.77         5.93 o                         
   1   7   9        166.17        133.99        10.77 o                         
   2   7   9         82.42         74.02         4.73 o                         
   3   7   9         28.62         29.01         3.20 o                         
   4   7   9        159.34        140.80         3.70 o                         
   5   7   9          8.94         10.39         3.20 o                         
   6   7   9         26.05         22.72         4.54 o                         
   7   7   9        425.34        418.23        38.86 o                         
   8   7   9        161.29        146.11         4.43 o                         
   9   7   9          2.47          2.63         1.93 o                         
  10   7   9          9.01          9.98         2.21 o                         
  11   7   9          1.14          2.23         2.03 o                         
  12   7   9         11.94         10.77         1.80 o                         
  -1   8   9         11.89         10.18         4.53 o                         
   0   8   9         50.73         39.81         6.04 o                         
   2   8   9         94.83         96.02         3.47 o                         
   3   8   9         84.39         86.80         4.45 o                         
   4   8   9         78.60         65.12         3.50 o                         
   5   8   9          0.05         -0.60         4.55 o                         
   6   8   9          0.07         -4.07         3.11 o                         
   7   8   9         57.26         59.98         3.45 o                         
   8   8   9         37.74         37.00         4.80 o                         
   9   8   9         26.89         22.28         1.98 o                         
  10   8   9         25.49         26.38         2.40 o                         
  11   8   9         50.38         48.79         2.67 o                         
  12   8   9          1.18          0.02         1.66 o                         
   0   9   9         34.93         23.23         3.82 o                         
   1   9   9         66.86         66.47         4.58 o                         
   2   9   9          1.29          0.57         3.10 o                         
   3   9   9          0.14          0.72         3.12 o                         
   4   9   9        142.91        151.43         4.86 o                         
   5   9   9        124.14        134.94         4.79 o                         
   6   9   9         77.57         75.16         4.60 o                         
   7   9   9          2.07         11.77         4.34 o                         
   8   9   9         39.01         27.12         3.87 o                         
   9   9   9         97.34         90.61         5.53 o                         
  10   9   9         41.56         43.64         3.25 o                         
  11   9   9          8.32          8.27         1.81 o                         
   1  10   9         57.02         48.39         4.64 o                         
   2  10   9         22.43         12.94         3.13 o                         
   3  10   9          1.92          0.06         3.01 o                         
   4  10   9         13.91         10.29         3.20 o                         
   5  10   9        139.77        136.56         4.97 o                         
   6  10   9         73.25         77.31         3.41 o                         
   7  10   9          7.10          1.00         3.06 o                         
   8  10   9         49.17         50.53         3.45 o                         
   9  10   9          2.09          1.01         2.64 o                         
  10  10   9          1.65          2.01         1.90 o                         
  11  10   9          0.15         12.03         7.18 o                         
   3  11   9         30.57         28.91         3.36 o                         
   4  11   9          1.62         10.16         4.32 o                         
   5  11   9          0.91         -2.08         3.19 o                         
   6  11   9          0.05         -4.06         3.09 o                         
   7  11   9          3.52          1.76         2.93 o                         
   8  11   9         30.79         36.65         4.38 o                         
   9  11   9         74.27         58.01         6.19 o                         
  10  11   9         16.92         14.76         2.49 o                         
   6  12   9        121.37        115.32         5.01 o                         
   7  12   9         13.04         15.25         3.10 o                         
   8  12   9         11.99         11.42         3.23 o                         
   1  -6  10          3.27          4.45         2.96 o                         
  -2  -5  10         49.25         50.74         2.70 o                         
  -1  -5  10         87.42         94.90         2.98 o                         
   0  -5  10         19.64         20.61         1.98 o                         
   1  -5  10         17.24         16.72         3.12 o                         
   2  -5  10        178.01        182.33         4.08 o                         
   3  -5  10        106.00        104.66         4.78 o                         
   4  -5  10         36.03         34.58         3.26 o                         
  -3  -4  10          5.27          8.40         2.25 o                         
  -2  -4  10         25.02         17.72         2.23 o                         
  -1  -4  10         42.23         43.60         3.11 o                         
   0  -4  10         28.19         29.10         2.23 o                         
   1  -4  10          3.17         11.76         4.36 o                         
   2  -4  10         38.95         45.56         2.69 o                         
   3  -4  10         23.60         25.19         3.19 o                         
   4  -4  10         88.04         85.31         4.64 o                         
   5  -4  10         48.32         45.42         3.33 o                         
   6  -4  10          1.09          3.99         3.79 o                         
  -3  -3  10          2.43          0.73         2.36 o                         
  -2  -3  10         11.23         10.73         3.07 o                         
  -1  -3  10         17.00         15.65         2.20 o                         
   0  -3  10        252.87        261.18         8.72 o                         
   1  -3  10         18.34         21.57         2.56 o                         
   2  -3  10         24.79         22.10         2.59 o                         
   3  -3  10         36.60         37.87         2.99 o                         
   4  -3  10          0.37          2.27         2.73 o                         
   5  -3  10         18.14         19.78         4.25 o                         
   6  -3  10         29.84         29.53         2.33 o                         
   7  -3  10         41.86         34.14         3.25 o                         
  -4  -2  10          1.41         -1.10         6.03 o                         
  -3  -2  10         18.89         23.42         2.94 o                         
  -2  -2  10        100.73        113.62        12.77 o                         
  -1  -2  10         33.91         40.44         3.45 o                         
   0  -2  10          6.59          9.33         2.83 o                         
   1  -2  10         64.11         65.99         3.24 o                         
   2  -2  10         10.47          8.84         2.53 o                         
   3  -2  10         93.39        101.96         4.49 o                         
   4  -2  10        146.43        143.56         6.58 o                         
   5  -2  10         12.30         12.78         2.55 o                         
   6  -2  10         48.20         51.07         6.08 o                         
   7  -2  10         51.16         44.23         7.67 o                         
   8  -2  10         15.11         13.77         3.84 o                         
  -4  -1  10          3.52          5.92         3.07 o                         
  -3  -1  10          3.54          6.10         2.41 o                         
  -2  -1  10         50.14         57.03         9.11 o                         
  -1  -1  10         12.53         17.03         4.09 o                         
   0  -1  10          1.59          1.81         2.21 o                         
   1  -1  10         51.88         51.29         3.51 o                         
   2  -1  10          7.39          8.85         4.42 o                         
   3  -1  10        197.45        205.38        19.26 o                         
   4  -1  10        665.66        682.71        43.43 o                         
   5  -1  10        116.04        115.84         3.14 o                         
   6  -1  10         19.17         23.90         2.57 o                         
   7  -1  10         26.21         24.51         2.05 o                         
   8  -1  10          4.69          7.22         2.59 o                         
   9  -1  10         14.24         13.91         3.69 o                         
  -4   0  10          1.20          1.15         3.43 o                         
  -3   0  10         34.62         37.46         3.65 o                         
  -2   0  10          0.24          2.69         3.04 o                         
  -1   0  10         58.68         57.96         5.69 o                         
   0   0  10        120.22        114.39        11.57 o                         
   1   0  10        103.33        101.50         6.62 o                         
   2   0  10         45.66         43.17         3.05 o                         
   3   0  10         44.55         48.08         6.30 o                         
   4   0  10         33.16         34.13         3.29 o                         
   5   0  10         70.85         63.00         7.47 o                         
   6   0  10         54.47         62.95         3.68 o                         
   7   0  10          1.55          2.15         1.92 o                         
   8   0  10         42.47         39.27         3.52 o                         
   9   0  10         24.42         24.82         5.99 o                         
  10   0  10          4.38          9.33         4.37 o                         
  -4   1  10          1.70          4.23         2.44 o                         
  -3   1  10        264.27        274.82        69.07 o                         
  -2   1  10        173.79        198.65        38.26 o                         
  -1   1  10          0.15         -1.14         2.17 o                         
   0   1  10        148.41        158.97        16.51 o                         
   1   1  10         50.26         57.08         3.00 o                         
   2   1  10          1.94          5.70         3.28 o                         
   3   1  10         64.29         56.23         3.04 o                         
   4   1  10         10.28         13.01         2.30 o                         
   5   1  10         70.04         69.38         4.24 o                         
   6   1  10         16.29         18.74         2.45 o                         
   7   1  10          6.65          9.59         2.50 o                         
   8   1  10         91.03         82.43         6.13 o                         
   9   1  10         60.74         54.23         6.71 o                         
  10   1  10         18.37         22.19         2.54 o                         
  -4   2  10          0.63         -0.85         3.06 o                         
  -3   2  10         19.42         23.35        10.36 o                         
  -2   2  10         21.11         31.76         7.51 o                         
  -1   2  10          1.39          2.72         2.59 o                         
   0   2  10          2.64          1.80         4.30 o                         
   1   2  10          6.34          1.88         3.02 o                         
   2   2  10         51.42         41.30         2.46 o                         
   3   2  10         70.31         60.32         2.93 o                         
   4   2  10        348.58        365.06         5.93 o                         
   5   2  10        283.00        286.92         4.84 o                         
   6   2  10         20.38         23.34         3.75 o                         
   7   2  10         20.65         17.96         3.28 o                         
   8   2  10        115.24        116.14         8.89 o                         
   9   2  10         27.61         27.14         2.32 o                         
  10   2  10          1.98          2.79         1.86 o                         
  11   2  10         76.76         65.63         6.32 o                         
  -3   3  10          1.31          0.99         3.01 o                         
  -2   3  10         62.61         57.37         4.70 o                         
  -1   3  10         38.44         48.72         9.54 o                         
   0   3  10        194.16        226.83        40.79 o                         
   1   3  10         41.61         46.06         6.61 o                         
   2   3  10         26.10         23.75         3.98 o                         
   3   3  10          0.82          1.25         2.66 o                         
   4   3  10         31.00         32.41         5.36 o                         
   5   3  10         24.45         32.90         2.72 o                         
   6   3  10        104.82        112.74        11.74 o                         
   7   3  10         51.97         67.07         3.39 o                         
   8   3  10         10.55          8.72         3.01 o                         
   9   3  10         18.76         23.77         2.62 o                         
  10   3  10          0.40          2.56         1.98 o                         
  11   3  10        105.14         93.29         6.60 o                         
  -3   4  10          1.52          6.32         4.18 o                         
  -2   4  10         60.69         57.66        16.50 o                         
  -1   4  10         26.42         29.73         6.53 o                         
   0   4  10         33.31         34.56         5.49 o                         
   1   4  10          0.09          0.73         2.55 o                         
   2   4  10         61.94         66.59         9.02 o                         
   3   4  10          4.12          1.68         4.30 o                         
   4   4  10          3.24          4.63         2.45 o                         
   5   4  10          4.91          6.16         2.66 o                         
   6   4  10          5.82          5.76         2.56 o                         
   7   4  10         21.98         27.65         3.84 o                         
   8   4  10        109.68        125.40        16.32 o                         
   9   4  10        139.20        154.25        10.04 o                         
  10   4  10         13.47         16.06         2.00 o                         
  11   4  10         55.84         52.85         3.78 o                         
  -2   5  10         11.94         10.63         3.13 o                         
  -1   5  10        130.02        124.46        11.48 o                         
   0   5  10         50.24         62.16         7.53 o                         
   1   5  10          5.09          3.77         3.33 o                         
   2   5  10         28.19         42.98         5.99 o                         
   3   5  10          1.90          2.20         3.15 o                         
   4   5  10        111.74        109.87         9.34 o                         
   5   5  10         28.89         33.19         4.24 o                         
   6   5  10          9.57          9.76         2.82 o                         
   7   5  10        102.04         95.05         9.61 o                         
   8   5  10         17.87         18.76         3.18 o                         
   9   5  10        182.01        191.93        11.97 o                         
  10   5  10         76.98         73.98         2.53 o                         
  11   5  10          0.52         -1.10         2.24 o                         
  12   5  10          5.01          5.66         2.25 o                         
  -2   6  10          3.23          2.43         3.16 o                         
  -1   6  10          6.46          5.45         3.07 o                         
   0   6  10         21.59         20.27         3.32 o                         
   1   6  10          0.53          3.07         4.07 o                         
   3   6  10        497.76        529.86         6.04 o                         
   4   6  10         35.59         37.27         4.46 o                         
   5   6  10        474.19        467.68         5.00 o                         
   6   6  10         72.34         73.63         3.54 o                         
   7   6  10          7.97          9.08         2.48 o                         
   8   6  10          9.43          9.14         2.57 o                         
   9   6  10         28.28         24.15         2.28 o                         
  10   6  10         23.97         20.96         2.03 o                         
  11   6  10         19.08         23.40         2.61 o                         
  12   6  10          8.30         10.18         2.02 o                         
  -1   7  10          6.86          3.85         4.52 o                         
   0   7  10          0.21         -1.39         5.39 o                         
   2   7  10         81.81         82.40         3.35 o                         
   3   7  10        173.80        185.37         5.02 o                         
   4   7  10         17.66         20.43         3.23 o                         
   5   7  10        366.10        398.56         5.67 o                         
   6   7  10         11.81          9.85         3.20 o                         
   7   7  10         32.05         30.29         4.63 o                         
   8   7  10          1.73          2.78         2.33 o                         
   9   7  10        157.11        159.40         2.93 o                         
  10   7  10         17.42         18.18         2.27 o                         
  11   7  10          3.06          2.50         1.94 o                         
  12   7  10         13.41         13.13         2.27 o                         
   0   8  10          1.14          2.72         6.54 o                         
   2   8  10         60.06         53.52         3.07 o                         
   3   8  10          1.35          3.32         2.90 o                         
   4   8  10          9.68          9.22         2.98 o                         
   5   8  10          0.09         -0.83         3.06 o                         
   6   8  10          6.05          5.49         3.09 o                         
   7   8  10         26.48         30.45         4.41 o                         
   8   8  10          6.11          4.67         3.09 o                         
   9   8  10         50.48         44.57         5.56 o                         
  10   8  10         98.32         94.61         7.74 o                         
  11   8  10         16.92         19.09         2.25 o                         
   1   9  10          5.86         10.37         2.95 o                         
   2   9  10         18.62         23.75         4.35 o                         
   3   9  10         54.29         53.07         3.30 o                         
   4   9  10         60.48         67.43         4.42 o                         
   5   9  10         15.35         16.45         3.20 o                         
   6   9  10        164.62        175.44         3.97 o                         
   7   9  10         39.42         36.83         4.60 o                         
   8   9  10          0.33          1.44         3.07 o                         
   9   9  10          6.83          4.73         2.75 o                         
  10   9  10         60.84         54.85         4.89 o                         
  11   9  10         19.15         17.32         2.18 o                         
   2  10  10         54.39         51.24         4.58 o                         
   3  10  10         68.79         66.74         3.48 o                         
   4  10  10         12.81         14.64         3.09 o                         
   5  10  10          6.85          1.51         2.86 o                         
   6  10  10         66.07         70.58         4.59 o                         
   7  10  10         85.78         78.37         3.30 o                         
   8  10  10         45.23         46.92         3.36 o                         
   9  10  10          9.29         13.15         2.97 o                         
  10  10  10         14.99         15.63         3.49 o                         
   4  11  10         24.56         22.49         4.40 o                         
   5  11  10          1.48         -0.79         4.27 o                         
   6  11  10          9.52          7.12         4.37 o                         
   7  11  10          0.93          1.14         2.91 o                         
   8  11  10          0.60          6.55         4.41 o                         
   9  11  10          8.93          3.31         3.19 o                         
  -1  -4  11         11.89         16.00         3.17 o                         
   0  -4  11         21.80         25.31         2.29 o                         
   1  -4  11        137.96        148.28         3.36 o                         
   2  -4  11          0.69          2.74         2.75 o                         
   3  -4  11         25.66         28.79         3.20 o                         
   4  -4  11          6.96         11.03         4.31 o                         
  -2  -3  11          0.04          2.60         3.12 o                         
  -1  -3  11          0.36          1.03         2.54 o                         
   0  -3  11          1.37          0.00         2.40 o                         
   1  -3  11        115.03        118.59         2.72 o                         
   2  -3  11          9.58         12.23         3.16 o                         
   3  -3  11          0.03          4.42         2.83 o                         
   4  -3  11          0.06         -0.73         2.71 o                         
   5  -3  11          0.01          2.38         4.41 o                         
   6  -3  11         12.52         16.62         4.45 o                         
  -2  -2  11         16.76         19.18         3.36 o                         
  -1  -2  11         46.45         48.84         6.30 o                         
   0  -2  11         77.66         80.90        10.63 o                         
   1  -2  11          0.25          3.55         3.03 o                         
   2  -2  11         25.60         31.46         6.78 o                         
   3  -2  11          4.97          5.60         2.60 o                         
   4  -2  11          0.96         -0.93         2.95 o                         
   5  -2  11         30.32         35.71         4.77 o                         
   6  -2  11         52.96         50.40         3.32 o                         
   7  -2  11         10.62         14.41         3.11 o                         
  -3  -1  11         20.28         19.12         3.20 o                         
  -2  -1  11         36.05         37.51         4.46 o                         
  -1  -1  11         14.14         14.98         2.63 o                         
   0  -1  11         73.73         80.66         2.90 o                         
   1  -1  11         62.43         69.62         2.42 o                         
   2  -1  11         44.65         46.31         4.56 o                         
   3  -1  11          0.29          0.25         2.18 o                         
   4  -1  11         36.62         42.85         2.64 o                         
   5  -1  11        109.67        106.55         4.46 o                         
   6  -1  11         77.99         82.22         3.45 o                         
   7  -1  11          2.38          2.72         1.92 o                         
   8  -1  11         19.38         19.95         3.80 o                         
  -3   0  11         51.52         50.95         3.89 o                         
  -2   0  11         15.77         12.82         3.80 o                         
  -1   0  11          4.73          4.19         2.39 o                         
   0   0  11        107.08        107.50         5.78 o                         
   1   0  11          1.40          2.39         3.99 o                         
   2   0  11         26.96         29.23         3.35 o                         
   3   0  11        103.69         99.30         6.91 o                         
   4   0  11          1.73          0.21         3.21 o                         
   5   0  11          1.00          1.83         3.14 o                         
   6   0  11         65.99         69.25         5.83 o                         
   7   0  11          4.47          6.98         2.21 o                         
   8   0  11         15.61         20.10         1.98 o                         
   9   0  11         81.18         78.27         8.87 o                         
  -3   1  11          8.59          7.89         3.20 o                         
  -2   1  11         64.63         60.31        10.62 o                         
  -1   1  11        162.50        164.42        21.74 o                         
   0   1  11         55.47         57.78         6.02 o                         
   1   1  11         15.65         10.87         2.23 o                         
   2   1  11          2.89          4.23         3.06 o                         
   3   1  11          9.74         11.90         2.44 o                         
   4   1  11          1.71         -1.10         3.09 o                         
   5   1  11         33.54         38.32         4.29 o                         
   6   1  11          1.09          2.58         2.12 o                         
   7   1  11          0.73          2.70         1.92 o                         
   8   1  11          5.37          8.23         1.98 o                         
   9   1  11        101.01         98.73         8.18 o                         
  10   1  11         24.38         15.64         2.05 o                         
  -2   2  11          3.01          3.96         2.22 o                         
  -1   2  11         57.67         69.09        14.39 o                         
   0   2  11         95.27         94.28         5.02 o                         
   1   2  11          0.90          4.58         4.08 o                         
   2   2  11          5.37          6.42         2.57 o                         
   3   2  11         76.75         72.64         7.87 o                         
   4   2  11          5.60          9.71         3.20 o                         
   5   2  11         91.39         99.51         3.65 o                         
   6   2  11         55.07         58.79         2.79 o                         
   7   2  11         77.26         76.95         6.60 o                         
   8   2  11          0.13          1.43         2.26 o                         
   9   2  11         92.60         90.86         8.86 o                         
  10   2  11         22.93         21.98         2.68 o                         
  -2   3  11          3.57          0.87         2.96 o                         
  -1   3  11         54.17         56.62         9.83 o                         
   0   3  11         13.52         19.46         3.10 o                         
   1   3  11         56.02         62.11         9.03 o                         
   2   3  11        294.93        297.08        43.50 o                         
   3   3  11        451.68        467.08         5.51 o                         
   4   3  11         67.21         69.45         4.03 o                         
   5   3  11         93.75         94.33         7.10 o                         
   6   3  11        155.94        174.53        15.58 o                         
   7   3  11        154.71        193.15        23.76 o                         
   8   3  11          1.31          7.63         2.46 o                         
   9   3  11         33.51         33.35         2.32 o                         
  10   3  11          2.97          3.40         2.56 o                         
  11   3  11         25.60         27.24         2.12 o                         
  -2   4  11         62.83         57.02         3.96 o                         
  -1   4  11        162.26        145.05        31.91 o                         
   0   4  11         27.92         27.76         3.17 o                         
   1   4  11          7.64          8.32         4.52 o                         
   2   4  11        190.37        231.53         6.13 o                         
   3   4  11         27.21         28.34         2.70 o                         
   4   4  11          8.18          5.32         3.48 o                         
   5   4  11         42.79         44.30         3.49 o                         
   6   4  11          3.11          4.70         2.16 o                         
   7   4  11         19.22         21.11         2.62 o                         
   8   4  11          9.01         10.96         2.53 o                         
   9   4  11          1.58          0.77         2.27 o                         
  10   4  11         57.06         58.16         4.01 o                         
  11   4  11         18.07         15.66         2.07 o                         
  -1   5  11         29.06         28.72         3.24 o                         
   0   5  11        103.59        102.18        16.65 o                         
   1   5  11        103.13        105.60        17.68 o                         
   2   5  11         20.00         23.62         5.63 o                         
   3   5  11         17.21         17.22         3.75 o                         
   4   5  11          0.39          1.68         2.82 o                         
   5   5  11        157.14        162.32        12.44 o                         
   6   5  11         11.36         11.96         2.43 o                         
   7   5  11          1.92          1.92         2.44 o                         
   8   5  11         11.93          8.97         2.73 o                         
   9   5  11          8.20          9.04         2.22 o                         
  10   5  11         37.64         36.86         4.14 o                         
  11   5  11         65.68         56.76         2.27 o                         
  -1   6  11          0.21          0.86         3.17 o                         
   0   6  11         45.04         43.15         3.72 o                         
   1   6  11        227.28        199.88        18.47 o                         
   3   6  11         55.41         56.23         3.24 o                         
   4   6  11        255.81        262.28         4.26 o                         
   5   6  11          0.73          2.20         2.82 o                         
   6   6  11        109.74        116.03         3.81 o                         
   7   6  11        139.50        145.48         8.82 o                         
   8   6  11         10.55          8.61         2.60 o                         
   9   6  11          0.29          3.54         2.11 o                         
  10   6  11          3.57          6.41         2.53 o                         
  11   6  11         30.92         27.21         2.36 o                         
   0   7  11          5.75          5.12         5.40 o                         
   2   7  11         27.61         23.71         3.27 o                         
   3   7  11         15.00         13.32         3.11 o                         
   4   7  11        208.06        205.80         5.08 o                         
   5   7  11        105.30        105.48         4.68 o                         
   6   7  11          8.85         17.62         4.19 o                         
   7   7  11        156.30        148.74         3.84 o                         
   8   7  11         23.75         23.46         2.93 o                         
   9   7  11          9.27          8.94         2.24 o                         
  10   7  11         38.10         40.40         4.25 o                         
  11   7  11          1.54          5.60         1.98 o                         
   2   8  11          0.06          4.40         4.16 o                         
   3   8  11         54.86         53.35         4.41 o                         
   4   8  11        108.76        115.76         4.69 o                         
   5   8  11         56.09         62.11         3.34 o                         
   6   8  11          6.58          6.26         3.19 o                         
   7   8  11         12.85         18.39         3.20 o                         
   8   8  11          9.06          5.27         2.98 o                         
   9   8  11          0.75          4.72         2.88 o                         
  10   8  11        141.20        116.65        12.59 o                         
  11   8  11         28.50         22.55         2.34 o                         
   2   9  11         51.22         44.71         3.44 o                         
   3   9  11         29.57         22.25         3.25 o                         
   4   9  11          0.27          1.70         3.05 o                         
   5   9  11          0.77          0.09         3.04 o                         
   6   9  11         16.55         20.53         4.30 o                         
   7   9  11         68.31         60.82         3.39 o                         
   8   9  11         30.01         24.89         3.25 o                         
   9   9  11         13.85         18.68         3.15 o                         
  10   9  11         43.18         37.08         5.90 o                         
   4  10  11        172.19        150.36         4.07 o                         
   5  10  11         25.56         18.99         3.20 o                         
   6  10  11          3.57          9.30         4.33 o                         
   7  10  11         86.52         80.97         3.49 o                         
   8  10  11         74.42         75.44         4.64 o                         
   9  10  11         63.91         54.90         3.57 o                         
  10  10  11          2.16          2.63         3.11 o                         
   6  11  11          1.76         10.28         4.30 o                         
   7  11  11          0.27          0.52         4.27 o                         
   1  -3  12          7.99         12.60         4.45 o                         
   2  -3  12         44.05         40.88         3.37 o                         
   3  -3  12         45.16         46.75         2.88 o                         
   4  -3  12         20.48         21.87         3.56 o                         
   0  -2  12         36.11         32.11         2.39 o                         
   1  -2  12          5.50          7.17         2.48 o                         
   2  -2  12          4.18          2.32         3.10 o                         
   3  -2  12         29.12         32.72         2.32 o                         
   4  -2  12         24.54         27.52         3.32 o                         
   5  -2  12          1.92          2.43         2.45 o                         
   6  -2  12          8.44          7.43         2.53 o                         
  -1  -1  12          6.86          6.06         2.58 o                         
   0  -1  12         38.85         39.77         3.59 o                         
   1  -1  12        105.72        111.33         3.32 o                         
   2  -1  12         63.68         67.24         3.66 o                         
   3  -1  12          4.21          1.37         3.01 o                         
   4  -1  12          2.71          2.69         2.53 o                         
   5  -1  12          3.81          5.01         2.40 o                         
   6  -1  12         52.85         45.04         2.97 o                         
   7  -1  12        146.45        135.10         4.33 o                         
  -1   0  12         34.28         35.27         4.28 o                         
   0   0  12          0.41          1.88         3.09 o                         
   1   0  12        176.67        177.06        18.67 o                         
   2   0  12        159.74        152.46         4.32 o                         
   3   0  12        186.66        188.95         5.65 o                         
   4   0  12         15.26         16.34         2.64 o                         
   5   0  12          9.16         11.37         2.59 o                         
   6   0  12         14.61         15.88         2.56 o                         
   7   0  12        153.26        149.82        15.37 o                         
   8   0  12         28.19         28.77         2.19 o                         
  -1   1  12         40.27         47.10         7.75 o                         
   0   1  12         58.72         57.67        10.11 o                         
   1   1  12          1.75          2.45         2.49 o                         
   2   1  12         61.52         69.65         4.70 o                         
   3   1  12         43.41         50.73         3.26 o                         
   4   1  12         16.69         16.15         2.77 o                         
   5   1  12         53.02         55.52         4.58 o                         
   6   1  12         28.59         30.95         2.28 o                         
   7   1  12          3.18          3.77         2.14 o                         
   8   1  12          0.89          0.05         2.14 o                         
   9   1  12         41.55         41.82         2.43 o                         
  -1   2  12          0.06          1.38         4.30 o                         
   0   2  12         62.05         51.08         3.49 o                         
   1   2  12        282.12        275.07         5.88 o                         
   2   2  12         27.13         29.95         3.36 o                         
   3   2  12         40.88         40.25         5.06 o                         
   4   2  12         29.88         37.66         4.42 o                         
   5   2  12         94.42        116.82         4.79 o                         
   6   2  12         10.96         11.49         2.61 o                         
   7   2  12          3.59         -0.03         1.81 o                         
   8   2  12         21.62         20.51         2.21 o                         
   9   2  12         29.33         29.87         2.33 o                         
  -1   3  12          0.93          3.10         3.29 o                         
   0   3  12         53.40         54.82         6.11 o                         
   1   3  12         74.80         75.27        12.57 o                         
   2   3  12         96.47        118.68         5.36 o                         
   3   3  12        195.34        226.31         7.63 o                         
   4   3  12        105.22        103.83         5.08 o                         
   5   3  12          0.48          0.75         2.49 o                         
   6   3  12         44.98         49.41         2.45 o                         
   7   3  12         16.45         16.51         3.16 o                         
   8   3  12         74.88         72.88         6.13 o                         
   9   3  12          8.28         10.93         2.21 o                         
  10   3  12          0.92          1.32         1.97 o                         
  -1   4  12        102.10         78.94        16.89 o                         
   0   4  12          2.50          2.66         3.05 o                         
   1   4  12          0.26          0.38         3.10 o                         
   2   4  12         14.21         23.13         4.49 o                         
   3   4  12        251.80        292.04         4.29 o                         
   4   4  12         50.05         55.99         6.41 o                         
   5   4  12         49.68         49.90         2.97 o                         
   6   4  12         10.44         14.71         2.01 o                         
   7   4  12         13.55         16.71         2.49 o                         
   8   4  12         12.70         13.22         2.04 o                         
   9   4  12         14.07         19.15         3.14 o                         
  10   4  12         17.54         16.79         2.59 o                         
   0   5  12         27.65         30.50         7.12 o                         
   1   5  12         33.38         32.84         7.06 o                         
   2   5  12          0.79          1.20         5.34 o                         
   3   5  12        126.26        132.32         8.49 o                         
   4   5  12         29.45         35.29         3.11 o                         
   5   5  12         24.16         31.01         2.93 o                         
   6   5  12         77.64         75.58         3.81 o                         
   7   5  12         28.51         27.76         3.65 o                         
   8   5  12          1.49          0.85         2.18 o                         
   9   5  12          1.56          3.20         2.17 o                         
  10   5  12          4.20          3.07         2.21 o                         
   1   6  12         40.24         36.12         4.33 o                         
   3   6  12         29.30         33.23         4.34 o                         
   4   6  12         29.56         29.46         3.27 o                         
   5   6  12          1.21          7.53         4.18 o                         
   6   6  12          5.56         13.41         3.16 o                         
   7   6  12        111.57        114.42         7.72 o                         
   8   6  12         75.38         73.97         5.06 o                         
   9   6  12          1.19          2.51         2.13 o                         
  10   6  12          2.41          1.91         2.53 o                         
   2   7  12         72.15         71.25         4.60 o                         
   3   7  12        102.09         90.16         3.48 o                         
   4   7  12         39.84         42.37         4.41 o                         
   5   7  12         77.44         76.05         3.60 o                         
   6   7  12         72.28         66.13         3.54 o                         
   7   7  12         26.39         22.21         3.25 o                         
   8   7  12        277.80        252.78         4.51 o                         
   9   7  12         10.29          8.21         2.69 o                         
  10   7  12          0.50          2.48         2.18 o                         
   2   8  12         16.14         14.50         3.15 o                         
   3   8  12         80.78         60.76         3.45 o                         
   4   8  12        101.57         88.09         3.59 o                         
   5   8  12         69.85         76.13         4.32 o                         
   6   8  12         48.80         41.20         3.24 o                         
   7   8  12         20.27         23.48         3.11 o                         
   8   8  12         18.74         21.19         3.12 o                         
   9   8  12          1.74          0.95         3.01 o                         
  10   8  12          6.76          4.56         2.30 o                         
   4   9  12          0.27          4.49         3.09 o                         
   5   9  12         44.34         32.21         3.27 o                         
   6   9  12         40.66         44.05         4.49 o                         
   7   9  12         37.36         38.44         3.18 o                         
   8   9  12          0.16          3.22         3.05 o                         
   9   9  12          3.86          3.09         3.00 o                         
   6  10  12          2.60          2.33         4.30 o                         
   7  10  12          7.76          2.50         4.44 o                         
   8  10  12          9.50          5.18         3.19 o                         
   2  -1  13         23.40         27.15         2.73 o                         
   3  -1  13         45.89         47.47         2.86 o                         
   4  -1  13         11.13         12.20         2.26 o                         
   5  -1  13         81.43         81.00         3.67 o                         
   1   0  13          0.03         -5.40         3.10 o                         
   2   0  13         48.83         52.98         4.53 o                         
   3   0  13        166.05        176.60         3.89 o                         
   4   0  13         48.66         52.44         4.01 o                         
   5   0  13          2.52          3.63         3.11 o                         
   6   0  13          5.53          7.68         2.60 o                         
   7   0  13          3.99          3.07         1.97 o                         
   1   1  13          0.59          0.84         3.07 o                         
   2   1  13         16.09         15.90         3.29 o                         
   3   1  13        110.15        113.32         3.60 o                         
   4   1  13         22.33         22.96         3.17 o                         
   5   1  13         20.37         26.81         3.18 o                         
   6   1  13         57.45         61.17         5.46 o                         
   7   1  13          0.11          0.67         2.54 o                         
   8   1  13          0.91          3.05         2.53 o                         
   1   2  13          1.64          0.33         2.53 o                         
   2   2  13         16.23         13.32         4.40 o                         
   3   2  13         16.81         16.09         3.21 o                         
   4   2  13         12.48         13.23         2.26 o                         
   5   2  13          1.89          2.99         3.08 o                         
   6   2  13         58.69         61.67         5.53 o                         
   7   2  13          8.26          8.09         2.03 o                         
   8   2  13         15.53         13.80         1.87 o                         
   1   3  13         16.26         18.01         3.18 o                         
   2   3  13         23.92         24.30         4.59 o                         
   3   3  13         86.95         88.99         2.89 o                         
   4   3  13         12.96         14.17         2.30 o                         
   5   3  13          4.47          5.21         2.54 o                         
   6   3  13          0.08         -1.34         1.94 o                         
   7   3  13         12.88         16.01         2.55 o                         
   8   3  13         71.32         70.62         6.74 o                         
   9   3  13         21.54         24.36         4.16 o                         
   1   4  13          0.55          2.09         3.03 o                         
   2   4  13          0.06          1.78         4.28 o                         
   3   4  13         27.09         31.31         3.31 o                         
   4   4  13         68.97         70.93         3.46 o                         
   5   4  13         25.32         28.22         4.21 o                         
   6   4  13         59.23         62.82         4.58 o                         
   7   4  13         12.20         18.20         2.53 o                         
   8   4  13          5.16          4.42         2.19 o                         
   9   4  13         15.20         12.83         1.87 o                         
   1   5  13          5.43          7.41         3.45 o                         
   2   5  13          9.96         10.26         4.53 o                         
   3   5  13         17.18         22.48         2.83 o                         
   4   5  13         61.32         68.70         3.43 o                         
   5   5  13         36.98         40.15         3.18 o                         
   6   5  13         10.34          8.83         2.34 o                         
   7   5  13         49.59         47.86         3.50 o                         
   8   5  13         64.92         66.53         4.68 o                         
   9   5  13          0.16          4.36         2.22 o                         
   2   6  13         19.98         21.46         3.22 o                         
   3   6  13         74.81         84.12         4.60 o                         
   4   6  13         45.76         44.58         3.31 o                         
   5   6  13         22.49         25.70         4.39 o                         
   6   6  13         68.45         75.38         4.58 o                         
   7   6  13          1.10          4.30         3.12 o                         
   8   6  13         45.91         43.42         2.74 o                         
   9   6  13         17.26         12.07         2.64 o                         
   3   7  13          8.40         16.31         4.32 o                         
   4   7  13         74.21         72.95         4.58 o                         
   5   7  13         23.36         26.04         4.42 o                         
   6   7  13          6.25          5.16         2.88 o                         
   7   7  13         17.30         17.75         3.10 o                         
   8   7  13          3.23          0.94         3.10 o                         
   9   7  13         43.98         35.62         5.57 o                         
   4   8  13         57.50         58.79         3.43 o                         
   5   8  13         62.43         63.94         3.54 o                         
   6   8  13          7.71         11.29         4.23 o                         
   7   8  13         43.61         35.28         3.39 o                         
   8   8  13         29.68         27.54         3.39 o                         
   9   8  13          8.30          6.26         3.16 o                         
   3   2  14          3.49          6.37         4.57 o                         
   4   2  14          0.39          0.49         3.11 o                         
   5   2  14          0.14         -0.53         4.42 o                         
   6   2  14         49.17         54.35         3.43 o                         
   3   3  14         18.37         19.27         3.23 o                         
   4   3  14        113.23        127.59         4.18 o                         
   5   3  14          5.56          5.46         2.56 o                         
   6   3  14         18.81         22.83         2.65 o                         
   7   3  14         14.36         14.82         2.10 o                         
   3   4  14          3.73          4.57         3.12 o                         
   4   4  14         31.67         28.90         2.83 o                         
   5   4  14         62.28         67.40         2.65 o                         
   6   4  14         25.60         27.12         2.70 o                         
   7   4  14         17.55         16.83         2.29 o                         
   4   5  14         10.06         10.39         2.55 o                         
   5   5  14         16.48         19.58         2.94 o                         
   6   5  14         60.54         66.06         3.73 o                         
   7   5  14         11.39          9.15         2.38 o                         
   8   5  14         10.12         12.32         2.67 o                         
   5   6  14         35.65         39.95         4.49 o                         
   6   6  14          3.78          6.27         3.15 o                         
   7   6  14         20.06         17.94         3.42 o                         
                                                                                
